# Supplementary material for: Determination of the Global Pattern of Gene Expression in Yeast Cells by Intracellular Levels of Guanine Nucleotides
Source: mBio. 2019 Jan 22;10(1):e02500-18. doi: 10.1128/mBio.02500-18 (PMC6343037; doi:10.1128/mBio.02500-18)
Supplement: DATA SET S1 [file mBio.02500-18-sd001.xlsx]

## Sheet: samples
SampleName	Chemostat	condition_strain	condition_fermentor	condition_time	condition_carbon	condition	lib.size	norm.factors
148_F1_G1	acetate	BY4741-112-148	F1	G1	Glucose	148G1	19093214	0.621825
148_F1_G2	acetate	BY4741-112-148	F1	G2	Glucose	148G2	20507582	0.826765
148_F1_G3	acetate	BY4741-112-148	F1	G3	Glucose	148G3	81039714	0.762422
148_F1_SS1	acetate	BY4741-112-148	F1	SS1	Acetate	148SS1	16548441	1.13131
148_F1_SS2	acetate	BY4741-112-148	F1	SS2	Acetate	148SS2	17647064	1.08264
148_F1_T1	acetate	BY4741-112-148	F1	T1	Acetate	148T1	15062749	1.41161
148_F1_T2	acetate	BY4741-112-148	F1	T2	Acetate	148T2	44231290	1.13011
148_F1_T3	acetate	BY4741-112-148	F1	T3	Acetate	148T3	14072071	1.16692
148_F5_G1	acetate	BY4741-112-148	F5	G1	Glucose	148G1	23872778	0.524618
148_F5_G2	acetate	BY4741-112-148	F5	G2	Glucose	148G2	37019130	0.638955
148_F5_G3	acetate	BY4741-112-148	F5	G3	Glucose	148G3	23039155	0.71914
148_F5_SS1	acetate	BY4741-112-148	F5	SS1	Acetate	148SS1	69607231	1.16719
148_F5_SS2	acetate	BY4741-112-148	F5	SS2	Acetate	148SS2	18654137	1.09322
148_F5_T1	acetate	BY4741-112-148	F5	T1	Acetate	148T1	62886551	1.15275
148_F5_T2	acetate	BY4741-112-148	F5	T2	Acetate	148T2	22980649	1.07646
148_F5_T3	acetate	BY4741-112-148	F5	T3	Acetate	148T3	17950751	1.054
148_F6_G1	acetate	BY4741-112-148	F6	G1	Glucose	148G1	20991299	0.602572
148_F6_G2	acetate	BY4741-112-148	F6	G2	Glucose	148G2	26052581	0.564831
148_F6_G3	acetate	BY4741-112-148	F6	G3	Glucose	148G3	14920743	0.805515
148_F6_SS1	acetate	BY4741-112-148	F6	SS1	Acetate	148SS1	18211481	1.06307
148_F6_SS2	acetate	BY4741-112-148	F6	SS2	Acetate	148SS2	15225289	1.01722
148_F6_T1	acetate	BY4741-112-148	F6	T1	Acetate	148T1	36724843	1.16979
148_F6_T2	acetate	BY4741-112-148	F6	T2	Acetate	148T2	16832764	0.989343
148_F6_T3	acetate	BY4741-112-148	F6	T3	Acetate	148T3	13958388	1.03812
151_F1_G1	acetate	BY4741-112-151	F1	G1	Glucose	151G1	35896409	0.665699
151_F1_G2	acetate	BY4741-112-151	F1	G2	Glucose	151G2	35948477	0.779954
151_F1_G3	acetate	BY4741-112-151	F1	G3	Glucose	151G3	35335669	0.813543
151_F1_SS1	acetate	BY4741-112-151	F1	SS1	Acetate	151SS1	20700004	1.0439
151_F1_SS2	acetate	BY4741-112-151	F1	SS2	Acetate	151SS2	36975926	1.25815
151_F1_T1	acetate	BY4741-112-151	F1	T1	Acetate	151T1	15910554	1.03866
151_F1_T2	acetate	BY4741-112-151	F1	T2	Acetate	151T2	65631002	1.15087
151_F1_T3	acetate	BY4741-112-151	F1	T3	Acetate	151T3	17210233	1.16581
151_F5_G1	acetate	BY4741-112-151	F5	G1	Glucose	151G1	24342763	0.778381
151_F5_G2	acetate	BY4741-112-151	F5	G2	Glucose	151G2	22046902	0.998582
151_F5_G3	acetate	BY4741-112-151	F5	G3	Glucose	151G3	79393670	0.868826
151_F5_SS1	acetate	BY4741-112-151	F5	SS1	Acetate	151SS1	45231428	1.33808
151_F5_SS2	acetate	BY4741-112-151	F5	SS2	Acetate	151SS2	18176301	1.08393
151_F5_T1	acetate	BY4741-112-151	F5	T1	Acetate	151T1	24626851	1.31795
151_F5_T2	acetate	BY4741-112-151	F5	T2	Acetate	151T2	31874776	1.34172
151_F5_T3	acetate	BY4741-112-151	F5	T3	Acetate	151T3	17498144	1.37808
151_F6_G1	acetate	BY4741-112-151	F6	G1	Glucose	151G1	50749281	0.864386
151_F6_G2	acetate	BY4741-112-151	F6	G2	Glucose	151G2	13122065	1.07319
151_F6_G3	acetate	BY4741-112-151	F6	G3	Glucose	151G3	42634778	0.881197
151_F6_SS1	acetate	BY4741-112-151	F6	SS1	Acetate	151SS1	16657071	1.21866
151_F6_SS2	acetate	BY4741-112-151	F6	SS2	Acetate	151SS2	18904050	1.058
151_F6_T1	acetate	BY4741-112-151	F6	T1	Acetate	151T1	14743202	1.28728
151_F6_T2	acetate	BY4741-112-151	F6	T2	Acetate	151T2	26636505	1.36747
151_F6_T3	acetate	BY4741-112-151	F6	T3	Acetate	151T3	18241429	1.191
138_F5_SS1	acetate	BY4741-112-138	F5	SS1	Acetate	138SS1	15746178	1.0917
138_F5_T1	acetate	BY4741-112-138	F5	T1	Acetate	138T1	15628892	1.11342
138_F5_T2	acetate	BY4741-112-138	F5	T2	Acetate	138T2	14420245	1.08434
138_F5_T3	acetate	BY4741-112-138	F5	T3	Acetate	138T3	15366990	1.06556
138_F5_SS2	acetate	BY4741-112-138	F5	SS2	Acetate	138SS2	16646704	1.09138
138_F5_G1	acetate	BY4741-112-138	F5	G1	Glucose	138G1	20469970	0.676526
138_F5_G2	acetate	BY4741-112-138	F5	G2	Glucose	138G2	16885666	0.753674
138_F5_G3	acetate	BY4741-112-138	F5	G3	Glucose	138G3	20417700	0.810172
138_F6_SS1	acetate	BY4741-112-138	F6	SS1	Acetate	138SS1	14860411	1.10794
138_F6_T1	acetate	BY4741-112-138	F6	T1	Acetate	138T1	15728881	1.11102
138_F6_T2	acetate	BY4741-112-138	F6	T2	Acetate	138T2	16217269	1.10551
138_F6_T3	acetate	BY4741-112-138	F6	T3	Acetate	138T3	17194431	1.10814
138_F6_SS2	acetate	BY4741-112-138	F6	SS2	Acetate	138SS2	14748014	1.12121
138_F6_G1	acetate	BY4741-112-138	F6	G1	Glucose	138G1	18476990	0.664823
138_F6_G2	acetate	BY4741-112-138	F6	G2	Glucose	138G2	17457508	0.7742
138_F6_G3	acetate	BY4741-112-138	F6	G3	Glucose	138G3	18241830	0.810792
138_F1_SS1	acetate	BY4741-112-138	F1	SS1	Acetate	138SS1	14555834	1.09821
138_F1_T1	acetate	BY4741-112-138	F1	T1	Acetate	138T1	15612588	1.06055
138_F1_T2	acetate	BY4741-112-138	F1	T2	Acetate	138T2	14617345	1.09975
138_F1_T3	acetate	BY4741-112-138	F1	T3	Acetate	138T3	14833781	1.10253
138_F1_SS2	acetate	BY4741-112-138	F1	SS2	Acetate	138SS2	18515917	1.00877
138_F1_G1	acetate	BY4741-112-138	F1	G1	Glucose	138G1	18965201	0.690585
138_F1_G2	acetate	BY4741-112-138	F1	G2	Glucose	138G2	14365633	0.759969
138_F1_G3	acetate	BY4741-112-138	F1	G3	Glucose	138G3	17943044	0.872676
141_F5_SS1	acetate	BY4741-112-141	F5	SS1	Acetate	141SS1	17377494	0.964432
141_F5_T1	acetate	BY4741-112-141	F5	T1	Acetate	141T1	15056890	1.10936
141_F5_T2	acetate	BY4741-112-141	F5	T2	Acetate	141T2	15638636	1.05607
141_F5_T3	acetate	BY4741-112-141	F5	T3	Acetate	141T3	15735725	1.08301
141_F5_SS2	acetate	BY4741-112-141	F5	SS2	Acetate	141SS2	14957505	0.991705
141_F5_G1	acetate	BY4741-112-141	F5	G1	Glucose	141G1	18884797	0.621116
141_F5_G2	acetate	BY4741-112-141	F5	G2	Glucose	141G2	17256287	0.820006
141_F5_G3	acetate	BY4741-112-141	F5	G3	Glucose	141G3	20172389	0.778113
141_F6_SS1	acetate	BY4741-112-141	F6	SS1	Acetate	141SS1	17111349	1.04789
141_F6_T1	acetate	BY4741-112-141	F6	T1	Acetate	141T1	15393923	1.05261
141_F6_T2	acetate	BY4741-112-141	F6	T2	Acetate	141T2	15983141	1.10504
141_F6_T3	acetate	BY4741-112-141	F6	T3	Acetate	141T3	16042011	1.09157
141_F6_SS2	acetate	BY4741-112-141	F6	SS2	Acetate	141SS2	16922246	1.16268
141_F6_G1	acetate	BY4741-112-141	F6	G1	Glucose	141G1	18159486	0.656726
141_F6_G2	acetate	BY4741-112-141	F6	G2	Glucose	141G2	19439955	0.758918
141_F6_G3	acetate	BY4741-112-141	F6	G3	Glucose	141G3	17948544	0.823061
141_F1_SS1	acetate	BY4741-112-141	F1	SS1	Acetate	141SS1	16445092	1.08921
141_F1_T1	acetate	BY4741-112-141	F1	T1	Acetate	141T1	15583890	1.12904
141_F1_T2	acetate	BY4741-112-141	F1	T2	Acetate	141T2	16897775	1.09491
141_F1_T3	acetate	BY4741-112-141	F1	T3	Acetate	141T3	17678852	1.12471
141_F1_SS2	acetate	BY4741-112-141	F1	SS2	Acetate	141SS2	17052832	1.20591
141_F1_G1	acetate	BY4741-112-141	F1	G1	Glucose	141G1	18738925	0.649954
141_F1_G2	acetate	BY4741-112-141	F1	G2	Glucose	141G2	15728440	0.720358
141_F1_G3	acetate	BY4741-112-141	F1	G3	Glucose	141G3	20056253	0.793907
138_F1_SS1	glucose	BY4741-112-138	F1	SS1	Glucose	138SS1	31767930	1.00232
138_F1_T1	glucose	BY4741-112-138	F1	T1	Glucose	138T1	34171703	1.044
138_F1_T2	glucose	BY4741-112-138	F1	T2	Glucose	138T2	32122023	1.13201
138_F1_T3	glucose	BY4741-112-138	F1	T3	Glucose	138T3	31854794	1.15292
138_F1_SS2	glucose	BY4741-112-138	F1	SS2	Glucose	138SS2	29686267	1.13171
138_F4_SS1	glucose	BY4741-112-138	F4	SS1	Glucose	138SS1	21338131	1.07595
138_F4_T1	glucose	BY4741-112-138	F4	T1	Glucose	138T1	31872117	1.16201
138_F4_T2	glucose	BY4741-112-138	F4	T2	Glucose	138T2	25710142	1.07071
138_F4_T3	glucose	BY4741-112-138	F4	T3	Glucose	138T3	21940750	1.10425
138_F4_SS2	glucose	BY4741-112-138	F4	SS2	Glucose	138SS2	33717576	1.25789
138_F6_SS1	glucose	BY4741-112-138	F6	SS1	Glucose	138SS1	29567912	1.10477
138_F6_T1	glucose	BY4741-112-138	F6	T1	Glucose	138T1	25852361	1.02659
138_F6_T2	glucose	BY4741-112-138	F6	T2	Glucose	138T2	30369530	1.21815
138_F6_T3	glucose	BY4741-112-138	F6	T3	Glucose	138T3	26595715	1.00199
138_F6_SS2	glucose	BY4741-112-138	F6	SS2	Glucose	138SS2	30374890	0.894013
141_F1_SS1	glucose	BY4741-112-141	F1	SS1	Glucose	141SS1	25431665	1.11267
141_F1_T1	glucose	BY4741-112-141	F1	T1	Glucose	141T1	25262503	1.13712
141_F1_T2	glucose	BY4741-112-141	F1	T2	Glucose	141T2	35232990	1.17773
141_F1_T3	glucose	BY4741-112-141	F1	T3	Glucose	141T3	24227493	1.00645
141_F1_SS2	glucose	BY4741-112-141	F1	SS2	Glucose	141SS2	41493287	1.09854
141_F5_SS1	glucose	BY4741-112-141	F5	SS1	Glucose	141SS1	31056733	1.10267
141_F5_T1	glucose	BY4741-112-141	F5	T1	Glucose	141T1	29728177	1.13446
141_F5_T2	glucose	BY4741-112-141	F5	T2	Glucose	141T2	42910874	1.1019
141_F5_T3	glucose	BY4741-112-141	F5	T3	Glucose	141T3	30235120	1.16253
141_F5_SS2	glucose	BY4741-112-141	F5	SS2	Glucose	141SS2	36515810	1.17514
141_F6_SS1	glucose	BY4741-112-141	F6	SS1	Glucose	141SS1	43023078	1.06012
141_F6_T1	glucose	BY4741-112-141	F6	T1	Glucose	141T1	36788332	1.09492
141_F6_T2	glucose	BY4741-112-141	F6	T2	Glucose	141T2	29121712	1.11717
141_F6_T3	glucose	BY4741-112-141	F6	T3	Glucose	141T3	38701677	1.12378
141_F6_SS2	glucose	BY4741-112-141	F6	SS2	Glucose	141SS2	26958701	1.12056
148_F1_SS1	glucose	BY4741-112-148	F1	SS1	Glucose	148SS1	28525471	0.993136
148_F1_T1	glucose	BY4741-112-148	F1	T1	Glucose	148T1	27669264	1.01327
148_F1_T2	glucose	BY4741-112-148	F1	T2	Glucose	148T2	23417525	1.00947
148_F1_T3	glucose	BY4741-112-148	F1	T3	Glucose	148T3	24651804	0.965607
148_F1_SS2	glucose	BY4741-112-148	F1	SS2	Glucose	148SS2	24713873	0.895055
148_F4_SS1	glucose	BY4741-112-148	F4	SS1	Glucose	148SS1	28341206	0.989026
148_F4_T1	glucose	BY4741-112-148	F4	T1	Glucose	148T1	29943208	1.0669
148_F4_T2	glucose	BY4741-112-148	F4	T2	Glucose	148T2	33703063	0.993882
148_F4_T3	glucose	BY4741-112-148	F4	T3	Glucose	148T3	29394726	0.992739
148_F4_SS2	glucose	BY4741-112-148	F4	SS2	Glucose	148SS2	28150367	0.98924
148_F5_SS1	glucose	BY4741-112-148	F5	SS1	Glucose	148SS1	29404761	0.947788
148_F5_T1	glucose	BY4741-112-148	F5	T1	Glucose	148T1	32259757	0.979474
148_F5_T2	glucose	BY4741-112-148	F5	T2	Glucose	148T2	32148974	1.00565
148_F5_T3	glucose	BY4741-112-148	F5	T3	Glucose	148T3	31853672	0.991253
148_F5_SS2	glucose	BY4741-112-148	F5	SS2	Glucose	148SS2	28250500	0.951849
151_F1_SS1	glucose	BY4741-112-151	F1	SS1	Glucose	151SS1	25095643	1.01969
151_F1_T1	glucose	BY4741-112-151	F1	T1	Glucose	151T1	22528166	0.918262
151_F1_T2	glucose	BY4741-112-151	F1	T2	Glucose	151T2	24810035	0.98746
151_F1_T3	glucose	BY4741-112-151	F1	T3	Glucose	151T3	22187270	1.12366
151_F1_SS2	glucose	BY4741-112-151	F1	SS2	Glucose	151SS2	27625296	1.09297
151_F6_SS1	glucose	BY4741-112-151	F6	SS1	Glucose	151SS1	24169165	1.00198
151_F6_T1	glucose	BY4741-112-151	F6	T1	Glucose	151T1	21323129	1.05997
151_F6_T2	glucose	BY4741-112-151	F6	T2	Glucose	151T2	33784459	1.02486
151_F6_T3	glucose	BY4741-112-151	F6	T3	Glucose	151T3	23034107	1.12003
151_F6_SS2	glucose	BY4741-112-151	F6	SS2	Glucose	151SS2	26476508	1.10676
151_F4_SS1	glucose	BY4741-112-151	F4	SS1	Glucose	151SS1	25988013	1.00593
151_F4_T1	glucose	BY4741-112-151	F4	T1	Glucose	151T1	21286320	1.0438
151_F4_T2	glucose	BY4741-112-151	F4	T2	Glucose	151T2	21780049	1.06971
151_F4_T3	glucose	BY4741-112-151	F4	T3	Glucose	151T3	19748779	1.17789
151_F4_SS2	glucose	BY4741-112-151	F4	SS2	Glucose	151SS2	21510495	1.09007

## Sheet: transcripts
ID	Chr	Start	End	Strand	Length	SC_ID	V11	V12	V13	class_code	GENENAME	DESCRIPTION
TCONS_00000004	chrI	6637	9169	+	2533	YAL067C	XLOC_000003	MSTRG.3.1	YAL067C_mRNA	x	SEO1	Putative permease; member of the allantoate transporter subfamily of the major facilitator superfamily; mutation confers resistance to ethionine sulfoxide
TCONS_00000005	chrI	10091	10399	+	309	YAL066W	XLOC_000004	YAL066W_mRNA	YAL066W_mRNA	=		Dubious open reading frame; unlikely to encode a functional protein, based on available experimental and comparative sequence data
TCONS_00000006	chrI	10497	11009	+	513	YAL066W	XLOC_000005	MSTRG.7.1	YAL066W_mRNA	p		Dubious open reading frame; unlikely to encode a functional protein, based on available experimental and comparative sequence data
TCONS_00000007	chrI	12046	12426	+	381	YAL064W-B	XLOC_000006	YAL064W-B_mRNA	YAL064W-B_mRNA	=		Fungal-specific protein of unknown function
TCONS_00000008	chrI	13488	20640	+	7153	YAL064C-A	XLOC_000007	MSTRG.11.1	YAL064C-A_mRNA	x	TDA8	Putative protein of unknown function; null mutant is sensitive to expression of the top1-T722A allele; not an essential gene
TCONS_00000009	chrI	21566	21850	+	285	YAL064W	XLOC_000008	YAL064W_mRNA	YAL064W_mRNA	=		Protein of unknown function; may interact with ribosomes, based on co-purification experiments
TCONS_00000010	chrI	22356	29070	+	6715	YAL063C	XLOC_000009	MSTRG.14.1	YAL063C_mRNA	x	FLO9	Lectin-like protein with similarity to Flo1p; thought to be expressed and involved in flocculation
TCONS_00000011	chrI	22548	28340	+	5793	YAL063C	XLOC_000009	MSTRG.14.2	YAL063C_mRNA	x	FLO9	Lectin-like protein with similarity to Flo1p; thought to be expressed and involved in flocculation
TCONS_00000012	chrI	31567	32940	+	1374	YAL062W	XLOC_000010	YAL062W_mRNA	YAL062W_mRNA	=	GDH3	NADP(+)-dependent glutamate dehydrogenase; synthesizes glutamate from ammonia and alpha-ketoglutarate; rate of alpha-ketoglutarate utilization differs from Gdh1p; expression regulated by nitrogen and carbon sources; GDH3 has a paralog, GDH1, that arose from the whole genome duplication
TCONS_00000013	chrI	33448	34701	+	1254	YAL061W	XLOC_000011	YAL061W_mRNA	YAL061W_mRNA	=	BDH2	Putative medium-chain alcohol dehydrogenase with similarity to BDH1; transcription induced by constitutively active PDR1 and PDR3
TCONS_00000014	chrI	35155	36303	+	1149	YAL060W	XLOC_000012	YAL060W_mRNA	YAL060W_mRNA	=	BDH1	NAD-dependent (R,R)-butanediol dehydrogenase; catalyzes oxidation of (R,R)-2,3-butanediol to (3R)-acetoin, oxidation of meso-butanediol to (3S)-acetoin, and reduction of acetoin; enhances use of 2,3-butanediol as an aerobic carbon source
TCONS_00000015	chrI	36509	37147	+	639	YAL059W	XLOC_000013	YAL059W_mRNA	YAL059W_mRNA	=	ECM1	Pre-ribosomal factor involved in 60S ribosomal protein subunit export; associates with the pre-60S particle; shuttles between the nucleus and cytoplasm
TCONS_00000016	chrI	37464	38972	+	1509	YAL058W	XLOC_000014	YAL058W_mRNA	YAL058W_mRNA	=	CNE1	Calnexin; integral membrane ER chaperone involved in folding and quality control of glycoproteins; chaperone activity is inhibited by Mpd1p, with which Cne1p interacts; 24% identical to mammalian calnexin; Ca+ binding not yet shown in yeast
TCONS_00000017	chrI	39259	41901	+	2643	YAL056W	XLOC_000015	YAL056W_mRNA	YAL056W_mRNA	=	GPB2	Multistep regulator of cAMP-PKA signaling; inhibits PKA downstream of Gpa2p and Cyr1p, thereby increasing cAMP dependency; inhibits Ras activity through direct interactions with Ira1p/2p; regulated by G-alpha protein Gpa2p; GPB2 has a paralog, GPB1, that arose from the whole genome duplication
TCONS_00000018	chrI	42177	42719	+	543	YAL055W	XLOC_000016	YAL055W_mRNA	YAL055W_mRNA	=	PEX22	Putative peroxisomal membrane protein; required for import of peroxisomal proteins; functionally complements a Pichia pastoris pex22 mutation
TCONS_00000019	chrI	42872	45364	+	2493	YAL054C	XLOC_000017	MSTRG.28.1	YAL054C_mRNA	x	ACS1	Acetyl-coA synthetase isoform; along with Acs2p, acetyl-coA synthetase isoform is the nuclear source of acetyl-coA for histone acetylation; expressed during growth on nonfermentable carbon sources and under aerobic conditions
TCONS_00000020	chrI	45899	48250	+	2352	YAL053W	XLOC_000018	YAL053W_mRNA	YAL053W_mRNA	=	FLC2	Putative calcium channel involved in calcium release under hypotonic stress; required for uptake of FAD into endoplasmic reticulum; involved in cell wall maintenance; FLC2 has a paralog, YOR365C, that arose from the whole genome duplication
TCONS_00000021	chrI	48564	51707	+	3144	YAL051W	XLOC_000019	YAL051W_mRNA	YAL051W_mRNA	=	OAF1	Oleate-activated transcription factor; subunit of a heterodimeric complex with Pip2p, which binds to oleate-response elements (ORE) in the promoter of genes involved in beta-oxidation of fatty acids, peroxisome organization and biogenesis, activating transcription in the presence of oleate; regulates chromatin silencing at telomeres; involved in diauxic shift; OAF1 has a paralog, PIP2, that arose…
TCONS_00000024	chrI	54584	54913	+	330	YAL047W-A	XLOC_000022	YAL047W-A_mRNA	YAL047W-A_mRNA	=		Dubious open reading frame; unlikely to encode a functional protein, based on available experimental and comparative sequence data; partially overlaps ORF GEM1/YAL048C
TCONS_00000025	chrI	57518	57850	+	333	YAL044W-A	XLOC_000023	YAL044W-A_mRNA	YAL044W-A_mRNA	=		Putative protein of unknown function; similar to S. pombe uvi31 which is a putative DNA repair protein
TCONS_00000026	chrI	61316	62563	+	1248	YAL042W	XLOC_000024	YAL042W_mRNA	YAL042W_mRNA	=	ERV46	Protein localized to COPII-coated vesicles; forms a complex with Erv41p; involved in the membrane fusion stage of transport
TCONS_00000027	chrI	62840	65404	+	2565	YAL041W	XLOC_000025	YAL041W_mRNA	YAL041W_mRNA	=	CDC24	Guanine nucleotide exchange factor for Cdc42p; also known as a GEF or GDP-release factor; required for polarity establishment and maintenance, and mutants have morphological defects in bud formation and shmooing; relocalizes from nucleus to cytoplasm upon DNA replication stress
TCONS_00000028	chrI	68678	71671	+	2994	YAL039C	XLOC_000026	MSTRG.49.1	YAL039C_mRNA	x	CYC3	Cytochrome c heme lyase (holocytochrome c synthase); attaches heme to apo-cytochrome c (Cyc1p or Cyc7p) in mitochondrial intermembrane space; human homolog HCCS implicated in microphthalmia with linear skin defects (MLS), and can complement yeast null mutant
TCONS_00000029	chrI	71786	73288	+	1503	YAL038W	XLOC_000027	YAL038W_mRNA	YAL038W_mRNA	=	CDC19	Pyruvate kinase; functions as a homotetramer in glycolysis to convert phosphoenolpyruvate to pyruvate, the input for aerobic (TCA cycle) or anaerobic (glucose fermentation) respiration; regulated via allosteric activation by fructose bisphosphate; CDC19 has a paralog, PYK2, that arose from the whole genome duplication
TCONS_00000030	chrI	74020	74823	+	804	YAL037W	XLOC_000028	YAL037W_mRNA	YAL037W_mRNA	=		Putative protein of unknown function; YAL037W has a paralog, YOR342C, that arose from the whole genome duplication
TCONS_00000031	chrI	75030	76211	+	1182	YAL036C	XLOC_000029	MSTRG.56.1	YAL036C_mRNA	x	RBG1	Member of the DRG family of GTP-binding proteins; associates with translating ribosomes; interacts with Tma46p, Ygr250cp, Gir2p and Yap1p via two-hybrid
TCONS_00000032	chrI	76427	79435	+	3009	YAL035W	XLOC_000030	YAL035W_mRNA	YAL035W_mRNA	=	FUN12	Translation initiation factor eIF5B; GTPase that promotes Met-tRNAiMet binding to ribosomes and ribosomal subunit joining; promotes GTP-dependent maturation of 18S rRNA by Nob1p; protein abundance increases in response to DNA replication stress; homolog of bacterial IF2
TCONS_00000033	chrI	79718	80587	+	870	YAL034W-A	XLOC_000031	YAL034W-A_mRNA	YAL034W-A_mRNA	=	MTW1	Essential component of the MIND kinetochore complex; joins kinetochore subunits contacting DNA to those contacting microtubules; critical to kinetochore assembly; complex consists of Mtw1p Including Nnf1p-Nsl1p-Dsn1p (MIND)
TCONS_00000034	chrI	82706	83227	+	522	YAL033W	XLOC_000032	YAL033W_mRNA	YAL033W_mRNA	=	POP5	Subunit of both RNase MRP and nuclear RNase P; RNase MRP cleaves pre-rRNA, while nuclear RNase P cleaves tRNA precursors to generate mature 5' ends and facilitates turnover of nuclear RNAs
TCONS_00000036	chrI	87159	92270	+	5112	YAL030W	XLOC_000034	MSTRG.67.1	YAL030W_mRNA	e	SNC1	Vesicle membrane receptor protein (v-SNARE); involved in the fusion between Golgi-derived secretory vesicles with the plasma membrane; proposed to be involved in endocytosis; member of the synaptobrevin/VAMP family of R-type v-SNARE proteins; SNC1 has a paralog, SNC2, that arose from the whole genome duplication
TCONS_00000037	chrI	87286	87752	+	467	YAL030W	XLOC_000034	YAL030W_mRNA	YAL030W_mRNA	=	SNC1	Vesicle membrane receptor protein (v-SNARE); involved in the fusion between Golgi-derived secretory vesicles with the plasma membrane; proposed to be involved in endocytosis; member of the synaptobrevin/VAMP family of R-type v-SNARE proteins; SNC1 has a paralog, SNC2, that arose from the whole genome duplication
TCONS_00000038	chrI	92900	94486	+	1587	YAL028W	XLOC_000035	YAL028W_mRNA	YAL028W_mRNA	=	FRT2	Tail-anchored ER membrane protein of unknown function; interacts with homolog Frt1p; promotes growth in conditions of high Na+, alkaline pH, or cell wall stress, possibly via a role in posttranslational translocation; potential Cdc28p substrate; FRT2 has a paralog, FRT1, that arose from the whole genome duplication
TCONS_00000039	chrI	94687	95472	+	786	YAL027W	XLOC_000036	YAL027W_mRNA	YAL027W_mRNA	=	SAW1	5'- and 3'-flap DNA binding protein; recruits Rad1p-Rad10p to single-strand annealing intermediates with 3' non-homologous tails for removal during double-strand break repair; complexes with Rad1p-Rad10p and stimulates its endonuclease activity; green fluorescent protein (GFP)-fusion protein localizes to the nucleus
TCONS_00000041	chrI	100102	101274	+	1173	YAL025C	XLOC_000038	MSTRG.73.1	YAL025C_mRNA	x	MAK16	Essential nuclear protein; constituent of 66S pre-ribosomal particles; required for maturation of 25S and 5.8S rRNAs; required for maintenance of M1 satellite double-stranded RNA of the L-A virus
TCONS_00000042	chrI	106234	108635	+	2402	YAL023C	XLOC_000039	MSTRG.76.1	YAL023C_mRNA	x	PMT2	Protein O-mannosyltransferase of the ER membrane; transfers mannose residues from dolichyl phosphate-D-mannose to protein serine/threonine residues; involved in ER quality control; acts in a complex with Pmt1p, can instead interact with Pmt5p; antifungal drug target; PMT2 has a paralog, PMT3, that arose from the whole genome duplication
TCONS_00000044	chrI	114919	118314	+	3396	YAL019W	XLOC_000041	YAL019W_mRNA	YAL019W_mRNA	=	FUN30	Snf2p family member with ATP-dependent chromatin remodeling activity; has a role in silencing at the mating type locus, telomeres and centromeres; enriched at centromeres and is required for correct chromatin structure around centromeres, as well as at the boundary element of the silent HMR; recruited to DNA double-strand breaks (DSBs) where it promotes 5' strand resection of DSBs; potential Cdc2…
TCONS_00000045	chrI	120225	124295	+	4071	YAL017W	XLOC_000042	YAL017W_mRNA	YAL017W_mRNA	=	PSK1	PAS domain-containing serine/threonine protein kinase; coordinately regulates protein synthesis and carbohydrate metabolism and storage in response to a unknown metabolite that reflects nutritional status; PSK1 has a paralog, PSK2, that arose from the whole genome duplication
TCONS_00000046	chrI	124879	126786	+	1908	YAL016W	XLOC_000043	YAL016W_mRNA	YAL016W_mRNA	=	TPD3	Regulatory subunit A of the heterotrimeric PP2A complex; the heterotrimeric protein phosphatase 2A (PP2A) complex also contains regulatory subunit Cdc55p and either catalytic subunit Pph21p or Pph22p; required for cell morphogenesis and transcription by RNA polymerase III
TCONS_00000049	chrI	129270	130487	+	1218	YAL013W	XLOC_000046	YAL013W_mRNA	YAL013W_mRNA	=	DEP1	Component of the Rpd3L histone deacetylase complex; required for diauxic shift-induced histone H2B deposition onto rDNA genes; transcriptional modulator involved in regulation of structural phospholipid biosynthesis genes and metabolically unrelated genes, as well as maintenance of telomeres, mating efficiency, and sporulation
TCONS_00000050	chrI	130799	131983	+	1185	YAL012W	XLOC_000047	YAL012W_mRNA	YAL012W_mRNA	=	CYS3	Cystathionine gamma-lyase; catalyzes one of the two reactions involved in the transsulfuration pathway that yields cysteine from homocysteine with the intermediary formation of cystathionine; protein abundance increases in response to DNA replication stress
TCONS_00000051	chrI	132199	134076	+	1878	YAL011W	XLOC_000048	YAL011W_mRNA	YAL011W_mRNA	=	SWC3	Protein of unknown function; component of the SWR1 complex, which exchanges histone variant H2AZ (Htz1p) for chromatin-bound histone H2A; required for formation of nuclear-associated array of smooth endoplasmic reticulum known as karmellae
TCONS_00000052	chrI	135854	136633	+	780	YAL009W	XLOC_000049	YAL009W_mRNA	YAL009W_mRNA	=	SPO7	Putative regulatory subunit of Nem1p-Spo7p phosphatase holoenzyme; regulates nuclear growth by controlling phospholipid biosynthesis, required for normal nuclear envelope morphology, premeiotic replication, and sporulation
TCONS_00000053	chrI	136914	137510	+	597	YAL008W	XLOC_000050	YAL008W_mRNA	YAL008W_mRNA	=	FUN14	Mitochondrial protein of unknown function
TCONS_00000056	chrI	141906	143501	+	1596	YAL003W	XLOC_000053	MSTRG.103.1	YAL003W_mRNA	j	EFB1	Translation elongation factor 1 beta; stimulates nucleotide exchange to regenerate EF-1 alpha-GTP for the next elongation cycle; part of the EF-1 complex, which facilitates binding of aminoacyl-tRNA to the ribosomal A site; human homolog EEF1B2 can complement yeast efb1 mutants
TCONS_00000057	chrI	142174	143160	+	987	YAL003W	XLOC_000053	YAL003W_mRNA	YAL003W_mRNA	=	EFB1	Translation elongation factor 1 beta; stimulates nucleotide exchange to regenerate EF-1 alpha-GTP for the next elongation cycle; part of the EF-1 complex, which facilitates binding of aminoacyl-tRNA to the ribosomal A site; human homolog EEF1B2 can complement yeast efb1 mutants
TCONS_00000058	chrI	142367	142468	+	102	snR18	XLOC_000054	snR18	snR18	=	SNR18	C/D box small nucleolar RNA (snoRNA); commonly referred to as U18; guides 2'-O-methylation of large subunit (LSU) rRNA at positions A649 and C650
TCONS_00000059	chrI	143707	147531	+	3825	YAL002W	XLOC_000055	YAL002W_mRNA	YAL002W_mRNA	=	VPS8	Membrane-binding component of the CORVET complex; involved in endosomal vesicle tethering and fusion in the endosome to vacuole protein targeting pathway; interacts with Vps21p; contains RING finger motif
TCONS_00000060	chrI	152257	153876	+	1620	YAR002W	XLOC_000056	YAR002W_mRNA	YAR002W_mRNA	=	NUP60	FG-nucleoporin component of central core of the nuclear pore complex; contributes directly to nucleocytoplasmic transport and maintenance of the nuclear pore complex (NPC) permeability barrier and is involved in gene tethering at the nuclear periphery; relocalizes to the cytosol in response to hypoxia; both NUP1 and NUP60 are homologous to human NUP153
TCONS_00000061	chrI	155005	156285	+	1281	YAR003W	XLOC_000057	YAR003W_mRNA	YAR003W_mRNA	=	SWD1	Subunit of the COMPASS (Set1C) complex; COMPASS methylates histone H3 on lysine 4 and is required in transcriptional silencing near telomeres; WD40 beta propeller superfamily member with similarity to mammalian Rbbp7
TCONS_00000062	chrI	158966	159793	+	828	YAR008W	XLOC_000058	YAR008W_mRNA	YAR008W_mRNA	=	SEN34	Subunit of the tRNA splicing endonuclease; tRNA splicing endonuclease (Sen complex) is composed of Sen2p, Sen15p, Sen34p, and Sen54p; Sen complex also cleaves the CBP1 mRNA at the mitochondrial surface; Sen34p contains the active site for tRNA 3' splice site cleavage and has similarity to Sen2p and to Archaeal tRNA splicing endonuclease
TCONS_00000065	chrI	166499	169030	+	2532	YAR014C	XLOC_000061	MSTRG.118.1	YAR014C_mRNA	x	BUD14	Protein involved in bud-site selection; Bud14p-Glc7p complex is a cortical regulator of dynein; forms a complex with Kel1p and Kel2p that regulates Bnr1p (formin) to affect actin cable assembly, cytokinesis, and polarized growth; diploid mutants display a random budding pattern instead of the wild-type bipolar pattern; relative distribution to the nucleus increases upon DNA replication stress
TCONS_00000066	chrI	169375	170295	+	921	YAR015W	XLOC_000062	YAR015W_mRNA	YAR015W_mRNA	=	ADE1	N-succinyl-5-aminoimidazole-4-carboxamide ribotide synthetase; required for 'de novo' purine nucleotide biosynthesis; red pigment accumulates in mutant cells deprived of adenine; protein abundance increases in response to DNA replication stress
TCONS_00000068	chrI	175331	176559	+	1229	YAR019W-A	XLOC_000064	MSTRG.125.1	YAR019W-A_mRNA	p		Dubious open reading frame; unlikely to encode a functional protein, based on available experimental and comparative sequence data; partially overlaps ORF CDC15/YAR019C
TCONS_00000070	chrI	183770	184477	+	708	YAR027W	XLOC_000066	YAR027W_mRNA	YAR027W_mRNA	=	UIP3	Putative integral membrane protein of unknown function; interacts with Ulp1p at the nuclear periphery; member of DUP240 gene family
TCONS_00000071	chrI	184892	185596	+	705	YAR028W	XLOC_000067	YAR028W_mRNA	YAR028W_mRNA	=		Putative integral membrane protein; member of DUP240 gene family; GFP-fusion protein is induced in response to the DNA-damaging agent MMS
TCONS_00000072	chrI	186321	186545	+	225	YAR029W	XLOC_000068	YAR029W_mRNA	YAR029W_mRNA	=		Member of DUP240 gene family but contains no transmembrane domains; green fluorescent protein (GFP)-fusion protein localizes to the cytoplasm in a punctate pattern
TCONS_00000074	chrI	188107	188811	+	705	YAR033W	XLOC_000070	YAR033W_mRNA	YAR033W_mRNA	=	MST28	Putative integral membrane protein, involved in vesicle formation; forms complex with Mst27p; member of DUP240 gene family; binds COPI and COPII vesicles; MST28 has a paralog, MST27, that arose from a segmental duplication
TCONS_00000075	chrI	190193	192256	+	2064	YAR035W	XLOC_000071	YAR035W_mRNA	YAR035W_mRNA	=	YAT1	Outer mitochondrial carnitine acetyltransferase; minor ethanol-inducible enzyme involved in transport of activated acyl groups from the cytoplasm into the mitochondrial matrix; phosphorylated
TCONS_00000076	chrI	192619	196185	+	3567	YAR042W	XLOC_000072	YAR042W_mRNA	YAR042W_mRNA	=	SWH1	Protein similar to mammalian oxysterol-binding protein; contains ankyrin repeats and FFAT motif; interacts with ER anchor Scs2p at the nucleus-vacuole junction; regulated by sterol binding; SWH1 has a paralog, OSH2, that arose from the whole genome duplication
TCONS_00000077	chrI	196550	200293	+	3744	YAR042W	XLOC_000073	MSTRG.141.1	YAR042W_mRNA	p	SWH1	Protein similar to mammalian oxysterol-binding protein; contains ankyrin repeats and FFAT motif; interacts with ER anchor Scs2p at the nucleus-vacuole junction; regulated by sterol binding; SWH1 has a paralog, OSH2, that arose from the whole genome duplication
TCONS_00000078	chrI	203403	208016	+	4614	YAR050W	XLOC_000074	YAR050W_mRNA	YAR050W_mRNA	=	FLO1	Lectin-like protein involved in flocculation; cell wall protein that binds mannose chains on the surface of other cells, confers floc-forming ability that is chymotrypsin sensitive and heat resistant; FLO1 has a paralog, FLO5, that arose from a segmental duplication
TCONS_00000079	chrI	208367	208663	+	297	YAR053W	XLOC_000075	YAR053W_mRNA	YAR053W_mRNA	=		Dubious open reading frame; unlikely to encode a functional protein, based on available experimental and comparative sequence data
TCONS_00000081	chrI	221049	221660	+	612	YAR066W	XLOC_000077	YAR066W_mRNA	YAR066W_mRNA	=		Putative GPI protein; YAR066W has a paralog, YHR214W, that arose from a segmental duplication
TCONS_00000082	chrI	222406	222891	+	486	YAR068W	XLOC_000078	YAR068W_mRNA	YAR068W_mRNA	=		Fungal-specific protein of unknown function; induced in respiratory-deficient cells; YAR068W has a paralog, YHR214W-A, that arose from a segmental duplication
TCONS_00000084	chrI	225460	226863	+	1404	YAR071W	XLOC_000080	YAR071W_mRNA	YAR071W_mRNA	=	PHO11	One of three repressible acid phosphatases; glycoprotein that is transported to the cell surface by the secretory pathway; induced by phosphate starvation and coordinately regulated by PHO4 and PHO2; PHO11 has a paralog, PHO12, that arose from a segmental duplication
TCONS_00000088	chrI	2965	6509	-	3545	YAL067C	XLOC_000083	MSTRG.2.1	YAL067C_mRNA	p	SEO1	Putative permease; member of the allantoate transporter subfamily of the major facilitator superfamily; mutation confers resistance to ethionine sulfoxide
TCONS_00000089	chrI	7235	9016	-	1782	YAL067C	XLOC_000084	YAL067C_mRNA	YAL067C_mRNA	=	SEO1	Putative permease; member of the allantoate transporter subfamily of the major facilitator superfamily; mutation confers resistance to ethionine sulfoxide
TCONS_00000090	chrI	9337	10227	-	891	YAL066W	XLOC_000085	MSTRG.5.1	YAL066W_mRNA	x		Dubious open reading frame; unlikely to encode a functional protein, based on available experimental and comparative sequence data
TCONS_00000093	chrI	21983	22207	-	225	YAL063C-A	XLOC_000088	MSTRG.13.1	YAL063C-A_mRNA	p		Putative protein of unknown function; identified by expression profiling and mass spectrometry
TCONS_00000094	chrI	22395	22685	-	291	YAL063C-A	XLOC_000089	YAL063C-A_mRNA	YAL063C-A_mRNA	=		Putative protein of unknown function; identified by expression profiling and mass spectrometry
TCONS_00000095	chrI	24000	27968	-	3969	YAL063C	XLOC_000090	YAL063C_mRNA	YAL063C_mRNA	=	FLO9	Lectin-like protein with similarity to Flo1p; thought to be expressed and involved in flocculation
TCONS_00000097	chrI	30524	36464	-	5941	YAL062W	XLOC_000091	MSTRG.17.1	YAL062W_mRNA	x	GDH3	NADP(+)-dependent glutamate dehydrogenase; synthesizes glutamate from ammonia and alpha-ketoglutarate; rate of alpha-ketoglutarate utilization differs from Gdh1p; expression regulated by nitrogen and carbon sources; GDH3 has a paralog, GDH1, that arose from the whole genome duplication
TCONS_00000098	chrI	36496	36918	-	423	YAL059C-A	XLOC_000092	YAL059C-A_mRNA	YAL059C-A_mRNA	=		Dubious open reading frame; unlikely to encode a functional protein, based on available experimental and comparative sequence data; partially overlaps verified gene ECM1/YAL059W
TCONS_00000100	chrI	39225	41901	-	2677	YAL056W	XLOC_000094	MSTRG.25.1	YAL056W_mRNA	x	GPB2	Multistep regulator of cAMP-PKA signaling; inhibits PKA downstream of Gpa2p and Cyr1p, thereby increasing cAMP dependency; inhibits Ras activity through direct interactions with Ira1p/2p; regulated by G-alpha protein Gpa2p; GPB2 has a paralog, GPB1, that arose from the whole genome duplication
TCONS_00000101	chrI	42881	45022	-	2142	YAL054C	XLOC_000095	YAL054C_mRNA	YAL054C_mRNA	=	ACS1	Acetyl-coA synthetase isoform; along with Acs2p, acetyl-coA synthetase isoform is the nuclear source of acetyl-coA for histone acetylation; expressed during growth on nonfermentable carbon sources and under aerobic conditions
TCONS_00000102	chrI	45763	48286	-	2524	YAL053W	XLOC_000096	MSTRG.30.1	YAL053W_mRNA	x	FLC2	Putative calcium channel involved in calcium release under hypotonic stress; required for uptake of FAD into endoplasmic reticulum; involved in cell wall maintenance; FLC2 has a paralog, YOR365C, that arose from the whole genome duplication
TCONS_00000103	chrI	51855	52595	-	741	YAL049C	XLOC_000097	YAL049C_mRNA	YAL049C_mRNA	=	AIM2	Cytoplasmic protein involved in mitochondrial function or organization; null mutant displays reduced frequency of mitochondrial genome loss; potential Hsp82p interactor
TCONS_00000104	chrI	52801	54789	-	1989	YAL048C	XLOC_000098	YAL048C_mRNA	YAL048C_mRNA	=	GEM1	Outer mitochondrial membrane GTPase, subunit of the ERMES complex; potential regulatory subunit of the ERMES complex that links the ER to mitochondria and may promote inter-organellar calcium and phospholipid exchange as well as coordinating mitochondrial DNA replication and growth; cells lacking Gem1p contain collapsed, globular, or grape-like mitochondria; ortholog of metazoan Miro GTPases
TCONS_00000105	chrI	54989	56857	-	1869	YAL047C	XLOC_000099	YAL047C_mRNA	YAL047C_mRNA	=	SPC72	Component of the cytoplasmic Tub4p (gamma-tubulin) complex; binds spindle pole bodies and links them to microtubules; is regulated by Cdc5 kinase; has roles in astral microtubule formation and stabilization
TCONS_00000106	chrI	57029	57385	-	357	YAL046C	XLOC_000100	YAL046C_mRNA	YAL046C_mRNA	=	AIM1	Protein involved in mitochondrial function or organization; null mutant displays elevated frequency of mitochondrial genome loss
TCONS_00000108	chrI	57950	58462	-	513	YAL044C	XLOC_000102	YAL044C_mRNA	YAL044C_mRNA	=	GCV3	H subunit of the mitochondrial glycine decarboxylase complex; glycine decarboxylase is required for the catabolism of glycine to 5,10-methylene-THF; also required for all protein lipoylation; expression is regulated by levels of 5,10-methylene-THF
TCONS_00000109	chrI	58695	61052	-	2358	YAL043C	XLOC_000103	YAL043C_mRNA	YAL043C_mRNA	=	PTA1	Subunit of holo-CPF; holo-CPF is a multiprotein complex and functional homolog of mammalian CPSF, required for the cleavage and polyadenylation of mRNA and snoRNA 3' ends; involved in pre-tRNA processing; binds to the phosphorylated CTD of RNAPII
TCONS_00000110	chrI	61231	61608	-	378	YAL042C-A	XLOC_000104	YAL042C-A_mRNA	YAL042C-A_mRNA	=		Dubious open reading frame; unlikely to encode a functional protein, based on available experimental and comparative sequence data; partially overlaps verified ORF ERV46/YAL042W; YAL042C-A is a non-essential gene
TCONS_00000112	chrI	65778	67520	-	1743	YAL040C	XLOC_000106	YAL040C_mRNA	YAL040C_mRNA	=	CLN3	G1 cyclin involved in cell cycle progression; activates Cdc28p kinase to promote G1 to S phase transition; plays a role in regulating transcription of other G1 cyclins, CLN1 and CLN2; regulated by phosphorylation and proteolysis; acetly-CoA induces CLN3 transcription in response to nutrient repletion to promote cell-cycle entry
TCONS_00000113	chrI	68716	69525	-	810	YAL039C	XLOC_000107	YAL039C_mRNA	YAL039C_mRNA	=	CYC3	Cytochrome c heme lyase (holocytochrome c synthase); attaches heme to apo-cytochrome c (Cyc1p or Cyc7p) in mitochondrial intermembrane space; human homolog HCCS implicated in microphthalmia with linear skin defects (MLS), and can complement yeast null mutant
TCONS_00000114	chrI	72326	73300	-	975	YAL037C-B	XLOC_000108	YAL037C-B_mRNA	YAL037C-B_mRNA	=		Dubious open reading frame; unlikely to encode a functional protein, based on available experimental and comparative sequence data; identified by gene-trapping, microarray-based expression analysis, and genome-wide homology searching
TCONS_00000116	chrI	73622	74823	-	1202	YAL037W	XLOC_000110	MSTRG.54.1	YAL037W_mRNA	x		Putative protein of unknown function; YAL037W has a paralog, YOR342C, that arose from the whole genome duplication
TCONS_00000117	chrI	75043	76152	-	1110	YAL036C	XLOC_000111	YAL036C_mRNA	YAL036C_mRNA	=	RBG1	Member of the DRG family of GTP-binding proteins; associates with translating ribosomes; interacts with Tma46p, Ygr250cp, Gir2p and Yap1p via two-hybrid
TCONS_00000118	chrI	76390	79435	-	3046	YAL035W	XLOC_000112	MSTRG.58.1	YAL035W_mRNA	x	FUN12	Translation initiation factor eIF5B; GTPase that promotes Met-tRNAiMet binding to ribosomes and ribosomal subunit joining; promotes GTP-dependent maturation of 18S rRNA by Nob1p; protein abundance increases in response to DNA replication stress; homolog of bacterial IF2
TCONS_00000120	chrI	80710	81951	-	1242	YAL034C	XLOC_000114	YAL034C_mRNA	YAL034C_mRNA	=	FUN19	Non-essential protein of unknown function; expression induced in response to heat stress; FUN19 has a paralog, YOR338W, that arose from the whole genome duplication
TCONS_00000121	chrI	83335	84474	-	1140	YAL032C	XLOC_000115	YAL032C_mRNA	YAL032C_mRNA	=	PRP45	Protein required for pre-mRNA splicing; associates with the spliceosome and interacts with splicing factors Prp22p and Prp46p; orthologous to human transcriptional coactivator SKIP and can activate transcription of a reporter gene
TCONS_00000122	chrI	84749	87031	-	2283	YAL031C	XLOC_000116	YAL031C_mRNA	YAL031C_mRNA	=	GIP4	Cytoplasmic protein that regulates protein phosphatase 1 Glc7p; protein overexpression relocalizes Glc7p from the nucleus and prevents chromosome segregation; potential Cdc28p substrate
TCONS_00000123	chrI	87855	92270	-	4416	YAL029C	XLOC_000117	YAL029C_mRNA	YAL029C_mRNA	=	MYO4	Type V myosin motor involved in actin-based transport of cargos; required for mRNA transport, including ASH1 mRNA, and facilitating the growth and movement of ER tubules into the growing bud along with She3p; MYO4 has a paralog, MYO2, that arose from the whole genome duplication
TCONS_00000124	chrI	95386	95823	-	438	YAL026C-A	XLOC_000118	YAL026C-A_mRNA	YAL026C-A_mRNA	=		Dubious open reading frame; unlikely to encode a functional protein, based on available experimental and comparative sequence data; partially overlaps the uncharacterized ORF YAL027W and the verified gene DRS2
TCONS_00000125	chrI	95630	99697	-	4068	YAL026C	XLOC_000118	YAL026C_mRNA	YAL026C_mRNA	=	DRS2	Trans-golgi network aminophospholipid translocase (flippase); maintains membrane lipid asymmetry in post-Golgi secretory vesicles; contributes to clathrin-coated vesicle formation, endocytosis, protein trafficking between the Golgi and endosomal system and the cellular response to mating pheromone; autoinhibited by its C-terminal tail; localizes to the trans-Golgi network; mutations in human homo…
TCONS_00000126	chrI	100225	101145	-	921	YAL025C	XLOC_000119	YAL025C_mRNA	YAL025C_mRNA	=	MAK16	Essential nuclear protein; constituent of 66S pre-ribosomal particles; required for maturation of 25S and 5.8S rRNAs; required for maintenance of M1 satellite double-stranded RNA of the L-A virus
TCONS_00000127	chrI	101565	105872	-	4308	YAL024C	XLOC_000120	YAL024C_mRNA	YAL024C_mRNA	=	LTE1	Protein similar to GDP/GTP exchange factors; without detectable GEF activity; required for asymmetric localization of Bfa1p at daughter-directed spindle pole bodies and for mitotic exit at low temperatures
TCONS_00000128	chrI	106272	108551	-	2280	YAL023C	XLOC_000121	YAL023C_mRNA	YAL023C_mRNA	=	PMT2	Protein O-mannosyltransferase of the ER membrane; transfers mannose residues from dolichyl phosphate-D-mannose to protein serine/threonine residues; involved in ER quality control; acts in a complex with Pmt1p, can instead interact with Pmt5p; antifungal drug target; PMT2 has a paralog, PMT3, that arose from the whole genome duplication
TCONS_00000129	chrI	108877	110430	-	1554	YAL022C	XLOC_000122	YAL022C_mRNA	YAL022C_mRNA	=	FUN26	High affinity, broad selectivity, nucleoside/nucleobase transporter; vacuolar membrane localized transporter which may regulate the balance of nicotinamide riboside (NmR) levels between the cytosol and vacuole, contributing to salvage of NmR for use in cytosolic NAD+ synthesis; equilibrative nucleoside transporter (ENT) family member
TCONS_00000130	chrI	110846	113359	-	2514	YAL021C	XLOC_000123	YAL021C_mRNA	YAL021C_mRNA	=	CCR4	Component of the CCR4-NOT transcriptional complex; CCR4-NOT is involved in regulation of gene expression; component of the major cytoplasmic deadenylase, which is involved in mRNA poly(A) tail shortening
TCONS_00000131	chrI	113614	114615	-	1002	YAL020C	XLOC_000124	YAL020C_mRNA	YAL020C_mRNA	=	ATS1	Protein required for modification of wobble nucleosides in tRNA; acts with Elongator complex, Kti11p, and Kti12p; has a potential role in regulatory interactions between microtubules and the cell cycle; forms a stable heterodimer with Kti11p
TCONS_00000132	chrI	118564	119541	-	978	YAL018C	XLOC_000125	YAL018C_mRNA	YAL018C_mRNA	=	LDS1	Protein Involved in spore wall assembly; localizes to lipid droplets found on or outside of the prospore membrane; shares similarity with Lds2p and Rrt8p, and a strain mutant for all 3 genes exhibits reduced dityrosine fluorescence relative to the single mutants
TCONS_00000135	chrI	126903	128102	-	1200	YAL015C	XLOC_000128	YAL015C_mRNA	YAL015C_mRNA	=	NTG1	DNA N-glycosylase and apurinic/apyrimidinic (AP) lyase; involved in base excision repair; acts in both nucleus and mitochondrion; creates a double-strand break at mtDNA origins that stimulates replication in response to oxidative stress; required for maintaining mitochondrial genome integrity; NTG1 has a paralog, NTG2, that arose from the whole genome duplication
TCONS_00000136	chrI	128252	129019	-	768	YAL014C	XLOC_000129	YAL014C_mRNA	YAL014C_mRNA	=	SYN8	Endosomal SNARE related to mammalian syntaxin 8
TCONS_00000137	chrI	129195	131983	-	2789	YAL013W	XLOC_000130	MSTRG.92.1	YAL013W_mRNA	x	DEP1	Component of the Rpd3L histone deacetylase complex; required for diauxic shift-induced histone H2B deposition onto rDNA genes; transcriptional modulator involved in regulation of structural phospholipid biosynthesis genes and metabolically unrelated genes, as well as maintenance of telomeres, mating efficiency, and sporulation
TCONS_00000138	chrI	134184	135665	-	1482	YAL010C	XLOC_000131	YAL010C_mRNA	YAL010C_mRNA	=	MDM10	Subunit of both the ERMES and the SAM complex; component of ERMES complex which acts as a molecular tether between the mitochondria and the ER, necessary for efficient phospholipid exchange between organelles and for mitophagy; SAM/TOB complex component that functions in the assembly of outer membrane beta-barrel proteins; involved in mitochondrial inheritance and morphology; ERMES complex is oft…
TCONS_00000139	chrI	135827	137510	-	1684	YAL009W	XLOC_000132	MSTRG.97.1	YAL009W_mRNA	x	SPO7	Putative regulatory subunit of Nem1p-Spo7p phosphatase holoenzyme; regulates nuclear growth by controlling phospholipid biosynthesis, required for normal nuclear envelope morphology, premeiotic replication, and sporulation
TCONS_00000140	chrI	137698	138345	-	648	YAL007C	XLOC_000133	YAL007C_mRNA	YAL007C_mRNA	=	ERP2	Member of the p24 family involved in ER to Golgi transport; similar to Emp24p and Erv25p; role in misfolded protein quality control; forms a heterotrimeric complex with Erp1p, Emp24p, and Erv25p; localized to COPII-coated vesicles; ERP2 has a paralog, ERP4, that arose from the whole genome duplication
TCONS_00000141	chrI	139503	141431	-	1929	YAL005C	XLOC_000134	YAL005C_mRNA	YAL005C_mRNA	=	SSA1	ATPase involved in protein folding and NLS-directed nuclear transport; member of HSP70 family; forms chaperone complex with Ydj1p; localized to nucleus, cytoplasm, and cell wall; 98% identical with paralog Ssa2p, but subtle differences between the two proteins provide functional specificity with respect to propagation of yeast [URE3] prions and vacuolar-mediated degradations of gluconeogenesis en…
TCONS_00000143	chrI	142603	143465	-	863	YAL003W	XLOC_000136	MSTRG.106.1	YAL003W_mRNA	x	EFB1	Translation elongation factor 1 beta; stimulates nucleotide exchange to regenerate EF-1 alpha-GTP for the next elongation cycle; part of the EF-1 complex, which facilitates binding of aminoacyl-tRNA to the ribosomal A site; human homolog EEF1B2 can complement yeast efb1 mutants
TCONS_00000144	chrI	147594	151166	-	3573	YAL001C	XLOC_000137	YAL001C_mRNA	YAL001C_mRNA	=	TFC3	Subunit of RNA polymerase III transcription initiation factor complex; part of the TauB domain of TFIIIC that binds DNA at the BoxB promoter sites of tRNA and similar genes; cooperates with Tfc6p in DNA binding; largest of six subunits of the RNA polymerase III transcription initiation factor complex (TFIIIC)
TCONS_00000145	chrI	154065	154724	-	660	YAR002C-A	XLOC_000138	YAR002C-A_mRNA	YAR002C-A_mRNA	=	ERP1	Member of the p24 family involved in ER to Golgi transport; role in misfolded protein quality control; forms heterotrimeric complex with Erp2p, Emp24p, and Erv25p; localized to COPII-coated vesicles; ERP1 has a paralog, ERP6, that arose from the whole genome duplication
TCONS_00000146	chrI	156754	158619	-	1866	YAR007C	XLOC_000139	YAR007C_mRNA	YAR007C_mRNA	=	RFA1	Subunit of heterotrimeric Replication Protein A (RPA); RPA is a highly conserved single-stranded DNA binding protein involved in DNA replication, repair, and recombination; RPA protects against inappropriate telomere recombination, and upon telomere uncapping, prevents cell proliferation by a checkpoint-independent pathway; role in DNA catenation/decatenation pathway of chromosome disentangling; …
TCONS_00000147	chrI	160597	164187	-	3591	YAR009C	XLOC_000140	YAR009C	YAR009C	=		Retrotransposon TYA Gag and TYB Pol genes; Gag processing produces capsid proteins, Pol is cleaved to produce protease, reverse transcriptase and integrase activities; in YARCTy1-1 TYB is mutant and probably non-functional; protein product forms cytoplasmic foci upon DNA replication stress
TCONS_00000149	chrI	166742	168871	-	2130	YAR014C	XLOC_000142	YAR014C_mRNA	YAR014C_mRNA	=	BUD14	Protein involved in bud-site selection; Bud14p-Glc7p complex is a cortical regulator of dynein; forms a complex with Kel1p and Kel2p that regulates Bnr1p (formin) to affect actin cable assembly, cytokinesis, and polarized growth; diploid mutants display a random budding pattern instead of the wild-type bipolar pattern; relative distribution to the nucleus increases upon DNA replication stress
TCONS_00000150	chrI	169300	170295	-	996	YAR015W	XLOC_000143	MSTRG.120.1	YAR015W_mRNA	x	ADE1	N-succinyl-5-aminoimidazole-4-carboxamide ribotide synthetase; required for 'de novo' purine nucleotide biosynthesis; red pigment accumulates in mutant cells deprived of adenine; protein abundance increases in response to DNA replication stress
TCONS_00000151	chrI	170396	171703	-	1308	YAR018C	XLOC_000144	YAR018C_mRNA	YAR018C_mRNA	=	KIN3	Nonessential serine/threonine protein kinase; possible role in DNA damage response; influences tolerance to high levels of ethanol
TCONS_00000152	chrI	172211	175135	-	2925	YAR019C	XLOC_000145	YAR019C_mRNA	YAR019C_mRNA	=	CDC15	Protein kinase of the Mitotic Exit Network; localized to the spindle pole bodies at late anaphase; promotes mitotic exit by directly switching on the kinase activity of Dbf2p; required for spindle disassembly after meiosis II; relocalizes to the cytoplasm upon DNA replication stress
TCONS_00000153	chrI	176856	177023	-	168	YAR020C	XLOC_000146	YAR020C_mRNA	YAR020C_mRNA	=	PAU7	Member of the seripauperin multigene family; active during alcoholic fermentation, regulated by anaerobiosis, inhibited by oxygen, repressed by heme
TCONS_00000154	chrI	178873	179127	-	255	YAR023C	XLOC_000147	MSTRG.127.1	YAR023C_mRNA	p		Putative integral membrane protein; member of DUP240 gene family
TCONS_00000155	chrI	179281	179820	-	540	YAR023C	XLOC_000148	YAR023C_mRNA	YAR023C_mRNA	=		Putative integral membrane protein; member of DUP240 gene family
TCONS_00000156	chrI	179997	180878	-	882	tS(AGA)A	XLOC_000149	MSTRG.129.1	tS(AGA)A	p		Serine tRNA (tRNA-Ser), predicted by tRNAscan-SE analysis
TCONS_00000158	chrI	186512	186853	-	342	YAR030C	XLOC_000151	YAR030C_mRNA	YAR030C_mRNA	=		Dubious open reading frame; unlikely to encode a functional protein, based on available experimental and comparative sequence data; partially overlaps the uncharacterized ORF YAR029W and the verified gene PRM9
TCONS_00000160	chrI	201467	201787	-	321	YAR047C	XLOC_000153	YAR047C_mRNA	YAR047C_mRNA	=		Dubious open reading frame; unlikely to encode a functional protein, based on available experimental and comparative sequence data
TCONS_00000168	chrII	8561	8954	+	394	YBL108W	XLOC_000161	MSTRG.157.1	YBL108W_mRNA	p		Dubious open reading frame; unlikely to encode a functional protein, based on available experimental and comparative sequence data
TCONS_00000171	chrII	9908	17696	+	7789	YBL105C	XLOC_000164	MSTRG.161.1	YBL105C_mRNA	x	PKC1	Protein serine/threonine kinase; essential for cell wall remodeling during growth; localized to sites of polarized growth and the mother-daughter bud neck; homolog of the alpha, beta, and gamma isoforms of mammalian protein kinase C (PKC)
TCONS_00000172	chrII	21980	23536	+	1557	YBL103C	XLOC_000165	MSTRG.165.1	YBL103C_mRNA	x	RTG3	bHLH/Zip transcription factor for retrograde (RTG) and TOR pathways; forms a complex with another bHLH/Zip protein, Rtg1p, to activate the pathways; target of Hog1p
TCONS_00000173	chrII	24098	24745	+	648	YBL102W	XLOC_000166	YBL102W_mRNA	YBL102W_mRNA	=	SFT2	Tetra-spanning membrane protein found mostly in the late Golgi; non-essential; can suppress some sed5 alleles; may be part of the transport machinery, but precise function is unknown; similar to mammalian syntaxin 5
TCONS_00000177	chrII	29935	35248	+	5314	YBL100W-B	XLOC_000169	YBL100W-B	YBL100W-B	=		Retrotransposon TYA Gag and TYB Pol genes; transcribed/translated as one unit; polyprotein is processed to make a nucleocapsid-like protein (Gag), reverse transcriptase (RT), protease (PR), and integrase (IN); similar to retroviral genes
TCONS_00000179	chrII	37053	38690	+	1638	YBL099W	XLOC_000171	YBL099W_mRNA	YBL099W_mRNA	=	ATP1	Alpha subunit of the F1 sector of mitochondrial F1F0 ATP synthase; which is a large, evolutionarily conserved enzyme complex required for ATP synthesis; F1 translationally regulates ATP6 and ATP8 expression to achieve a balanced output of ATP synthase genes encoded in nucleus and mitochondria; phosphorylated; N-terminally propionylated in vivo
TCONS_00000180	chrII	39145	40527	+	1383	YBL098W	XLOC_000172	YBL098W_mRNA	YBL098W_mRNA	=	BNA4	Kynurenine 3-monooxygenase; required for the de novo biosynthesis of NAD from tryptophan via kynurenine; expression regulated by Hst1p; putative therapeutic target for Huntington disease
TCONS_00000181	chrII	40831	43095	+	2265	YBL097W	XLOC_000173	YBL097W_mRNA	YBL097W_mRNA	=	BRN1	Subunit of the condensin complex; required for chromosome condensation and for clustering of tRNA genes at the nucleolus; may influence multiple aspects of chromosome transmission
TCONS_00000182	chrII	43277	44089	+	813	YBL095W	XLOC_000174	YBL095W_mRNA	YBL095W_mRNA	=	MRX3	Protein that associates with mitochondrial ribosome; likely functions in cristae junction formation; the authentic, non-tagged protein is detected in highly purified mitochondria in high-throughput studies
TCONS_00000183	chrII	45453	46601	+	1149	YBL092W	XLOC_000175	MSTRG.182.1	YBL092W_mRNA	o	RPL32	Ribosomal 60S subunit protein L32; overexpression disrupts telomeric silencing; homologous to mammalian ribosomal protein L32, no bacterial homolog
TCONS_00000184	chrII	45645	46370	+	726	YBL092W	XLOC_000175	YBL092W_mRNA	YBL092W_mRNA	=	RPL32	Ribosomal 60S subunit protein L32; overexpression disrupts telomeric silencing; homologous to mammalian ribosomal protein L32, no bacterial homolog
TCONS_00000185	chrII	48825	49358	+	534	YBL090W	XLOC_000176	YBL090W_mRNA	YBL090W_mRNA	=	MRP21	Mitochondrial ribosomal protein of the small subunit; MRP21 exhibits genetic interactions with mutations in the COX2 and COX3 mRNA 5'-untranslated leader sequences
TCONS_00000186	chrII	49574	50953	+	1380	YBL089W	XLOC_000177	YBL089W_mRNA	YBL089W_mRNA	=	AVT5	Putative transporter; member of a family of seven S. cerevisiae genes (AVT1-7) related to vesicular GABA-glycine transporters; AVT5 has a paralog, AVT6, that arose from the whole genome duplication
TCONS_00000187	chrII	59603	60860	+	1258	YBL087C	XLOC_000178	MSTRG.188.1	YBL087C_mRNA	x	RPL23A	Ribosomal 60S subunit protein L23A; homologous to mammalian ribosomal protein L23 and bacterial L14; RPL23A has a paralog, RPL23B, that arose from the whole genome duplication
TCONS_00000188	chrII	63876	66818	+	2943	YBL085W	XLOC_000179	YBL085W_mRNA	YBL085W_mRNA	=	BOI1	Protein implicated in polar growth; functionally redundant with Boi2p; interacts with bud-emergence protein Bem1p; contains an SH3 (src homology 3) domain and a PH (pleckstrin homology) domain; relocalizes from bud neck to cytoplasm upon DNA replication stress; BOI1 has a paralog, BOI2, that arose from the whole genome duplication
TCONS_00000190	chrII	71866	72972	+	1107	YBL081W	XLOC_000181	YBL081W_mRNA	YBL081W_mRNA	=		Non-essential protein of unknown function; null mutation results in a decrease in plasma membrane electron transport
TCONS_00000191	chrII	75259	79767	+	4509	YBL079W	XLOC_000182	YBL079W_mRNA	YBL079W_mRNA	=	NUP170	Subunit of the inner ring of the nuclear pore complex (NPC); contributes to NPC assembly and nucleocytoplasmic transport; both Nup170p and NUP157p are similar to human Nup155p; NUP170 has a paralog, NUP157, that arose from the whole genome duplication
TCONS_00000192	chrII	80034	80797	+	764	YBL078C	XLOC_000183	MSTRG.199.1	YBL078C_mRNA	x	ATG8	Component of autophagosomes and Cvt vesicles; regulator of Atg1p, targets it to autophagosomes; binds the Atg1p-Atg13p complex, triggering its vacuolar degradation; unique ubiquitin-like protein whose conjugation target is lipid phosphatidylethanolamine (PE); Atg8p-PE is anchored to membranes, is involved in phagophore expansion, and may mediate membrane fusion during autophagosome formation; dec…
TCONS_00000193	chrII	80897	81328	+	432	YBL077W	XLOC_000184	YBL077W_mRNA	YBL077W_mRNA	=		Dubious open reading frame; unlikely to encode a functional protein, based on available experimental and comparative sequence data; partially overlaps the verified gene ILS1/YBL076C
TCONS_00000196	chrII	89978	90226	+	249	YBL071W-A	XLOC_000187	YBL071W-A_mRNA	YBL071W-A_mRNA	=	KTI11	Zn-ribbon protein that co-purifies with Dph1 and Dph2; in a complex required for synthesis of diphthamide on translation factor eEF2 and with Elongator subunits Iki3p, Elp2p, and Elp3p; involved in modification of wobble nucleosides in tRNAs; forms a stable heterodimer with Ats1p
TCONS_00000197	chrII	90741	92030	+	1290	YBL069W	XLOC_000188	YBL069W_mRNA	YBL069W_mRNA	=	AST1	Lipid raft associated protein; interacts with the plasma membrane ATPase Pma1p and has a role in its targeting to the plasma membrane by influencing its incorporation into lipid rafts; sometimes classified in the medium-chain dehydrogenase/reductases (MDRs) superfamily; AST1 has a paralog, AST2, that arose from the whole genome duplication
TCONS_00000199	chrII	92414	93394	+	981	YBL068W	XLOC_000189	YBL068W_mRNA	YBL068W_mRNA	=	PRS4	5-phospho-ribosyl-1(alpha)-pyrophosphate synthetase, synthesizes PRPP; which is required for nucleotide, histidine, and tryptophan biosynthesis; one of five related enzymes, which are active as heteromultimeric complexes; PRS4 has a paralog, PRS2, that arose from the whole genome duplication; a missense mutation in the conserved residue R196 of its human homolog PRPS1 is pathogenic
TCONS_00000201	chrII	100350	101269	+	920	YBL064C	XLOC_000191	MSTRG.218.1	YBL064C_mRNA	x	PRX1	Mitochondrial peroxiredoxin with thioredoxin peroxidase activity; has a role in reduction of hydroperoxides; reactivation requires Trr2p and glutathione; induced during respiratory growth and oxidative stress; phosphorylated; protein abundance increases in response to DNA replication stress
TCONS_00000202	chrII	101886	105221	+	3336	YBL063W	XLOC_000192	YBL063W_mRNA	YBL063W_mRNA	=	KIP1	Kinesin-related motor protein; required for mitotic spindle assembly, chromosome segregation, and 2 micron plasmid partitioning; functionally redundant with Cin8p for chromosomal but not plasmid functions
TCONS_00000205	chrII	107932	124833	+	16902	YBL059W	XLOC_000194	MSTRG.223.1	YBL059W_mRNA	o		Putative protein of unknown function; the authentic, non-tagged protein is detected in highly purified mitochondria in high-throughput studies; YBL059W has a paralog, YER093C-A, that arose from the whole genome duplication
TCONS_00000206	chrII	110594	111244	+	651	YBL059W	XLOC_000194	YBL059W_mRNA	YBL059W_mRNA	=		Putative protein of unknown function; the authentic, non-tagged protein is detected in highly purified mitochondria in high-throughput studies; YBL059W has a paralog, YER093C-A, that arose from the whole genome duplication
TCONS_00000211	chrII	125125	126119	+	995	YBL050W	XLOC_000195	YBL050W_mRNA	YBL050W_mRNA	=	SEC17	Alpha-SNAP cochaperone; SNARE-complex adaptor for Sec18 (NSF) during the disassembly of postfusion cis-SNARE complexes; stimulates the ATPase activity of Sec18p; peripheral membrane protein required for vesicular transport between ER and Golgi, the 'priming' step in homotypic vacuole fusion, and autophagy; similar to mammalian alpha-SNAP
TCONS_00000212	chrII	126828	127244	+	417	YBL049W	XLOC_000196	YBL049W_mRNA	YBL049W_mRNA	=	MOH1	Protein of unknown function, essential for stationary phase survival; not required for growth on nonfermentable carbon sources; possibly linked with vacuolar transport
TCONS_00000213	chrII	127299	127610	+	312	YBL048W	XLOC_000197	YBL048W_mRNA	YBL048W_mRNA	=	RRT1	Protein of unknown function; identified in a screen for mutants with increased levels of rDNA transcription; dubious open reading frame unlikely to encode a protein, based on experimental and comparative sequence data
TCONS_00000214	chrII	132424	133749	+	1326	YBL046W	XLOC_000198	YBL046W_mRNA	YBL046W_mRNA	=	PSY4	Regulatory subunit of protein phosphatase PP4; presence of Psy4p in the PP4 complex (along with catalytic subunit Pph3p and Psy2p) is required for dephosphorylation of the histone variant H2AX, but not for dephosphorylation of Rad53p, during recovery from the DNA damage checkpoint; localization is cell-cycle dependent and regulated by Cdc28p phosphorylation; required for cisplatin resistance; hom…
TCONS_00000215	chrII	133966	135790	+	1825	YBL045C	XLOC_000199	MSTRG.234.1	YBL045C_mRNA	x	COR1	Core subunit of the ubiquinol-cytochrome c reductase complex; the ubiquinol-cytochrome c reductase complex (bc1 complex) is a component of the mitochondrial inner membrane electron transport chain
TCONS_00000217	chrII	136688	137461	+	774	YBL043W	XLOC_000201	YBL043W_mRNA	YBL043W_mRNA	=	ECM13	Non-essential protein of unknown function; induced by treatment with 8-methoxypsoralen and UVA irradiation; ECM13 has a paralog, YJR115W, that arose from the whole genome duplication
TCONS_00000218	chrII	137781	141108	+	3328	YBL042C	XLOC_000202	MSTRG.239.1	YBL042C_mRNA	x	FUI1	High affinity uridine permease, localizes to the plasma membrane; also mediates low but significant transport of the cytotoxic nucleoside analog 5-fluorouridine; not involved in uracil transport; relative distribution to the vacuole increases upon DNA replication stress
TCONS_00000219	chrII	141247	141972	+	726	YBL041W	XLOC_000203	YBL041W_mRNA	YBL041W_mRNA	=	PRE7	Beta 6 subunit of the 20S proteasome
TCONS_00000220	chrII	143393	143572	+	180	YBL039W-B	XLOC_000204	YBL039W-B_mRNA	YBL039W-B_mRNA	=		Putative protein of unknown function
TCONS_00000221	chrII	143963	145783	+	1821	YBL039C	XLOC_000205	MSTRG.244.1	YBL039C_mRNA	x	URA7	Major CTP synthase isozyme (see also URA8); catalyzes the ATP-dependent transfer of the amide nitrogen from glutamine to UTP, forming CTP, the final step in de novo biosynthesis of pyrimidines; involved in phospholipid biosynthesis; capable of forming cytoplasmic filaments termed cytoophidium, especially during conditions of glucose depletion; URA7 has a paralog, URA8, that arose from the whole g…
TCONS_00000222	chrII	146187	146885	+	699	YBL038W	XLOC_000206	YBL038W_mRNA	YBL038W_mRNA	=	MRPL16	Mitochondrial ribosomal protein of the large subunit; homologous to bacterial L16 ribosomal protein; synthetic lethality with hac1 mutation suggests a possible role in synthesis of precursors for protein glycosylation
TCONS_00000223	chrII	147209	150286	+	3078	YBL037W	XLOC_000207	YBL037W_mRNA	YBL037W_mRNA	=	APL3	Alpha-adaptin; large subunit of the clathrin associated protein complex (AP-2); involved in vesicle mediated transport
TCONS_00000226	chrII	160184	161329	+	1146	YBL032W	XLOC_000210	YBL032W_mRNA	YBL032W_mRNA	=	HEK2	RNA binding protein involved in asymmetric localization of ASH1 mRNA; represses translation of ASH1 mRNA, an effect reversed by Yck1p-dependent phosphoryation; regulates telomere position effect and length; similarity to hnRNP-K
TCONS_00000227	chrII	161699	162715	+	1017	YBL031W	XLOC_000211	YBL031W_mRNA	YBL031W_mRNA	=	SHE1	Mitotic spindle protein; interacts with components of the Dam1 (DASH) complex, its effector Sli15p, and microtubule-associated protein Bim1p; also localizes to nuclear microtubules and to the bud neck in a ring-shaped structure; inhibits dynein function
TCONS_00000228	chrII	162918	165200	+	2283	YBL030C	XLOC_000212	MSTRG.259.1	YBL030C_mRNA	x	PET9	Major ADP/ATP carrier of the mitochondrial inner membrane; exchanges cytosolic ADP for mitochondrially synthesized ATP; also imports heme and ATP; required for viability in many lab strains that carry a sal1 mutation; PET9 has a paralog, AAC3, that arose from the whole genome duplication; human homolog SLC25A4 implicated in progressive external ophthalmoplegia can complement yeast null mutant
TCONS_00000229	chrII	166134	167264	+	1131	YBL029W	XLOC_000213	YBL029W_mRNA	YBL029W_mRNA	=		Non-essential protein of unknown function
TCONS_00000230	chrII	167447	167888	+	442	YBL028C	XLOC_000214	MSTRG.264.1	YBL028C_mRNA	x		Protein of unknown function that may interact with ribosomes; green fluorescent protein (GFP)-fusion protein localizes to the nucleolus; predicted to be involved in ribosome biogenesis
TCONS_00000231	chrII	168332	174798	+	6467	YBL026W	XLOC_000215	MSTRG.266.1	YBL026W_mRNA	j	LSM2	Lsm (Like Sm) protein; part of heteroheptameric complexes (Lsm2p-7p and either Lsm1p or 8p): cytoplasmic Lsm1p complex involved in mRNA decay; nuclear Lsm8p complex part of U6 snRNP and possibly involved in processing tRNA, snoRNA, and rRNA; relocalizes from nucleus to cytoplasmic foci upon DNA replication stress
TCONS_00000232	chrII	168423	169376	+	954	YBL027W	XLOC_000215	YBL027W_mRNA	YBL027W_mRNA	=	RPL19B	Ribosomal 60S subunit protein L19B; rpl19a and rpl19b single null mutations result in slow growth, while the double null mutation is lethal; homologous to mammalian ribosomal protein L19, no bacterial homolog; RPL19B has a paralog, RPL19A, that arose from the whole genome duplication
TCONS_00000233	chrII	170623	171038	+	416	YBL026W	XLOC_000215	YBL026W_mRNA	YBL026W_mRNA	=	LSM2	Lsm (Like Sm) protein; part of heteroheptameric complexes (Lsm2p-7p and either Lsm1p or 8p): cytoplasmic Lsm1p complex involved in mRNA decay; nuclear Lsm8p complex part of U6 snRNP and possibly involved in processing tRNA, snoRNA, and rRNA; relocalizes from nucleus to cytoplasmic foci upon DNA replication stress
TCONS_00000236	chrII	182401	184125	+	1725	YBL020W	XLOC_000216	YBL020W_mRNA	YBL020W_mRNA	=	RFT1	Membrane protein required for translocation of Man5GlcNac2-PP-Dol; required for translocation of Man5GlcNac2-PP-Dol from the cytoplasmic side to the lumenal side of the ER membrane but is not the flippase; mutation is suppressed by expression of human p53 protein; essential gene
TCONS_00000237	chrII	184353	185915	+	1563	YBL019W	XLOC_000217	YBL019W_mRNA	YBL019W_mRNA	=	APN2	Class II abasic (AP) endonuclease involved in repair of DNA damage; homolog of human HAP1 and E. coli exoIII
TCONS_00000238	chrII	192451	193512	+	1062	YBL016W	XLOC_000218	YBL016W_mRNA	YBL016W_mRNA	=	FUS3	Mitogen-activated serine/threonine protein kinase involved in mating; phosphoactivated by Ste7p; substrates include Ste12p, Far1p, Bni1p, Sst2p; inhibits invasive growth during mating by phosphorylating Tec1p, promoting its; inhibits recruitment of Ste5p, Cdc42p-mediated asymmetry and mating morphogenesis
TCONS_00000239	chrII	194122	195702	+	1581	YBL015W	XLOC_000219	YBL015W_mRNA	YBL015W_mRNA	=	ACH1	Protein with CoA transferase activity; particularly for CoASH transfer from succinyl-CoA to acetate; has minor acetyl-CoA-hydrolase activity; phosphorylated; required for acetate utilization and for diploid pseudohyphal growth
TCONS_00000240	chrII	196158	197305	+	1148	YBL015W	XLOC_000220	MSTRG.277.1	YBL015W_mRNA	p	ACH1	Protein with CoA transferase activity; particularly for CoASH transfer from succinyl-CoA to acetate; has minor acetyl-CoA-hydrolase activity; phosphorylated; required for acetate utilization and for diploid pseudohyphal growth
TCONS_00000242	chrII	197635	201748	+	4114	YBL014C	XLOC_000222	MSTRG.280.1	YBL014C_mRNA	x	RRN6	Component of the core factor (CF) rDNA transcription factor complex; CF is required for transcription of 35S rRNA genes by RNA polymerase I and is composed of Rrn6p, Rrn7p, and Rrn11p
TCONS_00000243	chrII	202056	203261	+	1206	YBL013W	XLOC_000223	YBL013W_mRNA	YBL013W_mRNA	=	FMT1	Methionyl-tRNA formyltransferase; catalyzes the formylation of initiator Met-tRNA in mitochondria; potential Cdc28p substrate
TCONS_00000244	chrII	203538	205817	+	2280	YBL011W	XLOC_000224	YBL011W_mRNA	YBL011W_mRNA	=	SCT1	Glycerol 3-phosphate/dihydroxyacetone phosphate sn-1 acyltransferase; dual substrate-specific acyltransferase of the glycerolipid biosynthesis pathway; prefers 16-carbon fatty acids; similar to Gpt2p; gene is constitutively transcribed
TCONS_00000245	chrII	207194	209224	+	2031	YBL009W	XLOC_000225	YBL009W_mRNA	YBL009W_mRNA	=	ALK2	Protein kinase; along with its paralog, ALK1, required for proper spindle positioning and nuclear segregation following mitotic arrest, proper organization of cell polarity factors in mitosis, proper localization of formins and polarity factors, and survival in cells that activate spindle assembly checkpoint; phosphorylated in response to DNA damage; ALK2 has a paralog, ALK1, that arose from the …
TCONS_00000247	chrII	209653	212175	+	2523	YBL008W	XLOC_000227	YBL008W_mRNA	YBL008W_mRNA	=	HIR1	Subunit of the HIR complex; HIR is a nucleosome assembly complex involved in regulation of histone gene transcription; contributes to nucleosome formation, heterochromatic gene silencing, and formation of functional kinetochores
TCONS_00000249	chrII	217470	220400	+	2931	YBL005W	XLOC_000229	YBL005W_mRNA	YBL005W_mRNA	=	PDR3	Transcriptional activator of the pleiotropic drug resistance network; regulates expression of ATP-binding cassette (ABC) transporters through binding to cis-acting PDRE sites (PDR responsive elements); has a role in response to drugs and organic solvents; post-translationally up-regulated in cells lacking functional mitochondrial genome; involved in diauxic shift; relative distribution to nucleus…
TCONS_00000251	chrII	221330	226598	+	5269	YBL005W-B	XLOC_000230	YBL005W-B	YBL005W-B	=		Retrotransposon TYA Gag and TYB Pol genes; transcribed/translated as one unit; polyprotein is processed to make a nucleocapsid-like protein (Gag), reverse transcriptase (RT), protease (PR), and integrase (IN); similar to retroviral genes
TCONS_00000253	chrII	227636	235117	+	7482	YBL004W	XLOC_000232	YBL004W_mRNA	YBL004W_mRNA	=	UTP20	Component of the small-subunit (SSU) processome; SSU processome is involved in the biogenesis of the 18S rRNA
TCONS_00000254	chrII	235266	235836	+	571	YBL003C	XLOC_000233	MSTRG.296.1	YBL003C_mRNA	x	HTA2	Histone H2A; core histone protein required for chromatin assembly and chromosome function; one of two nearly identical (see also HTA1) subtypes; DNA damage-dependent phosphorylation by Mec1p facilitates DNA repair; acetylated by Nat4p
TCONS_00000255	chrII	236492	236887	+	396	YBL002W	XLOC_000234	YBL002W_mRNA	YBL002W_mRNA	=	HTB2	Histone H2B; core histone protein required for chromatin assembly and chromosome function; nearly identical to HTB1; Rad6p-Bre1p-Lge1p mediated ubiquitination regulates reassembly after DNA replication, transcriptional activation, meiotic DSB formation and H3 methylation
TCONS_00000256	chrII	238515	241283	+	2769	YBR001C	XLOC_000235	MSTRG.300.1	YBR001C_mRNA	x	NTH2	Putative neutral trehalase, required for thermotolerance; may mediate resistance to other cellular stresses; NTH2 has a paralog, NTH1, that arose from the whole genome duplication
TCONS_00000257	chrII	241688	242766	+	1079	YBR002C	XLOC_000236	MSTRG.302.1	YBR002C_mRNA	x	RER2	Forms the dehydrodolichyl diphosphate syntase (DDS) complex with NUS1; major enzyme of polyprenol synthesis in both the endoplasmic reticulum (ER) and in lipid droplets; participates in ER protein sorting
TCONS_00000258	chrII	242809	244230	+	1422	YBR003W	XLOC_000237	YBR003W_mRNA	YBR003W_mRNA	=	COQ1	Hexaprenyl pyrophosphate synthetase; catalyzes the first step in ubiquinone (coenzyme Q) biosynthesis
TCONS_00000259	chrII	245906	246547	+	642	YBR005W	XLOC_000238	YBR005W_mRNA	YBR005W_mRNA	=	RCR1	Protein of the ER membrane involved in cell wall chitin deposition; may function in the endosomal-vacuolar trafficking pathway, helping determine whether plasma membrane proteins are degraded or routed to the plasma membrane; RCR1 has a paralog, RCR2, that arose from the whole genome duplication
TCONS_00000260	chrII	247010	248503	+	1494	YBR006W	XLOC_000239	YBR006W_mRNA	YBR006W_mRNA	=	UGA2	Succinate semialdehyde dehydrogenase; involved in the utilization of gamma-aminobutyrate (GABA) as a nitrogen source; part of the 4-aminobutyrate and glutamate degradation pathways; localized to the cytoplasm
TCONS_00000261	chrII	251183	252653	+	1471	YBR008C	XLOC_000240	MSTRG.310.1	YBR008C_mRNA	x	FLR1	Plasma membrane transporter of the major facilitator superfamily; member of the 12-spanner drug:H(+) antiporter DHA1 family; involved in efflux of fluconazole, diazaborine, benomyl, methotrexate, and other drugs; expression induced in cells treated with the mycotoxin patulin; relocalizes from nucleus to plasma membrane upon DNA replication stress
TCONS_00000262	chrII	254630	255815	+	1186	YBR009C	XLOC_000241	MSTRG.312.1	YBR009C_mRNA	x	HHF1	Histone H4; core histone protein required for chromatin assembly and chromosome function; one of two identical histone proteins (see also HHF2); contributes to telomeric silencing; N-terminal domain involved in maintaining genomic integrity
TCONS_00000263	chrII	256331	256741	+	411	YBR010W	XLOC_000242	YBR010W_mRNA	YBR010W_mRNA	=	HHT1	Histone H3; core histone protein required for chromatin assembly, part of heterochromatin-mediated telomeric and HM silencing; one of two identical histone H3 proteins (see HHT2); regulated by acetylation, methylation, and phosphorylation; H3K14 acetylation plays an important role in the unfolding of strongly positioned nucleosomes during repair of UV damage
TCONS_00000264	chrII	257056	258004	+	949	YBR011C	XLOC_000243	MSTRG.316.1	YBR011C_mRNA	x	IPP1	Cytoplasmic inorganic pyrophosphatase (PPase); homodimer that catalyzes the rapid exchange of oxygens from Pi with water, highly expressed and essential for viability, active-site residues show identity to those from E. coli PPase
TCONS_00000265	chrII	258289	259134	+	846	YBR010W	XLOC_000244	MSTRG.318.1	YBR010W_mRNA	p	HHT1	Histone H3; core histone protein required for chromatin assembly, part of heterochromatin-mediated telomeric and HM silencing; one of two identical histone H3 proteins (see HHT2); regulated by acetylation, methylation, and phosphorylation; H3K14 acetylation plays an important role in the unfolding of strongly positioned nucleosomes during repair of UV damage
TCONS_00000267	chrII	259869	265140	+	5272	YBR012W-B	XLOC_000245	YBR012W-B	YBR012W-B	=		Retrotransposon TYA Gag and TYB Pol genes; transcribed/translated as one unit; polyprotein is processed to make a nucleocapsid-like protein (Gag), reverse transcriptase (RT), protease (PR), and integrase (IN); similar to retroviral genes
TCONS_00000269	chrII	266543	267435	+	893	YBR014C	XLOC_000247	MSTRG.323.1	YBR014C_mRNA	x	GRX7	Cis-golgi localized monothiol glutaredoxin; more similar in activity to dithiol than other monothiol glutaredoxins; involved in the oxidative stress response; does not bind metal ions; GRX7 has a paralog, GRX6, that arose from the whole genome duplication
TCONS_00000270	chrII	270247	270633	+	387	YBR016W	XLOC_000248	YBR016W_mRNA	YBR016W_mRNA	=		Tail-anchored plasma membrane protein with a conserved CYSTM module; predicted to be palmitoylated; has similarity to hydrophilins, which are involved in the adaptive response to hyperosmotic conditions; YBR016W has a paralog, YDL012C, that arose from the whole genome duplication
TCONS_00000271	chrII	279021	280607	+	1587	YBR020W	XLOC_000249	YBR020W_mRNA	YBR020W_mRNA	=	GAL1	Galactokinase; phosphorylates alpha-D-galactose to alpha-D-galactose-1-phosphate in the first step of galactose catabolism; expression regulated by Gal4p; human homolog GALK2 complements yeast null mutant; GAL1 has a paralog, GAL3, that arose from the whole genome duplication
TCONS_00000272	chrII	281443	283344	+	1902	YBR021W	XLOC_000250	YBR021W_mRNA	YBR021W_mRNA	=	FUR4	Plasma membrane localized uracil permease; expression is tightly regulated by uracil levels and environmental cues; conformational alterations induced by unfolding or substrate binding result in Rsp5p-mediated ubiquitination and degradation
TCONS_00000273	chrII	283738	284271	+	534	YBR022W	XLOC_000251	YBR022W_mRNA	YBR022W_mRNA	=	POA1	Phosphatase that is highly specific for ADP-ribose 1''-phosphate; a tRNA splicing metabolite; may have a role in regulation of tRNA splicing
TCONS_00000274	chrII	289445	290350	+	906	YBR024W	XLOC_000252	YBR024W_mRNA	YBR024W_mRNA	=	SCO2	Protein anchored to mitochondrial inner membrane; may have a redundant function with Sco1p in delivery of copper to cytochrome c oxidase; interacts with Cox2p; SCO2 has a paralog, SCO1, that arose from the whole genome duplication
TCONS_00000275	chrII	290627	294356	+	3730	YBR025C	XLOC_000253	MSTRG.337.1	YBR025C_mRNA	x	OLA1	P-loop ATPase with similarity to human OLA1 and bacterial YchF; identified as specifically interacting with the proteasome; null mutant displays increased translation rate and increased readthrough of premature stop codons; protein abundance increases in response to hydrogen peroxide and to DNA replication stress
TCONS_00000276	chrII	296364	297865	+	1502	YBR029C	XLOC_000254	MSTRG.342.1	YBR029C_mRNA	x	CDS1	Phosphatidate cytidylyltransferase (CDP-diglyceride synthetase); an enzyme that catalyzes that conversion of CTP + phosphate into diphosphate + CDP-diaclglyerol, a critical step in the synthesis of all major yeast phospholipids; human homolog CDS1 can complement yeast cds1 null mutant
TCONS_00000277	chrII	298292	299950	+	1659	YBR030W	XLOC_000255	YBR030W_mRNA	YBR030W_mRNA	=	RKM3	Ribosomal lysine methyltransferase; specific for monomethylation of Rpl42ap and Rpl42bp (lysine 40); nuclear SET domain containing protein; relocalizes to the cytosol in response to hypoxia
TCONS_00000278	chrII	300166	301254	+	1089	YBR031W	XLOC_000256	YBR031W_mRNA	YBR031W_mRNA	=	RPL4A	Ribosomal 60S subunit protein L4A; N-terminally acetylated; homologous to mammalian ribosomal protein L4 and bacterial L4; RPL4A has a paralog, RPL4B, that arose from the whole genome duplication
TCONS_00000280	chrII	301944	304703	+	2760	YBR033W	XLOC_000258	YBR033W_mRNA	YBR033W_mRNA	=	EDS1	Putative zinc cluster protein, predicted to be a transcription factor; not an essential gene; EDS1 has a paralog, RGT1, that arose from the whole genome duplication
TCONS_00000281	chrII	304913	307172	+	2260	YBR034C	XLOC_000259	MSTRG.348.1	YBR034C_mRNA	x	HMT1	Nuclear SAM-dependent mono- and asymmetric methyltransferase; modifies hnRNPs, including Npl3p and Hrp1p, affecting their activity and nuclear export; methylates U1 snRNP protein Snp1p, ribosomal protein Rps2p, and histones H3 and H4; interacts genetically with genes encoding components of Rpd3(L) and this interaction is important for Rpd3 recruitment to the subtelomeric region
TCONS_00000282	chrII	307587	308887	+	1301	TLC1	XLOC_000260	TLC1	TLC1	=	TLC1	RNA template component of telomerase; flexible scaffold that tethers telomerase holoenzyme protein subunits to the complex; contains template sequence that Est2p uses to add irregular repeats of TG(1-3) residues onto a DNA end; promoter regulated by the cell cycle dependent transcriptional activators Swi4p/Swi6p and Mbp1p/Swi6p
TCONS_00000283	chrII	308993	310441	+	1449	YBR036C	XLOC_000261	MSTRG.354.1	YBR036C_mRNA	x	CSG2	Endoplasmic reticulum membrane protein; required for mannosylation of inositolphosphorylceramide and for growth at high calcium concentrations; protein abundance increases in response to DNA replication stress
TCONS_00000284	chrII	311898	314789	+	2892	YBR038W	XLOC_000262	YBR038W_mRNA	YBR038W_mRNA	=	CHS2	Chitin synthase II; catalyzes transfer of N-acetylglucosamine (GlcNAc) to chitin upon activation of zymogenic form; required for chitin synthesis in the primary septum during cytokinesis; localization regulated by Cdk1p during mitosis; phosphorylation by Dbf2p kinase regulates its dynamics and chitin synthesis during cytokinesis
TCONS_00000285	chrII	315575	316510	+	936	YBR039W	XLOC_000263	YBR039W_mRNA	YBR039W_mRNA	=	ATP3	Gamma subunit of the F1 sector of mitochondrial F1F0 ATP synthase; F1F0 ATP synthase is a large, evolutionarily conserved enzyme complex required for ATP synthesis
TCONS_00000286	chrII	316968	317864	+	897	YBR040W	XLOC_000264	YBR040W_mRNA	YBR040W_mRNA	=	FIG1	Integral membrane protein required for efficient mating; may participate in or regulate the low affinity Ca2+ influx system, which affects intracellular signaling and cell-cell fusion during mating
TCONS_00000287	chrII	318266	320275	+	2010	YBR041W	XLOC_000265	YBR041W_mRNA	YBR041W_mRNA	=	FAT1	Very long chain fatty acyl-CoA synthetase and fatty acid transporter; activates imported fatty acids with a preference for very long lengths (C20-C26); has a separate function in the transport of long chain fatty acids
TCONS_00000288	chrII	321862	328442	+	6581	YBR043C	XLOC_000266	MSTRG.363.1	YBR043C_mRNA	x	QDR3	Multidrug transporter of the major facilitator superfamily; member of the 12-spanner drug:H(+) antiporter DHA1 family; has a role in polyamine homeostasis; involved in spore wall asembly; sequence similarity to DTR1 and QDR1, and the triple mutant dtr1 qdr1 qdr3 exhibits reduced dityrosine fluorescence relative to the single mutants; expression is upregulated under polyamine stress; required for …
TCONS_00000289	chrII	330426	331540	+	1115	YBR046C	XLOC_000267	MSTRG.368.1	YBR046C_mRNA	x	ZTA1	NADPH-dependent quinone reductase; GFP-tagged protein localizes to the cytoplasm and nucleus; has similarity to E. coli quinone oxidoreductase and to human zeta-crystallin
TCONS_00000290	chrII	331833	332360	+	528	YBR047W	XLOC_000268	YBR047W_mRNA	YBR047W_mRNA	=	FMP23	Putative protein of unknown function; proposed to be involved in iron or copper homeostasis; the authentic, non-tagged protein is detected in highly purified mitochondria in high-throughput studies
TCONS_00000291	chrII	332749	334145	+	1397	YBR048W	XLOC_000269	MSTRG.372.1	YBR048W_mRNA	e	RPS11B	Protein component of the small (40S) ribosomal subunit; homologous to mammalian ribosomal protein S11 and bacterial S17; RPS11B has a paralog, RPS11A, that arose from the whole genome duplication
TCONS_00000292	chrII	332831	333812	+	982	YBR048W	XLOC_000269	YBR048W_mRNA	YBR048W_mRNA	=	RPS11B	Protein component of the small (40S) ribosomal subunit; homologous to mammalian ribosomal protein S11 and bacterial S17; RPS11B has a paralog, RPS11A, that arose from the whole genome duplication
TCONS_00000294	chrII	338449	342529	+	4081	YBR053C	XLOC_000271	MSTRG.376.1	YBR053C_mRNA	x		Putative protein of unknown function; induced by cell wall perturbation
TCONS_00000295	chrII	342602	344647	+	2046	YBR054W	XLOC_000272	MSTRG.379.1	YBR054W_mRNA	o	YRO2	Protein with a putative role in response to acid stress; null mutant is sensitive to acetic acid; transcription is regulated by Haa1p and induced in the presence of acetic acid; protein observed in plasma membrane foci in the presence of acetic acid; the authentic, non-tagged protein is detected in a phosphorylated state in highly purified mitochondria in high-throughput studies
TCONS_00000296	chrII	342670	344646	+	1977	YBR054W	XLOC_000272	MSTRG.379.2	YBR054W_mRNA	o	YRO2	Protein with a putative role in response to acid stress; null mutant is sensitive to acetic acid; transcription is regulated by Haa1p and induced in the presence of acetic acid; protein observed in plasma membrane foci in the presence of acetic acid; the authentic, non-tagged protein is detected in a phosphorylated state in highly purified mitochondria in high-throughput studies
TCONS_00000299	chrII	347879	349384	+	1506	YBR056W	XLOC_000274	YBR056W_mRNA	YBR056W_mRNA	=		Putative glycoside hydrolase of the mitochondrial intermembrane space
TCONS_00000301	chrII	351255	351455	+	201	YBR056W-A	XLOC_000276	YBR056W-A_mRNA	YBR056W-A_mRNA	=		Protein of unknown function; mRNA identified as translated by ribosome profiling data; partially overlaps dubious ORF YBR056C-B; YBR056W-A has a paralog, YDR034W-B, that arose from the whole genome duplication
TCONS_00000303	chrII	370002	376313	+	6312	YBR068C	XLOC_000278	MSTRG.397.1	YBR068C_mRNA	x	BAP2	High-affinity leucine permease; functions as a branched-chain amino acid permease involved in uptake of leucine, isoleucine and valine; contains 12 predicted transmembrane domains; BAP2 has a paralog, BAP3, that arose from the whole genome duplication
TCONS_00000304	chrII	380411	381046	+	636	YBR071W	XLOC_000279	YBR071W_mRNA	YBR071W_mRNA	=		Protein of unknown function found in the cytoplasm and bud neck; mRNA expression may be regulated by the cell cycle and/or cell wall stress; overexpression of YBR071W affects endocytic protein trafficking
TCONS_00000305	chrII	382030	382674	+	645	YBR072W	XLOC_000280	YBR072W_mRNA	YBR072W_mRNA	=	HSP26	Small heat shock protein (sHSP) with chaperone activity; forms hollow, sphere-shaped oligomers that suppress unfolded proteins aggregation; long-lived protein that is preferentially retained in mother cells and forms cytoplasmic foci; oligomer activation requires heat-induced conformational change; also has mRNA binding activity
TCONS_00000306	chrII	383112	385988	+	2877	YBR073W	XLOC_000281	YBR073W_mRNA	YBR073W_mRNA	=	RDH54	DNA-dependent ATPase; DNA recombination/repair translocase, supercoils DNA and promotes DNA strand opening; stimulates strand exchange by modifying dsDNA topology; involved in recombinational repair of DNA double-strand breaks (DSBs) during mitosis and meiosis; phosphorylated in Mec1p-, Rad53p-dependent way in response to one DSB; contributes to remodelling of nucleosomes; proposed to be involved…
TCONS_00000307	chrII	386286	389216	+	2931	YBR074W	XLOC_000282	YBR074W_mRNA	YBR074W_mRNA	=	PFF1	Multi-spanning vacuolar membrane protease; glycosylated transmembrane protein bearing homology to the M28 family of metalloproteases; has a lumenal-facing protease domain; proposed role in vacuole physiology
TCONS_00000308	chrII	390227	391291	+	1065	YBR076W	XLOC_000283	YBR076W_mRNA	YBR076W_mRNA	=	ECM8	Non-essential protein of unknown function
TCONS_00000309	chrII	392741	398295	+	5555	YBR078W	XLOC_000284	MSTRG.414.1	YBR078W_mRNA	j	ECM33	GPI-anchored protein of unknown function; possible role in apical bud growth; GPI-anchoring on the plasma membrane crucial to function; phosphorylated in mitochondria; similar to Sps2p; ECM33 has a paralog, PST1, that arose from the whole genome duplication
TCONS_00000310	chrII	393123	394742	+	1620	YBR078W	XLOC_000284	YBR078W_mRNA	YBR078W_mRNA	=	ECM33	GPI-anchored protein of unknown function; possible role in apical bud growth; GPI-anchoring on the plasma membrane crucial to function; phosphorylated in mitochondria; similar to Sps2p; ECM33 has a paralog, PST1, that arose from the whole genome duplication
TCONS_00000313	chrII	407454	408578	+	1125	tD(GUC)B	XLOC_000287	MSTRG.421.1	tD(GUC)B	p		Aspartate tRNA (tRNA-Asp), predicted by tRNAscan-SE analysis
TCONS_00000314	chrII	409169	410629	+	1461	YBR083W	XLOC_000288	YBR083W_mRNA	YBR083W_mRNA	=	TEC1	Transcription factor targeting filamentation genes and Ty1 expression; Ste12p activation of most filamentation gene promoters depends on Tec1p and Tec1p transcriptional activity is dependent on its association with Ste12p; binds to TCS elements upstream of filamentation genes, which are regulated by Tec1p/Ste12p/Dig1p complex; competes with Dig2p for binding to Ste12p/Dig1p; positive regulator of…
TCONS_00000315	chrII	411054	413981	+	2928	YBR084W	XLOC_000289	YBR084W_mRNA	YBR084W_mRNA	=	MIS1	Mitochondrial C1-tetrahydrofolate synthase; involved in interconversion between different oxidation states of tetrahydrofolate (THF); provides activities of formyl-THF synthetase, methenyl-THF cyclohydrolase, and methylene-THF dehydrogenase
TCONS_00000316	chrII	415983	416906	+	924	YBR085W	XLOC_000290	YBR085W_mRNA	YBR085W_mRNA	=	AAC3	Mitochondrial inner membrane ADP/ATP translocator; exchanges cytosolic ADP for mitochondrially synthesized ATP; expressed under anaerobic conditions; similar to Aac1p; has roles in maintenance of viability and in respiration; AAC3 has a paralog, PET9, that arose from the whole genome duplication
TCONS_00000317	chrII	418371	419331	+	961	YBR085C-A	XLOC_000291	MSTRG.427.1	YBR085C-A_mRNA	x		Protein of unknown function; green fluorescent protein (GFP)-fusion protein localizes to the cytoplasm and to the nucleus; protein abundance increases in response to DNA replication stress
TCONS_00000318	chrII	420208	422497	+	2290	YBR086C	XLOC_000292	MSTRG.430.1	YBR086C_mRNA	x	IST2	Cortical ER protein involved in ER-plasma membrane tethering; one of 6 proteins (Ist2p, Scs2p, Scs22p, Tcb1p, Tcb2p, Tcb3p) that connect ER to the plasma membrane (PM) and regulate PM phosphatidylinositol-4-phosphate (PI4P) levels by controlling access of Sac1p phosphatase to its substrate PI4P in the PM; localizes to the mother cell in small-budded cells and to the bud in medium- and large-budde…
TCONS_00000319	chrII	423448	423711	+	264		XLOC_000293	MSTRG.431.1		u
TCONS_00000320	chrII	423765	424829	+	1065	YBR087W	XLOC_000294	YBR087W_mRNA	YBR087W_mRNA	=	RFC5	Subunit of heteropentameric Replication factor C (RF-C); RF-C is a DNA binding protein and ATPase that acts as a clamp loader of the proliferating cell nuclear antigen (PCNA) processivity factor for DNA polymerases delta and epsilon
TCONS_00000321	chrII	425183	425782	+	600	YBR089W	XLOC_000295	YBR089W_mRNA	YBR089W_mRNA	=		Dubious open reading frame; unlikely to encode a functional protein, based on available experimental and comparative sequence data; almost completely overlaps the verified gene POL30
TCONS_00000322	chrII	427092	427658	+	567	YBR091C	XLOC_000296	MSTRG.436.1	YBR091C_mRNA	x	TIM12	Essential protein of the inner mitochondrial membrane; peripherally localized; component of the TIM22 complex, which is a twin-pore translocase that mediates insertion of numerous multispanning inner membrane proteins
TCONS_00000323	chrII	432036	434297	+	2262	YBR094W	XLOC_000297	YBR094W_mRNA	YBR094W_mRNA	=	PBY1	Putative tubulin tyrosine ligase associated with P-bodies; may have a role in mRNA metabolism; yeast knockout collection strain identified as a pby1 null mutant is actually wild-type for PBY1 and deleted for mms4
TCONS_00000324	chrII	436021	436713	+	693	YBR096W	XLOC_000298	YBR096W_mRNA	YBR096W_mRNA	=		Putative protein of unknown function; green fluorescent protein (GFP)-fusion protein localizes to the ER
TCONS_00000325	chrII	436951	441315	+	4365	YBR097W	XLOC_000299	YBR097W_mRNA	YBR097W_mRNA	=	VPS15	Serine/threonine protein kinase involved in vacuolar protein sorting; functions as a membrane-associated complex with Vps34p; active form recruits Vps34p to the Golgi membrane; interacts with the GDP-bound form of Gpa1p; myristoylated; a fraction is localized, with Vps34p, to nuclear pores at nucleus-vacuole junctions and may facilitate transcription elongation for genes positioned at the nuclear…
TCONS_00000326	chrII	441515	443590	+	2076	YBR098W	XLOC_000300	YBR098W_mRNA	YBR098W_mRNA	=	MMS4	Subunit of structure-specific Mms4p-Mus81p endonuclease; cleaves branched DNA; involved in recombination, DNA repair, and joint molecule formation/resolution during meiotic recombination; phosphorylation of the non-catalytic subunit Mms4p by Cdc28p and Cdc5p during mitotic cell cycle activates the function of Mms4p-Mus81p
TCONS_00000327	chrII	447709	449316	+	1608	YBR103W	XLOC_000301	YBR103W_mRNA	YBR103W_mRNA	=	SIF2	WD40 repeat-containing subunit of Set3C histone deacetylase complex; complex represses early/middle sporulation genes; antagonizes telomeric silencing; binds specifically to the Sir4p N-terminus
TCONS_00000328	chrII	449667	450656	+	990	YBR104W	XLOC_000302	YBR104W_mRNA	YBR104W_mRNA	=	YMC2	Putative mitochondrial inner membrane transporter; proposed role in oleate metabolism and glutamate biosynthesis; member of the mitochondrial carrier (MCF) family; YMC2 has a paralog, YMC1, that arose from the whole genome duplication
TCONS_00000329	chrII	450866	452076	+	1211	YBR105C	XLOC_000303	MSTRG.451.1	YBR105C_mRNA	x	VID24	GID Complex regulatory subunit; binds GID Complex in response to glucose through interactions with complex member Vid28p; regulates fructose-1,6-bisphosphatase (FBPase) targeting to the vacuole; promotes proteasome-dependent catabolite degradation of FBPase; peripheral membrane protein located at Vid (vacuole import and degradation) vesicles
TCONS_00000330	chrII	452658	453224	+	567	YBR106W	XLOC_000304	YBR106W_mRNA	YBR106W_mRNA	=	PHO88	Probable membrane protein; involved in phosphate transport; role in the maturation of secretory proteins; pho88 pho86 double null mutant exhibits enhanced synthesis of repressible acid phosphatase at high inorganic phosphate concentrations
TCONS_00000331	chrII	453635	454821	+	1187	YBR107C	XLOC_000305	MSTRG.455.1	YBR107C_mRNA	x	IML3	Outer kinetochore protein and component of the Ctf19 complex; involved in the establishment of pericentromeric cohesion during mitosis; prevents non-disjunction of sister chromatids during meiosis II; forms a stable complex with Chl4p; required for localization of Sgo1p to pericentric sites during meiosis I; orthologous to human centromere constitutive-associated network (CCAN) subunit CENP-L and…
TCONS_00000332	chrII	454822	457665	+	2844	YBR108W	XLOC_000306	YBR108W_mRNA	YBR108W_mRNA	=	AIM3	Protein that inhibits barbed-end actin filament elongation; interacts with Rvs167p; null mutant is viable and displays elevated frequency of mitochondrial genome loss
TCONS_00000333	chrII	457900	458498	+	599	YBR109C	XLOC_000307	MSTRG.458.1	YBR109C_mRNA	x	CMD1	Calmodulin; Ca++ binding protein that regulates Ca++ independent processes (mitosis, bud growth, actin organization, endocytosis, etc.) and Ca++ dependent processes (stress-activated pathways), targets include Nuf1p, Myo2p and calcineurin
TCONS_00000335	chrII	458608	466048	+	7441	YBR111W-A	XLOC_000308	MSTRG.460.1	YBR111W-A_mRNA	j	SUS1	Component of both the SAGA histone acetylase and TREX-2 complexes; interacts with RNA polymerase II; involved in mRNA export coupled transcription activation and elongation; involved in post-transcriptional tethering of active genes to the nuclear periphery and to non-nascent mRNP
TCONS_00000337	chrII	462139	462579	+	441	YBR111W-A	XLOC_000308	YBR111W-A_mRNA	YBR111W-A_mRNA	=	SUS1	Component of both the SAGA histone acetylase and TREX-2 complexes; interacts with RNA polymerase II; involved in mRNA export coupled transcription activation and elongation; involved in post-transcriptional tethering of active genes to the nuclear periphery and to non-nascent mRNP
TCONS_00000339	chrII	467248	469620	+	2373	YBR114W	XLOC_000309	YBR114W_mRNA	YBR114W_mRNA	=	RAD16	Nucleotide excision repair (NER) protein; binds damaged DNA during NER; binds DNA in an ATP-dependent manner (with Rad7p) during NER; required for NER of non-transcribed chromatin; subunit of Nucleotide Excision Repair Factor 4 (NEF4) and the Elongin-Cullin-Socs (ECS) ligase complex
TCONS_00000340	chrII	474300	477163	+	2864	YBR117C	XLOC_000310	MSTRG.466.1	YBR117C_mRNA	x	TKL2	Transketolase; catalyzes conversion of xylulose-5-phosphate and ribose-5-phosphate to sedoheptulose-7-phosphate and glyceraldehyde-3-phosphate in the pentose phosphate pathway; needed for synthesis of aromatic amino acids; TKL2 has a paralog, TKL1, that arose from the whole genome duplication
TCONS_00000341	chrII	477671	479047	+	1377	YBR118W	XLOC_000311	YBR118W_mRNA	YBR118W_mRNA	=	TEF2	Translational elongation factor EF-1 alpha; in the GTP-bound active form, binds to and delivers aminoacylated tRNA to the A-site of ribosomes for elongation of nascent polypeptides; associates with vacuolar Rho1p GTPase; TEF2-RFP levels increase during replicative aging; may also have a role in tRNA re-export from the nucleus; TEF2 has a paralog, TEF1, that arose from the whole genome duplication
TCONS_00000342	chrII	479286	480997	+	1712	YBR119W	XLOC_000312	MSTRG.469.1	YBR119W_mRNA	e	MUD1	U1 snRNP A protein; homolog of human U1-A; involved in nuclear mRNA splicing
TCONS_00000343	chrII	479338	480323	+	986	YBR119W	XLOC_000312	YBR119W_mRNA	YBR119W_mRNA	=	MUD1	U1 snRNP A protein; homolog of human U1-A; involved in nuclear mRNA splicing
TCONS_00000344	chrII	481286	483507	+	2222	YBR121C	XLOC_000313	MSTRG.471.1	YBR121C_mRNA	x	GRS1	Cytoplasmic and mitochondrial glycyl-tRNA synthase; ligates glycine to the cognate anticodon-bearing tRNA; transcription termination factor that may interact with the 3'-end of pre-mRNA to promote 3'-end formation; GRS1 has a paralog, GRS2, that arose from the whole genome duplication; human homolog GARS implicated in Charcot-Marie-Tooth disease, can complement yeast null mutant
TCONS_00000345	chrII	483848	484573	+	726	YBR122C	XLOC_000314	MSTRG.473.1	YBR122C_mRNA	x	MRPL36	Mitochondrial ribosomal protein of the large subunit; overproduction suppresses mutations in the COX2 leader peptide-encoding region
TCONS_00000346	chrII	486507	486866	+	360	YBR124W	XLOC_000315	YBR124W_mRNA	YBR124W_mRNA	=		Putative protein of unknown function
TCONS_00000347	chrII	487084	488555	+	1472	YBR125C	XLOC_000316	MSTRG.477.1	YBR125C_mRNA	x	PTC4	Cytoplasmic type 2C protein phosphatase (PP2C); identified as a high-copy number suppressor of cnb1 mpk1 synthetic lethality; overexpression decreases high-osmolarity induced Hog1p phosphorylation and kinase activity
TCONS_00000348	chrII	490850	491056	+	207	YBR126W-A	XLOC_000317	YBR126W-A_mRNA	YBR126W-A_mRNA	=		Protein of unknown function; identified by gene-trapping, microarray analysis, and genome-wide homology searches; mRNA identified as translated by ribosome profiling data; partially overlaps the dubious ORF YBR126W-B
TCONS_00000351	chrII	495622	496220	+	599	YBR130C	XLOC_000319	MSTRG.486.1	YBR130C_mRNA	x	SHE3	Protein adaptor between Myo4p and the She2p-mRNA complex; part of the mRNA localization machinery that restricts accumulation of certain proteins to the bud; also required for cortical ER inheritance
TCONS_00000353	chrII	497163	499277	+	2115	YBR131W	XLOC_000321	YBR131W_mRNA	YBR131W_mRNA	=	CCZ1	Subunit of a heterodimeric guanine nucleotide exchange factor (GEF); subunit of the Mon1-Ccz1 GEF complex, which stimulates nucleotide exchange and activation of Ypt7p, a Rab family GTPase involved in membrane tethering and fusion events at the late endosome and vacuole; GEF activity is stimulated by membrane association and anionic phospholipids; involved in localizing Ypt7p to the vacuolar memb…
TCONS_00000354	chrII	499544	501598	+	2055	YBR132C	XLOC_000322	MSTRG.490.1	YBR132C_mRNA	x	AGP2	Plasma membrane regulator of polyamine and carnitine transport; has similarity to transporters but lacks transport activity; may act as a sensor that transduces environmental signals; has a positive or negative regulatory effect on transcription of many transporter genes
TCONS_00000355	chrII	502041	503989	+	1949	YBR133C	XLOC_000323	MSTRG.493.1	YBR133C_mRNA	x	HSL7	Protein arginine N-methyltransferase; exhibits septin and Hsl1p-dependent bud neck localization and periodic Hsl1p-dependent phosphorylation; required along with Hsl1p for bud neck recruitment, phosphorylation, and degradation of Swe1p; relocalizes away from bud neck upon DNA replication stress
TCONS_00000357	chrII	504854	505306	+	453	YBR135W	XLOC_000325	YBR135W_mRNA	YBR135W_mRNA	=	CKS1	Cyclin-dependent protein kinase regulatory subunit and adaptor; interacts with Cdc28p (aka Cdk1p); required for G1/S and G2/M phase transitions and budding; mediates phosphorylation and degradation of Sic1p; modulates proteolysis of M-phase targets through interactions with the proteasome; role in transcriptional regulation, recruiting proteasomal subunits to target gene promoters; human homologs…
TCONS_00000358	chrII	505668	512774	+	7107	YBR136W	XLOC_000326	YBR136W_mRNA	YBR136W_mRNA	=	MEC1	Genome integrity checkpoint protein and PI kinase superfamily member; Mec1p and Dun1p function in same pathway to regulate dNTP pools and telomere length; signal transducer required for cell cycle arrest and transcriptional responses to damaged or unreplicated DNA; facilitates replication fork progression and regulates P-body formation under replication stress; promotes interhomolog recombination…
TCONS_00000359	chrII	513044	513583	+	540	YBR137W	XLOC_000327	YBR137W_mRNA	YBR137W_mRNA	=		Protein with a role in ER delivery of tail-anchored membrane proteins; interacts with Sgt2p; binds to the TRC complex, which inserts proteins into the ER membrane; interacts with Msn5p karyopherin; YBR137W is not an essential gene
TCONS_00000360	chrII	515664	517190	+	1527	YBR139W	XLOC_000328	YBR139W_mRNA	YBR139W_mRNA	=		Putative serine type carboxypeptidase; role in phytochelatin synthesis; green fluorescent protein (GFP)-fusion protein localizes to the vacuole; expression induced by nitrogen limitation in a GLN3, GAT1-independent manner
TCONS_00000362	chrII	528317	530638	+	2322	YBR142W	XLOC_000330	YBR142W_mRNA	YBR142W_mRNA	=	MAK5	Essential nucleolar protein; putative DEAD-box RNA helicase required for maintenance of M1 dsRNA virus; involved in biogenesis of large (60S) ribosomal subunits
TCONS_00000363	chrII	533762	534817	+	1056	YBR145W	XLOC_000331	YBR145W_mRNA	YBR145W_mRNA	=	ADH5	Alcohol dehydrogenase isoenzyme V; involved in ethanol production; ADH5 has a paralog, ADH1, that arose from the whole genome duplication
TCONS_00000364	chrII	535260	536096	+	837	YBR146W	XLOC_000332	YBR146W_mRNA	YBR146W_mRNA	=	MRPS9	Mitochondrial ribosomal protein of the small subunit
TCONS_00000365	chrII	536575	537465	+	891	YBR147W	XLOC_000333	YBR147W_mRNA	YBR147W_mRNA	=	RTC2	Putative vacuolar membrane transporter for cationic amino acids; likely contributes to amino acid homeostasis by exporting cationic amino acids from the vacuole; positive regulation by Lys14p suggests that lysine may be the primary substrate; member of the PQ-loop family, with seven transmembrane domains; similar to mammalian PQLC2 vacuolar transporter; RTC2 has a paralog, YPQ1, that arose from t…
TCONS_00000366	chrII	537876	539705	+	1830	YBR148W	XLOC_000334	YBR148W_mRNA	YBR148W_mRNA	=	YSW1	Protein required for normal prospore membrane formation; interacts with Gip1p, which is the meiosis-specific regulatory subunit of the Glc7p protein phosphatase; expressed specifically in spores and localizes to the prospore membrane; YSW1 has a paralog, SPO21, that arose from the whole genome duplication
TCONS_00000367	chrII	539987	541021	+	1035	YBR149W	XLOC_000335	YBR149W_mRNA	YBR149W_mRNA	=	ARA1	NADP+ dependent arabinose dehydrogenase; involved in carbohydrate metabolism; purified as homodimer; naturally occurs with a N-terminus degradation product
TCONS_00000368	chrII	545028	545978	+	951	YBR151W	XLOC_000336	YBR151W_mRNA	YBR151W_mRNA	=	APD1	Protein of unknown function; required for normal localization of actin patches and for normal tolerance of sodium ions and hydrogen peroxide; localizes to both cytoplasm and nucleus
TCONS_00000369	chrII	546376	547251	+	876	YBR152W	XLOC_000337	YBR152W_mRNA	YBR152W_mRNA	=	SPP381	mRNA splicing factor, component of U4/U6.U5 tri-snRNP; interacts genetically and physically with Prp38p; relocalizes to the cytosol in response to hypoxia
TCONS_00000370	chrII	547460	548194	+	735	YBR153W	XLOC_000338	YBR153W_mRNA	YBR153W_mRNA	=	RIB7	Diaminohydroxyphoshoribosylaminopyrimidine deaminase; catalyzes the second step of the riboflavin biosynthesis pathway
TCONS_00000371	chrII	549771	550928	+	1158	YBR155W	XLOC_000339	YBR155W_mRNA	YBR155W_mRNA	=	CNS1	TPR-containing co-chaperone; binds both Hsp82p (Hsp90) and Ssa1p (Hsp70); stimulates ATPase activity of Ssa1p; ts mutants reduce Hsp82p function, overexpression suppresses phenotypes of HSP82 ts allele and cpr7 deletion; human homolog TTC4 complements yeast cns1 mutant
TCONS_00000372	chrII	553479	555766	+	2288	YBR157C	XLOC_000340	MSTRG.523.1	YBR157C_mRNA	x	ICS2	Protein of unknown function; null mutation does not confer any obvious defects in growth, spore germination, viability, or carbohydrate utilization
TCONS_00000373	chrII	556549	558198	+	1650	YBR158W	XLOC_000341	YBR158W_mRNA	YBR158W_mRNA	=	AMN1	Protein required for daughter cell separation; multiple mitotic checkpoints, and chromosome stability; contains 12 degenerate leucine-rich repeat motifs; expression is induced by the Mitotic Exit Network (MEN)
TCONS_00000374	chrII	558685	559728	+	1044	YBR159W	XLOC_000342	YBR159W_mRNA	YBR159W_mRNA	=	IFA38	Microsomal beta-keto-reductase; contains oleate response element (ORE) sequence in the promoter region; mutants exhibit reduced VLCFA synthesis, accumulate high levels of dihydrosphingosine, phytosphingosine and medium-chain ceramides
TCONS_00000375	chrII	560078	560974	+	897	YBR160W	XLOC_000343	YBR160W_mRNA	YBR160W_mRNA	=	CDC28	Cyclin-dependent kinase (CDK) catalytic subunit; master regulator of mitotic and meiotic cell cycles; alternately associates with G1, S, G2/M phase cyclins, which provide substrate specificity; regulates basal transcription, chromosome dynamics, growth, morphogenesis; transcript induction in osmostress involves antisense RNA; human homologs CDK1, CDK2, CDK3 can each complement yeast cdc28 thermos…
TCONS_00000376	chrII	561634	562764	+	1131	YBR161W	XLOC_000344	YBR161W_mRNA	YBR161W_mRNA	=	CSH1	Mannosylinositol phosphorylceramide (MIPC) synthase catalytic subunit; forms a complex with regulatory subunit Csg2p; function in sphingolipid biosynthesis is overlapping with that of Sur1p; CSH1 has a paralog, SUR1, that arose from the whole genome duplication
TCONS_00000377	chrII	563071	565087	+	2017	YBR162C	XLOC_000345	MSTRG.531.1	YBR162C_mRNA	x	TOS1	Covalently-bound cell wall protein of unknown function; identified as a cell cycle regulated SBF target gene; deletion mutants are highly resistant to treatment with beta-1,3-glucanase; has sequence similarity to YJL171C
TCONS_00000378	chrII	565231	565428	+	198	YBR162W-A	XLOC_000346	YBR162W-A_mRNA	YBR162W-A_mRNA	=	YSY6	Protein of unknown function; expression suppresses a secretory pathway mutation in E. coli; has similarity to the mammalian RAMP4 protein involved in secretion
TCONS_00000379	chrII	565723	567480	+	1758	YBR163W	XLOC_000347	YBR163W_mRNA	YBR163W_mRNA	=	EXO5	Mitochondrial 5'-3' exonuclease and sliding exonuclease; required for mitochondrial genome maintenance; distantly related to the RecB nuclease domain of bacterial RecBCD recombinases; may be regulated by the transcription factor Ace2
TCONS_00000380	chrII	567680	568553	+	874	YBR164C	XLOC_000348	MSTRG.536.1	YBR164C_mRNA	x	ARL1	Soluble GTPase with a role in regulation of membrane traffic; regulates potassium influx; role in membrane organization at trans-Golgi network; G protein of the Ras superfamily, similar to ADP-ribosylation factor
TCONS_00000381	chrII	568852	569685	+	834	YBR165W	XLOC_000349	YBR165W_mRNA	YBR165W_mRNA	=	UBS1	Ubiquitin-conjugating enzyme suppressor that regulates Cdc34p; functions as a general positive regulator of Cdc34p activity; nuclear protein that may represent a link between nucleocytoplasmic transport and ubiquitin ligase activity
TCONS_00000382	chrII	572371	573612	+	1242	YBR168W	XLOC_000350	YBR168W_mRNA	YBR168W_mRNA	=	PEX32	Peroxisomal integral membrane protein; involved in negative regulation of peroxisome size; partially functionally redundant with Pex31p; genetic interactions suggest action at a step downstream of steps mediated by Pex28p and Pex29p
TCONS_00000383	chrII	573897	576047	+	2151	YBR169C	XLOC_000351	MSTRG.543.1	YBR169C_mRNA	x	SSE2	Member of the heat shock protein 70 (HSP70) family; may be involved in protein folding; localized to the cytoplasm; SSE2 has a paralog, SSE1, that arose from the whole genome duplication
TCONS_00000384	chrII	578364	578984	+	621	YBR171W	XLOC_000352	YBR171W_mRNA	YBR171W_mRNA	=	SEC66	Non-essential subunit of Sec63 complex; with Sec61 complex, Kar2p/BiP and Lhs1p forms a channel competent for SRP-dependent and post-translational SRP-independent protein targeting and import into the ER; other members are Sec63p, Sec62p, and Sec72p
TCONS_00000385	chrII	581716	582407	+	692	YBR173C	XLOC_000353	MSTRG.549.1	YBR173C_mRNA	x	UMP1	Chaperone required for correct maturation of the 20S proteasome; short-lived chaperone; may inhibit premature dimerization of proteasome half-mers; degraded by proteasome upon completion of its assembly
TCONS_00000386	chrII	582408	583355	+	948	YBR175W	XLOC_000354	YBR175W_mRNA	YBR175W_mRNA	=	SWD3	Essential subunit of the COMPASS (Set1C) complex; COMPASS methylates histone H3 on lysine 4 and is required in transcriptional silencing near telomeres; WD40 beta propeller superfamily member and ortholog of mammalian WDR5
TCONS_00000387	chrII	583720	584658	+	939	YBR176W	XLOC_000355	YBR176W_mRNA	YBR176W_mRNA	=	ECM31	Ketopantoate hydroxymethyltransferase; required for pantothenic acid biosynthesis, converts 2-oxoisovalerate into 2-dehydropantoate
TCONS_00000389	chrII	589741	591459	+	1719	YBR180W	XLOC_000357	YBR180W_mRNA	YBR180W_mRNA	=	DTR1	Putative dityrosine transporter of the major facilitator superfamily; member of the 12-spanner drug:H(+) antiporter DHA1 family; required for spore wall synthesis; sequence similarity to QDR1 and QDR3, and the triple mutant dtr1 qdr1 qdr3 exhibits reduced dityrosine fluorescence relative to the single mutants; expressed during sporulation
TCONS_00000390	chrII	596115	597065	+	951	YBR183W	XLOC_000358	YBR183W_mRNA	YBR183W_mRNA	=	YPC1	Alkaline ceramidase; also has reverse (CoA-independent) ceramide synthase activity; catalyzes both breakdown and synthesis of phytoceramide; overexpression confers fumonisin B1 resistance; YPC1 has a paralog, YDC1, that arose from the whole genome duplication
TCONS_00000391	chrII	597363	598934	+	1572	YBR184W	XLOC_000359	YBR184W_mRNA	YBR184W_mRNA	=		Putative protein of unknown function; YBR184W is not an essential gene
TCONS_00000392	chrII	600553	602360	+	1808	YBR186W	XLOC_000360	YBR186W_mRNA	YBR186W_mRNA	=	PCH2	Hexameric ring ATPase that remodels chromosome axis protein Hop1p; nucleolar component of the pachytene checkpoint, which prevents chromosome segregation when recombination and chromosome synapsis are defective; also represses meiotic interhomolog recombination in rDNA; required for meiotic double-stranded break formation
TCONS_00000393	chrII	600610	602254	+	1645	YBR186W	XLOC_000360	MSTRG.566.2	YBR186W_mRNA	e	PCH2	Hexameric ring ATPase that remodels chromosome axis protein Hop1p; nucleolar component of the pachytene checkpoint, which prevents chromosome segregation when recombination and chromosome synapsis are defective; also represses meiotic interhomolog recombination in rDNA; required for meiotic double-stranded break formation
TCONS_00000394	chrII	602634	603476	+	843	YBR187W	XLOC_000361	YBR187W_mRNA	YBR187W_mRNA	=	GDT1	Protein of unknown function involved in calcium homeostasis; localizes to the cis- and medial-Golgi apparatus; GFP-fusion protein localizes to the vacuole; TMEM165, a human gene which causes Congenital Disorders of Glycosylation is orthologous and functionally complements the null allele; expression pattern and physical interactions suggest a possible role in ribosome biogenesis; expression reduc…
TCONS_00000395	chrII	604508	605508	+	1001	YBR189W	XLOC_000362	YBR189W_mRNA	YBR189W_mRNA	=	RPS9B	Protein component of the small (40S) ribosomal subunit; homologous to mammalian ribosomal protein S9 and bacterial S4; RPS9B has a paralog, RPS9A, that arose from the whole genome duplication
TCONS_00000397	chrII	605966	607332	+	1367	YBR191W	XLOC_000363	MSTRG.572.1	YBR191W_mRNA	j	RPL21A	Ribosomal 60S subunit protein L21A; homologous to mammalian ribosomal protein L21, no bacterial homolog; RPL21A has a paralog, RPL21B, that arose from the whole genome duplication
TCONS_00000398	chrII	606225	607332	+	1108	YBR191W	XLOC_000363	MSTRG.572.3	YBR191W_mRNA	j	RPL21A	Ribosomal 60S subunit protein L21A; homologous to mammalian ribosomal protein L21, no bacterial homolog; RPL21A has a paralog, RPL21B, that arose from the whole genome duplication
TCONS_00000399	chrII	606270	607140	+	871	YBR191W	XLOC_000363	YBR191W_mRNA	YBR191W_mRNA	=	RPL21A	Ribosomal 60S subunit protein L21A; homologous to mammalian ribosomal protein L21, no bacterial homolog; RPL21A has a paralog, RPL21B, that arose from the whole genome duplication
TCONS_00000401	chrII	607652	608785	+	1134	YBR192W	XLOC_000364	YBR192W_mRNA	YBR192W_mRNA	=	RIM2	Mitochondrial pyrimidine nucleotide transporter; imports pyrimidine nucleoside triphosphates and exports pyrimidine nucleoside monophosphates; member of the mitochondrial carrier family
TCONS_00000402	chrII	610038	610409	+	372	YBR194W	XLOC_000365	YBR194W_mRNA	YBR194W_mRNA	=	AIM4	Protein proposed to be associated with the nuclear pore complex; null mutant is viable, displays elevated frequency of mitochondrial genome loss and is sensitive to freeze-thaw stress
TCONS_00000403	chrII	612162	613912	+	1751	YBR196C	XLOC_000366	MSTRG.578.1	YBR196C_mRNA	x	PGI1	Glycolytic enzyme phosphoglucose isomerase; catalyzes the interconversion of glucose-6-phosphate and fructose-6-phosphate; required for cell cycle progression and completion of the gluconeogenic events of sporulation
TCONS_00000404	chrII	614337	618588	+	4252	YBR198C	XLOC_000367	MSTRG.581.1	YBR198C_mRNA	x	TAF5	Subunit (90 kDa) of TFIID and SAGA complexes; involved in RNA polymerase II transcription initiation and in chromatin modification
TCONS_00000405	chrII	618909	620303	+	1395	YBR199W	XLOC_000368	YBR199W_mRNA	YBR199W_mRNA	=	KTR4	Glycosyltransferase involved in protein glycosylation; transfers GDP-mannose to methyl-alpha-mannoside in vitro; member of the KRE2/MNT1 mannosyltransferase family of type II membrane proteins with a short cytoplasmic N-terminus, a membrane-spanning region and a highly conserved catalytic lumenal domain
TCONS_00000406	chrII	620872	622527	+	1656	YBR200W	XLOC_000369	YBR200W_mRNA	YBR200W_mRNA	=	BEM1	Protein containing SH3-domains; involved in establishing cell polarity and morphogenesis; functions as a scaffold protein for complexes that include Cdc24p, Ste5p, Ste20p, and Rsr1p
TCONS_00000408	chrII	623576	624211	+	636	YBR201W	XLOC_000371	YBR201W_mRNA	YBR201W_mRNA	=	DER1	ER membrane protein that promotes export of misfolded polypeptides; required for ER-associated protein degradation of misfolded or unassembled proteins; initiates export of aberrant polypeptides from ER lumen by threading them into the ER membrane and routing them to Hrd1p for ubiquitylation; N- and C- termini protrude into the cytoplasm; similar to Dfm1p; homolog of mammalian derlin-1
TCONS_00000409	chrII	625772	628309	+	2538	YBR202W	XLOC_000372	YBR202W_mRNA	YBR202W_mRNA	=	MCM7	Component of the Mcm2-7 hexameric helicase complex; MCM2-7 primes origins of DNA replication in G1 and becomes an active ATP-dependent helicase that promotes DNA melting and elongation in S-phase; forms an Mcm4p-6p-7p subcomplex
TCONS_00000410	chrII	629168	631942	+	2775	YBR203W	XLOC_000373	YBR203W_mRNA	YBR203W_mRNA	=	COS111	Protein required for antifungal drug ciclopirox olamine resistance; not related to the subtelomerically-encoded COS family; the authentic, non-tagged protein is detected in highly purified mitochondria in high-throughput studies
TCONS_00000411	chrII	633622	634836	+	1215	YBR205W	XLOC_000374	YBR205W_mRNA	YBR205W_mRNA	=	KTR3	Putative alpha-1,2-mannosyltransferase; involved in O- and N-linked protein glycosylation; member of the KRE2/MNT1 mannosyltransferase family; Svp26p mediates uptake of Ktr3p into COPII vesicles; relocalizes from nucleus to vacuole upon DNA replication stress
TCONS_00000412	chrII	634601	634924	+	324	YBR206W	XLOC_000374	YBR206W_mRNA	YBR206W_mRNA	=		Dubious open reading frame; unlikely to encode a functional protein, based on available experimental and comparative sequence data; partially overlaps the verified gene KTR3
TCONS_00000413	chrII	635146	636543	+	1398	YBR207W	XLOC_000375	YBR207W_mRNA	YBR207W_mRNA	=	FTH1	Putative high affinity iron transporter; involved in transport of intravacuolar stores of iron; forms complex with Fet5p; expression is regulated by iron; proposed to play indirect role in endocytosis; protein abundance increases in response to DNA replication stress
TCONS_00000416	chrII	645550	645978	+	429	YBR210W	XLOC_000378	YBR210W_mRNA	YBR210W_mRNA	=	ERV15	Protein involved in export of proteins from the endoplasmic reticulum; ERV15 has a paralog, ERV14, that arose from the whole genome duplication
TCONS_00000417	chrII	647886	649904	+	2019	YBR212W	XLOC_000379	YBR212W_mRNA	YBR212W_mRNA	=	NGR1	RNA binding protein that negatively regulates growth rate; interacts with the 3' UTR of the mitochondrial porin (POR1) mRNA and enhances its degradation; overexpression impairs mitochondrial function; interacts with Dhh1p to mediate POR1 mRNA decay; expressed in stationary phase
TCONS_00000418	chrII	650368	651192	+	825	YBR213W	XLOC_000380	YBR213W_mRNA	YBR213W_mRNA	=	MET8	Bifunctional dehydrogenase and ferrochelatase; involved in the biosynthesis of siroheme, a prosthetic group used by sulfite reductase; required for sulfate assimilation and methionine biosynthesis
TCONS_00000419	chrII	651415	652998	+	1584	YBR214W	XLOC_000381	YBR214W_mRNA	YBR214W_mRNA	=	SDS24	Protein involved in cell separation during budding; one of two S. cerevisiae homologs (Sds23p and Sds24p) of the S. pombe Sds23 protein, which is implicated in APC/cyclosome regulation; may play an indirect role in fluid-phase endocytosis; protein abundance increases in response to DNA replication stress; SDS24 has a paralog, SDS23, that arose from the whole genome duplication
TCONS_00000420	chrII	653356	655317	+	1962	YBR215W	XLOC_000382	YBR215W_mRNA	YBR215W_mRNA	=	HPC2	Subunit of the HIR complex; HIR is a nucleosome assembly complex involved in regulation of histone gene transcription; mutants display synthetic defects with subunits of FACT, a complex that allows passage of RNA Pol II through nucleosomes
TCONS_00000421	chrII	657832	658392	+	561	YBR217W	XLOC_000383	YBR217W_mRNA	YBR217W_mRNA	=	ATG12	Ubiquitin-like modifier involved in autophagy and the Cvt pathway; conserved; conjugated to Atg5p to form a complex involved in Atg8p lipidation; Atg5p-Atg12p cojugate also forms a complex with Atg16p; the Atg5-Atg12/Atg16 complex binds to membranes and is essential for autophagosome formation
TCONS_00000422	chrII	662931	666462	+	3532	YBR220C	XLOC_000384	MSTRG.616.1	YBR220C_mRNA	x		Putative protein of unknown function; YBR220C is not an essential gene
TCONS_00000425	chrII	670125	670640	+	516	YBR224W	XLOC_000387	YBR224W_mRNA	YBR224W_mRNA	=		Dubious open reading frame; unlikely to encode a functional protein, based on available experimental and comparative sequence data; partially overlaps the verified gene TDP1
TCONS_00000426	chrII	670627	673329	+	2703	YBR225W	XLOC_000387	YBR225W_mRNA	YBR225W_mRNA	=		Putative protein of unknown function; non-essential gene identified in a screen for mutants affected in mannosylphophorylation of cell wall components
TCONS_00000427	chrII	675313	676227	+	915	YBR228W	XLOC_000388	YBR228W_mRNA	YBR228W_mRNA	=	SLX1	Endonuclease involved in DNA recombination and repair; subunit of a complex, with Slx4p, that hydrolyzes 5' branches from duplex DNA in response to stalled or converging replication forks; function overlaps with that of Sgs1p-Top3p
TCONS_00000428	chrII	679336	680237	+	902	YBR230C	XLOC_000389	MSTRG.627.1	YBR230C_mRNA	x	OM14	Mitochondrial outer membrane receptor for cytosolic ribosomes; integral protein of the outer membrane that interacts with the nascent chain-associated complex (NAC) bound to ribosomes, contributing to co-translational mitochondrial import; interacts with porin (Por1p) and Om45p; abundance is decreased in cells grown in glucose relative to other carbon sources
TCONS_00000429	chrII	680362	680562	+	201	YBR230W-A	XLOC_000390	YBR230W-A_mRNA	YBR230W-A_mRNA	=		Putative protein of unknown function; YBR230W-A has a paralog, COQ8, that arose from the whole genome duplication
TCONS_00000430	chrII	683428	684669	+	1242	YBR233W	XLOC_000391	YBR233W_mRNA	YBR233W_mRNA	=	PBP2	RNA binding protein; has similarity to mammalian heterogeneous nuclear RNP K protein, involved in the regulation of telomere position effect and telomere length; relative distribution to the nucleus increases upon DNA replication stress
TCONS_00000431	chrII	684977	685261	+	285	YBR233W-A	XLOC_000392	YBR233W-A_mRNA	YBR233W-A_mRNA	=	DAD3	Essential subunit of the Dam1 complex (aka DASH complex); complex couples kinetochores to the force produced by MT depolymerization thereby aiding in chromosome segregation; is transferred to the kinetochore prior to mitosis
TCONS_00000432	chrII	686901	690263	+	3363	YBR235W	XLOC_000393	YBR235W_mRNA	YBR235W_mRNA	=	VHC1	Vacuolar membrane cation-chloride cotransporter (CCC); likely mediates K+ and Cl- cotransport into the vacuole; has a role in potassium homeostasis and salt tolerance; localizes to sites of contact between the vacuole and mitochondria (vCLAMPs); similar to mammalian electroneutral Na(+)-(K+)-C1- cotransporter family
TCONS_00000433	chrII	691969	694518	+	2550	YBR237W	XLOC_000394	YBR237W_mRNA	YBR237W_mRNA	=	PRP5	RNA helicase in the DEAD-box family; necessary for prespliceosome formation, bridges U1 and U2 snRNPs and enables stable U2 snRNP association with intron RNA
TCONS_00000434	chrII	697807	700293	+	2487	YBR239C	XLOC_000395	MSTRG.641.1	YBR239C_mRNA	x	ERT1	Transcriptional regulator; involved in regulation of gluconeogenesis and fermentable carbon utilization; GFP-fusion protein localizes to cytoplasm, nucleus; null mutation affects periodicity of transcriptional and metabolic oscillation; plays role in restricting Ty1 transposition; member of the zinc cluster family of proteins, similar to Rds2p
TCONS_00000435	chrII	704670	705386	+	717	YBR242W	XLOC_000396	YBR242W_mRNA	YBR242W_mRNA	=		Putative protein of unknown function; green fluorescent protein (GFP)-fusion protein localizes to the cytoplasm and nucleus; YBR242W is not an essential gene; YBR242W has a paralog, YGL101W, that arose from the whole genome duplication
TCONS_00000436	chrII	707528	708016	+	489	YBR244W	XLOC_000397	YBR244W_mRNA	YBR244W_mRNA	=	GPX2	Phospholipid hydroperoxide glutathione peroxidase; protects cells from phospholipid hydroperoxides and nonphospholipid peroxides during oxidative stress; induced by glucose starvation; protein abundance increases in response to DNA replication stress
TCONS_00000437	chrII	711591	712754	+	1164	YBR246W	XLOC_000398	YBR246W_mRNA	YBR246W_mRNA	=	RRT2	Methylesterase performing penultimate step of diphthamide biosynthesis; hydrolyzes methylated diphthine to produce diphthine and allows Dph6-catalyzed amidation reaction to occur; deletion leads to resistance to sordarin and accumulation of methylatediphthine; WD40 domain-containing protein; involved in endosomal recycling; forms complex with Rtt10p that functions in retromer-mediated pathway for…
TCONS_00000438	chrII	712994	714455	+	1462	YBR247C	XLOC_000399	MSTRG.650.1	YBR247C_mRNA	x	ENP1	Protein associated with U3 and U14 snoRNAs; required for pre-rRNA processing and 40S ribosomal subunit synthesis; localized in the nucleus and concentrated in the nucleolus
TCONS_00000439	chrII	714796	718901	+	4106	YBR248C	XLOC_000400	MSTRG.652.1	YBR248C_mRNA	x	HIS7	Imidazole glycerol phosphate synthase; glutamine amidotransferase:cyclase that catalyzes the fifth step of histidine biosynthesis and also produces 5-aminoimidazole-4-carboxamide ribotide (AICAR), a purine precursor
TCONS_00000440	chrII	719033	720604	+	1572	YBR250W	XLOC_000401	YBR250W_mRNA	YBR250W_mRNA	=	SPO23	Protein of unknown function; associates with meiosis-specific protein Spo1p
TCONS_00000441	chrII	721390	722313	+	924	YBR251W	XLOC_000402	YBR251W_mRNA	YBR251W_mRNA	=	MRPS5	Mitochondrial ribosomal protein of the small subunit
TCONS_00000442	chrII	722611	723054	+	444	YBR252W	XLOC_000403	YBR252W_mRNA	YBR252W_mRNA	=	DUT1	Deoxyuridine triphosphate diphosphatase (dUTPase); catalyzes hydrolysis of dUTP to dUMP and PPi, thereby preventing incorporation of uracil into DNA during replication; critical for the maintenance of genetic stability; also has diphosphatase activity on deoxyinosine triphosphate; human homolog DUT allows growth of yeast haploid dut1 null mutant after sporulation of heterozygous diploid
TCONS_00000443	chrII	723270	723635	+	366	YBR253W	XLOC_000404	YBR253W_mRNA	YBR253W_mRNA	=	SRB6	Subunit of the RNA polymerase II mediator complex; associates with core polymerase subunits to form the RNA polymerase II holoenzyme; essential for transcriptional regulation
TCONS_00000444	chrII	724456	726540	+	2085	YBR255W	XLOC_000405	YBR255W_mRNA	YBR255W_mRNA	=	MTC4	Protein of unknown function; required for normal growth rate at 15 degrees C; green fluorescent protein (GFP)-fusion protein localizes to the cytoplasm in a punctate pattern; mtc4 is synthetically sick with cdc13-1
TCONS_00000445	chrII	724543	727111	+	2569	YBR255W	XLOC_000405	MSTRG.661.2	YBR255W_mRNA	o	MTC4	Protein of unknown function; required for normal growth rate at 15 degrees C; green fluorescent protein (GFP)-fusion protein localizes to the cytoplasm in a punctate pattern; mtc4 is synthetically sick with cdc13-1
TCONS_00000446	chrII	728885	729724	+	840	YBR257W	XLOC_000406	YBR257W_mRNA	YBR257W_mRNA	=	POP4	Subunit of both RNase MRP and nuclear RNase P; RNase MRP cleaves pre-rRNA, while nuclear RNase P cleaves tRNA precursors to generate mature 5' ends and facilitates turnover of nuclear RNAs; binds to the RPR1 RNA subunit in RNase P
TCONS_00000447	chrII	730387	732453	+	2067	YBR259W	XLOC_000407	YBR259W_mRNA	YBR259W_mRNA	=		Protein of unknown function; YBR259W is not an essential gene; forms cytoplasmic foci upon DNA replication stress
TCONS_00000448	chrII	736264	737736	+	1473	YBR263W	XLOC_000408	YBR263W_mRNA	YBR263W_mRNA	=	SHM1	Mitochondrial serine hydroxymethyltransferase; converts serine to glycine plus 5,10 methylenetetrahydrofolate; involved in generating precursors for purine, pyrimidine, amino acid, and lipid biosynthesis; reverse reaction generates serine
TCONS_00000449	chrII	738582	739544	+	963	YBR265W	XLOC_000409	YBR265W_mRNA	YBR265W_mRNA	=	TSC10	3-ketosphinganine reductase; catalyzes the second step in phytosphingosine synthesis; essential for growth in the absence of exogenous dihydrosphingosine or phytosphingosine; localized to lipid droplets; member of short chain dehydrogenase/reductase protein family
TCONS_00000450	chrII	739841	741022	+	1182	YBR267W	XLOC_000410	YBR267W_mRNA	YBR267W_mRNA	=	REI1	Cytoplasmic pre-60S factor; required for the correct recycling of shuttling factors Alb1, Arx1 and Tif6 at the end of the ribosomal large subunit biogenesis; involved in bud growth in the mitotic signaling network
TCONS_00000451	chrII	741299	741616	+	318	YBR268W	XLOC_000411	YBR268W_mRNA	YBR268W_mRNA	=	MRPL37	Mitochondrial ribosomal protein of the large subunit
TCONS_00000452	chrII	741819	744398	+	2580	YBR270C	XLOC_000412	MSTRG.679.1	YBR270C_mRNA	x	BIT2	Subunit of TORC2 membrane-associated complex; involved in regulation of actin cytoskeletal dynamics during polarized growth and cell wall integrity; interacts with Slm1p and Slm2p, homologous PH domain-containing TORC2 substrates; BIT2 has a paralog, BIT61, that arose from the whole genome duplication
TCONS_00000453	chrII	744852	746111	+	1260	YBR271W	XLOC_000413	YBR271W_mRNA	YBR271W_mRNA	=	EFM2	S-adenosylmethionine-dependent methyltransferase; seven-beta-strand lysine methyltransferase which dimethylates translation elongation factor EF2 (Eft1p and Eft2p) at lysine 613 and methylates EF3 (Yef3p) at lysine 187; green fluorescent protein (GFP)-fusion protein localizes to the cytoplasm; involved in regulation of translational termination; predicted involvement in ribosome biogenesis
TCONS_00000454	chrII	749594	751177	+	1584	YBR274W	XLOC_000414	YBR274W_mRNA	YBR274W_mRNA	=	CHK1	Serine/threonine kinase and DNA damage checkpoint effector; mediates cell cycle arrest via phosphorylation of Pds1p; phosphorylated by checkpoint signal transducer Mec1p; homolog of S. pombe and mammalian Chk1 checkpoint kinase
TCONS_00000455	chrII	760294	760899	+	606	YBR278W	XLOC_000415	YBR278W_mRNA	YBR278W_mRNA	=	DPB3	Third-largest subunit of DNA polymerase II (DNA polymerase epsilon); required to maintain fidelity of chromosomal replication and also for inheritance of telomeric silencing; stabilizes the interaction of Pol epsilon with primer-template DNA, positively affecting the processivity of the polymerase and exonuclease activities of Pol epsilon; mRNA abundance peaks at the G1/S boundary of the cell cyc…
TCONS_00000456	chrII	761257	762594	+	1338	YBR279W	XLOC_000416	YBR279W_mRNA	YBR279W_mRNA	=	PAF1	Component of the Paf1p complex involved in transcription elongation; binds to and modulates the activity of RNA polymerases I and II; required for expression of a subset of genes, including cell cycle-regulated genes; involved in SER3 repression by helping to maintain SRG1 transcription-dependent nucleosome occupancy; homolog of human PD2/hPAF1
TCONS_00000457	chrII	768240	768680	+	441	YBR282W	XLOC_000417	YBR282W_mRNA	YBR282W_mRNA	=	MRPL27	Mitochondrial ribosomal protein of the large subunit; homolog of human Bcl-2 interacting protein BMRP
TCONS_00000458	chrII	768835	770602	+	1768	YBR283C	XLOC_000418	MSTRG.695.1	YBR283C_mRNA	x	SSH1	Subunit of the Ssh1 translocon complex; Sec61p homolog involved in co-translational pathway of protein translocation; not essential
TCONS_00000459	chrII	771239	773632	+	2394	YBR284W	XLOC_000419	YBR284W_mRNA	YBR284W_mRNA	=		Putative metallo-dependent hydrolase superfamily protein; similar to AMP deaminases but lacks key catalytic residues and does not rescue purine nucleotide metabolic defect of quadruple aah1 ade8 amd1 his1 mutant; null mutant exhibits longer telomeres, altered Ty mobility, decreased resistance to rapamycin and wortmannin; induced in response to hydrostatic pressure; not an essential gene; YBR284W …
TCONS_00000460	chrII	773922	774356	+	435	YBR285W	XLOC_000420	YBR285W_mRNA	YBR285W_mRNA	=		Putative protein of unknown function; YBR285W is not an essential gene
TCONS_00000461	chrII	774700	776313	+	1614	YBR286W	XLOC_000421	YBR286W_mRNA	YBR286W_mRNA	=	APE3	Vacuolar aminopeptidase Y; processed to mature form by Prb1p
TCONS_00000462	chrII	776571	777854	+	1284	YBR287W	XLOC_000422	YBR287W_mRNA	YBR287W_mRNA	=		Protein of unknown function; green fluorescent protein (GFP)-fusion protein localizes to the ER; YBR287W is not an essential gene
TCONS_00000463	chrII	779667	782384	+	2718	YBR289W	XLOC_000423	YBR289W_mRNA	YBR289W_mRNA	=	SNF5	Subunit of the SWI/SNF chromatin remodeling complex; involved in transcriptional regulation; functions interdependently in transcriptional activation with Snf2p and Snf6p; relocates to the cytosol under hypoxic conditions
TCONS_00000464	chrII	782591	783556	+	966	YBR290W	XLOC_000424	YBR290W_mRNA	YBR290W_mRNA	=	BSD2	Heavy metal ion homeostasis protein; facilitates trafficking of Smf1p and Smf2p metal transporters to vacuole where they are degraded; acts as an adaptor protein with Rsp5p in the regulated endocytosis of Smf1p and is itself ubiquitylated by Rsp5p; controls metal ion transport, prevents metal hyperaccumulation, functions in copper detoxification
TCONS_00000465	chrII	787006	788430	+	1425	YBR293W	XLOC_000425	YBR293W_mRNA	YBR293W_mRNA	=	VBA2	Permease of basic amino acids in the vacuolar membrane
TCONS_00000466	chrII	789235	791814	+	2580	YBR294W	XLOC_000426	YBR294W_mRNA	YBR294W_mRNA	=	SUL1	High affinity sulfate permease of the SulP anion transporter family; sulfate uptake is mediated by specific sulfate transporters Sul1p and Sul2p, which control the concentration of endogenous activated sulfate intermediates
TCONS_00000467	chrII	792849	796499	+	3651	YBR295W	XLOC_000427	YBR295W_mRNA	YBR295W_mRNA	=	PCA1	Cadmium transporting P-type ATPase; may also have a role in copper and iron homeostasis; stabilized by Cd binding, which prevents ubiquitination; S288C and other lab strains contain a G970R mutation which eliminates Cd transport function
TCONS_00000468	chrII	800523	801929	+	1407	YBR297W	XLOC_000428	YBR297W_mRNA	YBR297W_mRNA	=	MAL33	MAL-activator protein; part of complex locus MAL3; nonfunctional in genomic reference strain S288C
TCONS_00000469	chrII	805351	807105	+	1755	YBR299W	XLOC_000429	YBR299W_mRNA	YBR299W_mRNA	=	MAL32	Maltase (alpha-D-glucosidase); inducible protein involved in maltose catabolism; encoded in the MAL3 complex locus; functional in genomic reference strain S288C; hydrolyzes the disaccharides maltose, turanose, maltotriose, and sucrose
TCONS_00000470	chrII	807328	808688	+	1361	YBR300C	XLOC_000430	MSTRG.716.1	YBR300C_mRNA	x		Dubious open reading frame; unlikely to encode a functional protein, based on available experimental and comparative sequence data; partially overlaps the verified gene YBR301W; YBR300C is not an essential gene
TCONS_00000471	chrII	809057	809419	+	363	YBR301W	XLOC_000431	YBR301W_mRNA	YBR301W_mRNA	=	PAU24	Cell wall mannoprotein; has similarity to Tir1p, Tir2p, Tir3p, and Tir4p; member of the seripauperin multigene family encoded mainly in subtelomeric regions; expressed under anaerobic conditions, completely repressed during aerobic growth
TCONS_00000472	chrII	280	2658	-	2379	YBL113C	XLOC_000432	YBL113C_mRNA	YBL113C_mRNA	=		Helicase-like protein encoded within the telomeric Y' element
TCONS_00000477	chrII	9961	10551	-	591	YBL107C	XLOC_000436	YBL107C_mRNA	YBL107C_mRNA	=	MIX23	Mitochondrial intermembrane space protein of unknown function; imported via the MIA import machinery; contains an unusual twin cysteine motif (CX13C CX14C)
TCONS_00000478	chrII	10577	17845	-	7269	YBL105C	XLOC_000437	MSTRG.163.1	YBL105C_mRNA	o	PKC1	Protein serine/threonine kinase; essential for cell wall remodeling during growth; localized to sites of polarized growth and the mother-daughter bud neck; homolog of the alpha, beta, and gamma isoforms of mammalian protein kinase C (PKC)
TCONS_00000481	chrII	18177	21293	-	3117	YBL104C	XLOC_000438	YBL104C_mRNA	YBL104C_mRNA	=	SEA4	Subunit of SEACAT, a subcomplex of the SEA complex; Sea4p, along with Rtc1p and Mtc5p, redundantly inhibit the TORC1 inhibitory role of the Iml1p/SEACIT (Iml1p-Npr2p-Npr3p) subcomplex, a GAP for GTPase Gtr1p (EGOC subunit) in response to amino acid limitation, thereby resulting in activation of TORC1 signaling; SEA is a coatomer-related complex that associates dynamically with the vacuole; contai…
TCONS_00000482	chrII	22076	23536	-	1461	YBL103C	XLOC_000439	YBL103C_mRNA	YBL103C_mRNA	=	RTG3	bHLH/Zip transcription factor for retrograde (RTG) and TOR pathways; forms a complex with another bHLH/Zip protein, Rtg1p, to activate the pathways; target of Hog1p
TCONS_00000483	chrII	23968	24745	-	778	YBL102W	XLOC_000440	MSTRG.167.1	YBL102W_mRNA	x	SFT2	Tetra-spanning membrane protein found mostly in the late Golgi; non-essential; can suppress some sed5 alleles; may be part of the transport machinery, but precise function is unknown; similar to mammalian syntaxin 5
TCONS_00000484	chrII	24946	28299	-	3354	YBL101C	XLOC_000441	YBL101C_mRNA	YBL101C_mRNA	=	ECM21	Protein involved in regulating endocytosis of plasma membrane proteins; identified as a substrate for ubiquitination by Rsp5p and deubiquitination by Ubp2p; promoter contains several Gcn4p binding elements; ECM21 has a paralog, CSR2, that arose from the whole genome duplication
TCONS_00000485	chrII	29360	36392	-	7033	YBL100W-B	XLOC_000442	MSTRG.172.1	YBL100W-B	x		Retrotransposon TYA Gag and TYB Pol genes; transcribed/translated as one unit; polyprotein is processed to make a nucleocapsid-like protein (Gag), reverse transcriptase (RT), protease (PR), and integrase (IN); similar to retroviral genes
TCONS_00000486	chrII	36989	37303	-	315	YBL100C	XLOC_000443	YBL100C_mRNA	YBL100C_mRNA	=		Dubious open reading frame; unlikely to encode a functional protein, based on available experimental and comparative sequence data; almost completely overlaps the 5' end of ATP1
TCONS_00000488	chrII	43765	44097	-	333	YBL094C	XLOC_000445	YBL094C_mRNA	YBL094C_mRNA	=		Dubious open reading frame; unlikely to encode a functional protein, based on available experimental and comparative sequence data; partially overlaps uncharacterized ORF YBL095W
TCONS_00000489	chrII	44256	44918	-	663	YBL093C	XLOC_000446	YBL093C_mRNA	YBL093C_mRNA	=	ROX3	Subunit of the RNA polymerase II mediator complex; associates with core polymerase subunits to form the RNA polymerase II holoenzyme
TCONS_00000490	chrII	46565	47180	-	616	YBL091C-A	XLOC_000447	YBL091C-A_mRNA	YBL091C-A_mRNA	=	SCS22	Protein involved in regulation of phospholipid metabolism; one of 6 proteins (Ist2p, Scs2p, Scs22p, Tcb1p, Tcb2p, Tcb3p) that connect ER to the plasma membrane (PM) and regulate PM phosphatidylinositol-4-phosphate (PI4P) levels by controlling access of Sac1p phosphatase to its substrate PI4P in the PM; human VAP homolog; similar to D. melanogaster inturned protein; SCS22 has a paralog, SCS2, that…
TCONS_00000491	chrII	47363	48628	-	1266	YBL091C	XLOC_000448	YBL091C_mRNA	YBL091C_mRNA	=	MAP2	Methionine aminopeptidase; catalyzes the cotranslational removal of N-terminal methionine from nascent polypeptides; function is partially redundant with that of Map1p
TCONS_00000492	chrII	51019	59382	-	8364	YBL088C	XLOC_000449	YBL088C_mRNA	YBL088C_mRNA	=	TEL1	Protein kinase primarily involved in telomere length regulation; contributes to cell cycle checkpoint control in response to DNA damage; acts with Red1p and Mec1p to promote interhomolog recombination by phosphorylation of Hop1; functionally redundant with Mec1p; regulates P-body formation induced by replication stress; homolog of human ataxia-telangiectasia mutated (ATM) gene
TCONS_00000493	chrII	59669	60748	-	1080	YBL087C	XLOC_000450	MSTRG.189.1	YBL087C_mRNA	o	RPL23A	Ribosomal 60S subunit protein L23A; homologous to mammalian ribosomal protein L23 and bacterial L14; RPL23A has a paralog, RPL23B, that arose from the whole genome duplication
TCONS_00000494	chrII	59822	60739	-	918	YBL087C	XLOC_000450	YBL087C_mRNA	YBL087C_mRNA	=	RPL23A	Ribosomal 60S subunit protein L23A; homologous to mammalian ribosomal protein L23 and bacterial L14; RPL23A has a paralog, RPL23B, that arose from the whole genome duplication
TCONS_00000495	chrII	61202	62602	-	1401	YBL086C	XLOC_000451	YBL086C_mRNA	YBL086C_mRNA	=		Protein of unknown function; green fluorescent protein (GFP)-fusion protein localizes to the cell periphery
TCONS_00000496	chrII	67169	69445	-	2277	YBL084C	XLOC_000452	YBL084C_mRNA	YBL084C_mRNA	=	CDC27	Subunit of the Anaphase-Promoting Complex/Cyclosome (APC/C); APC/C is a ubiquitin-protein ligase required for degradation of anaphase inhibitors, including mitotic cyclins, during the metaphase/anaphase transition
TCONS_00000498	chrII	69751	71127	-	1377	YBL082C	XLOC_000453	YBL082C_mRNA	YBL082C_mRNA	=	ALG3	Dolichol-P-Man dependent alpha(1-3) mannosyltransferase; involved in synthesis of dolichol-linked oligosaccharide donor for N-linked glycosylation of proteins; G353A missense mutation in human ortholog ALG3 implicated in carbohydrate deficient glycoprotein syndrome type IV, which is characterized by microcephaly, severe epilepsy, minimal psychomotor development, partial deficiency of sialic acids…
TCONS_00000500	chrII	73070	74695	-	1626	YBL080C	XLOC_000455	YBL080C_mRNA	YBL080C_mRNA	=	PET112	Subunit of the trimeric GatFAB AmidoTransferase(AdT) complex; involved in the formation of Q-tRNAQ; mutation is functionally complemented by the bacterial GatB ortholog
TCONS_00000501	chrII	80378	80731	-	354	YBL078C	XLOC_000456	YBL078C_mRNA	YBL078C_mRNA	=	ATG8	Component of autophagosomes and Cvt vesicles; regulator of Atg1p, targets it to autophagosomes; binds the Atg1p-Atg13p complex, triggering its vacuolar degradation; unique ubiquitin-like protein whose conjugation target is lipid phosphatidylethanolamine (PE); Atg8p-PE is anchored to membranes, is involved in phagophore expansion, and may mediate membrane fusion during autophagosome formation; dec…
TCONS_00000502	chrII	81043	84261	-	3219	YBL076C	XLOC_000457	YBL076C_mRNA	YBL076C_mRNA	=	ILS1	Cytoplasmic isoleucine-tRNA synthetase; target of the G1-specific inhibitor reveromycin A
TCONS_00000503	chrII	84499	86448	-	1950	YBL075C	XLOC_000458	YBL075C_mRNA	YBL075C_mRNA	=	SSA3	ATPase involved in protein folding and the response to stress; plays a role in SRP-dependent cotranslational protein-membrane targeting and translocation; member of the heat shock protein 70 (HSP70) family; localized to the cytoplasm; SSA3 has a paralog, SSA4, that arose from the whole genome duplication
TCONS_00000504	chrII	86722	87789	-	1068	YBL074C	XLOC_000459	YBL074C_mRNA	YBL074C_mRNA	=	AAR2	Component of the U5 snRNP complex; required for splicing of U3 precursors; originally described as a splicing factor specifically required for splicing pre-mRNA of the MATa1 cistron
TCONS_00000505	chrII	88270	90102	-	1833	YBL072C	XLOC_000460	MSTRG.207.1	YBL072C_mRNA	o	RPS8A	Protein component of the small (40S) ribosomal subunit; homologous to mammalian ribosomal protein S8, no bacterial homolog; RPS8A has a paralog, RPS8B, that arose from the whole genome duplication
TCONS_00000506	chrII	88523	89440	-	918	YBL072C	XLOC_000460	YBL072C_mRNA	YBL072C_mRNA	=	RPS8A	Protein component of the small (40S) ribosomal subunit; homologous to mammalian ribosomal protein S8, no bacterial homolog; RPS8A has a paralog, RPS8B, that arose from the whole genome duplication
TCONS_00000510	chrII	91343	92066	-	724	YBL069W	XLOC_000463	MSTRG.212.1	YBL069W_mRNA	x	AST1	Lipid raft associated protein; interacts with the plasma membrane ATPase Pma1p and has a role in its targeting to the plasma membrane by influencing its incorporation into lipid rafts; sometimes classified in the medium-chain dehydrogenase/reductases (MDRs) superfamily; AST1 has a paralog, AST2, that arose from the whole genome duplication
TCONS_00000512	chrII	93639	95882	-	2244	YBL067C	XLOC_000465	YBL067C_mRNA	YBL067C_mRNA	=	UBP13	Ubiquitin-specific protease that cleaves Ub-protein fusions; UBP13 has a paralog, UBP9, that arose from the whole genome duplication
TCONS_00000513	chrII	96669	100115	-	3447	YBL066C	XLOC_000466	YBL066C_mRNA	YBL066C_mRNA	=	SEF1	Putative transcription factor; has homolog in Kluyveromyces lactis
TCONS_00000514	chrII	100371	101156	-	786	YBL064C	XLOC_000467	YBL064C_mRNA	YBL064C_mRNA	=	PRX1	Mitochondrial peroxiredoxin with thioredoxin peroxidase activity; has a role in reduction of hydroperoxides; reactivation requires Trr2p and glutathione; induced during respiratory growth and oxidative stress; phosphorylated; protein abundance increases in response to DNA replication stress
TCONS_00000515	chrII	105316	107406	-	2091	YBL061C	XLOC_000468	YBL061C_mRNA	YBL061C_mRNA	=	SKT5	Activator of Chs3p (chitin synthase III) during vegetative growth; recruits Chs3p to the bud neck via interaction with Bni4p; SKT5 has a paralog, SHC1, that arose from the whole genome duplication
TCONS_00000516	chrII	110125	110539	-	415	YBL059C-A	XLOC_000469	YBL059C-A_mRNA	YBL059C-A_mRNA	=	CMC2	Protein involved in respiratory chain complex assembly or maintenance; protein of the mitochondrial intermembrane space; contains twin Cx9C motifs that can form coiled coil-helix-coiled-coil helix fold
TCONS_00000517	chrII	112801	113427	-	627	YBL057C	XLOC_000470	YBL057C_mRNA	YBL057C_mRNA	=	PTH2	One of two mitochondrially-localized peptidyl-tRNA hydrolases; negatively regulates the ubiquitin-proteasome pathway via interactions with ubiquitin-like ubiquitin-associated proteins; dispensable for cell growth; see also PTH1
TCONS_00000518	chrII	115573	116829	-	1257	YBL055C	XLOC_000471	YBL055C_mRNA	YBL055C_mRNA	=		3'-->5' exonuclease and endonuclease with a possible role in apoptosis; has similarity to mammalian and C. elegans apoptotic nucleases
TCONS_00000519	chrII	119379	121874	-	2496	YBL052C	XLOC_000472	YBL052C_mRNA	YBL052C_mRNA	=	SAS3	Histone acetyltransferase catalytic subunit of NuA3 complex; acetylates histone H3, involved in transcriptional silencing; homolog of the mammalian MOZ proto-oncogene; mutant has aneuploidy tolerance; sas3gcn5 double mutation is lethal
TCONS_00000520	chrII	122753	124759	-	2007	YBL051C	XLOC_000473	YBL051C_mRNA	YBL051C_mRNA	=	PIN4	Protein involved in G2/M phase progression and response to DNA damage; interacts with Rad53p; contains an RNA recognition motif, a nuclear localization signal, and several SQ/TQ cluster domains; hyperphosphorylated in response to DNA damage
TCONS_00000521	chrII	127895	132040	-	4146	YBL047C	XLOC_000474	YBL047C_mRNA	YBL047C_mRNA	=	EDE1	Scaffold protein involved in the formation of early endocytic sites; putative regulator of cytokinesis; homo-oligomerization is required for localization to and organization of endocytic sites; has a network of interactions with other endocytic proteins; binds membranes in a ubiquitin-dependent manner; may also bind ubiquitinated membrane-associated proteins; interacts with Cmk2 and functions ups…
TCONS_00000522	chrII	134143	135516	-	1374	YBL045C	XLOC_000475	YBL045C_mRNA	YBL045C_mRNA	=	COR1	Core subunit of the ubiquinol-cytochrome c reductase complex; the ubiquinol-cytochrome c reductase complex (bc1 complex) is a component of the mitochondrial inner membrane electron transport chain
TCONS_00000523	chrII	136546	137525	-	980	YBL043W	XLOC_000476	MSTRG.237.1	YBL043W_mRNA	x	ECM13	Non-essential protein of unknown function; induced by treatment with 8-methoxypsoralen and UVA irradiation; ECM13 has a paralog, YJR115W, that arose from the whole genome duplication
TCONS_00000524	chrII	138341	140260	-	1920	YBL042C	XLOC_000477	YBL042C_mRNA	YBL042C_mRNA	=	FUI1	High affinity uridine permease, localizes to the plasma membrane; also mediates low but significant transport of the cytotoxic nucleoside analog 5-fluorouridine; not involved in uracil transport; relative distribution to the vacuole increases upon DNA replication stress
TCONS_00000525	chrII	141198	143572	-	2375	YBL040C	XLOC_000478	MSTRG.241.1	YBL040C_mRNA	e	ERD2	HDEL receptor; an integral membrane protein that binds to the HDEL motif in proteins destined for retention in the endoplasmic reticulum; has a role in maintenance of normal levels of ER-resident proteins
TCONS_00000526	chrII	141247	143018	-	1772	YBL040C	XLOC_000478	MSTRG.241.2	YBL040C_mRNA	j	ERD2	HDEL receptor; an integral membrane protein that binds to the HDEL motif in proteins destined for retention in the endoplasmic reticulum; has a role in maintenance of normal levels of ER-resident proteins
TCONS_00000527	chrII	142112	142868	-	757	YBL040C	XLOC_000478	YBL040C_mRNA	YBL040C_mRNA	=	ERD2	HDEL receptor; an integral membrane protein that binds to the HDEL motif in proteins destined for retention in the endoplasmic reticulum; has a role in maintenance of normal levels of ER-resident proteins
TCONS_00000528	chrII	143989	145728	-	1740	YBL039C	XLOC_000479	YBL039C_mRNA	YBL039C_mRNA	=	URA7	Major CTP synthase isozyme (see also URA8); catalyzes the ATP-dependent transfer of the amide nitrogen from glutamine to UTP, forming CTP, the final step in de novo biosynthesis of pyrimidines; involved in phospholipid biosynthesis; capable of forming cytoplasmic filaments termed cytoophidium, especially during conditions of glucose depletion; URA7 has a paralog, URA8, that arose from the whole g…
TCONS_00000530	chrII	146132	146924	-	793	YBL038W	XLOC_000480	MSTRG.246.1	YBL038W_mRNA	x	MRPL16	Mitochondrial ribosomal protein of the large subunit; homologous to bacterial L16 ribosomal protein; synthetic lethality with hac1 mutation suggests a possible role in synthesis of precursors for protein glycosylation
TCONS_00000531	chrII	150447	151220	-	774	YBL036C	XLOC_000481	YBL036C_mRNA	YBL036C_mRNA	=		Putative non-specific single-domain racemase; based on structural similarity; binds pyridoxal 5'-phosphate; expression of GFP-fusion protein induced in response to the DNA-damaging agent MMS
TCONS_00000532	chrII	151493	153610	-	2118	YBL035C	XLOC_000482	YBL035C_mRNA	YBL035C_mRNA	=	POL12	B subunit of DNA polymerase alpha-primase complex; required for initiation of DNA replication during mitotic and premeiotic DNA synthesis; also functions in telomere capping and length regulation
TCONS_00000533	chrII	153848	158389	-	4542	YBL034C	XLOC_000483	YBL034C_mRNA	YBL034C_mRNA	=	STU1	Component of the mitotic spindle; binds to interpolar microtubules via its association with beta-tubulin (Tub2p); required for interpolar microtubules to provide an outward force on the spindle poles
TCONS_00000534	chrII	158656	159693	-	1038	YBL033C	XLOC_000484	YBL033C_mRNA	YBL033C_mRNA	=	RIB1	GTP cyclohydrolase II; catalyzes the first step of the riboflavin biosynthesis pathway
TCONS_00000535	chrII	160070	161364	-	1295	YBL032W	XLOC_000485	MSTRG.255.1	YBL032W_mRNA	x	HEK2	RNA binding protein involved in asymmetric localization of ASH1 mRNA; represses translation of ASH1 mRNA, an effect reversed by Yck1p-dependent phosphoryation; regulates telomere position effect and length; similarity to hnRNP-K
TCONS_00000537	chrII	163041	163997	-	957	YBL030C	XLOC_000487	YBL030C_mRNA	YBL030C_mRNA	=	PET9	Major ADP/ATP carrier of the mitochondrial inner membrane; exchanges cytosolic ADP for mitochondrially synthesized ATP; also imports heme and ATP; required for viability in many lab strains that carry a sal1 mutation; PET9 has a paralog, AAC3, that arose from the whole genome duplication; human homolog SLC25A4 implicated in progressive external ophthalmoplegia can complement yeast null mutant
TCONS_00000538	chrII	164488	164772	-	285	YBL029C-A	XLOC_000488	YBL029C-A_mRNA	YBL029C-A_mRNA	=		Protein of unknown function; green fluorescent protein (GFP)-fusion protein localizes to the cell periphery; protein abundance increases in response to DNA replication stress; has potential orthologs in Saccharomyces species and in Yarrowia lipolytica
TCONS_00000539	chrII	165643	167264	-	1622	YBL029W	XLOC_000489	MSTRG.262.1	YBL029W_mRNA	x		Non-essential protein of unknown function
TCONS_00000540	chrII	167518	167838	-	321	YBL028C	XLOC_000490	YBL028C_mRNA	YBL028C_mRNA	=		Protein of unknown function that may interact with ribosomes; green fluorescent protein (GFP)-fusion protein localizes to the nucleolus; predicted to be involved in ribosome biogenesis
TCONS_00000541	chrII	172531	174588	-	2058	YBL024W	XLOC_000491	MSTRG.267.1	YBL024W_mRNA	x	NCL1	S-adenosyl-L-methionine-dependent tRNA: m5C-methyltransferase; methylates cytosine to m5C at several positions in tRNAs and intron-containing pre-tRNAs; increases proportion of tRNALeu(CAA) with m5C at wobble position in response to hydrogen peroxide, causing selective translation of mRNA from genes enriched in TTG codon; loss of NCL1 confers hypersensitivity to oxidative stress; similar to Nop2p…
TCONS_00000542	chrII	174920	177526	-	2607	YBL023C	XLOC_000492	YBL023C_mRNA	YBL023C_mRNA	=	MCM2	Protein involved in DNA replication; component of the Mcm2-7 hexameric helicase complex that binds chromatin as a part of the pre-replicative complex; relative distribution to the nucleus increases upon DNA replication stress
TCONS_00000543	chrII	177874	181275	-	3402	YBL022C	XLOC_000493	YBL022C_mRNA	YBL022C_mRNA	=	PIM1	ATP-dependent Lon protease; involved in degradation of misfolded proteins in mitochondria; required for biogenesis and maintenance of mitochondria
TCONS_00000544	chrII	181660	182094	-	435	YBL021C	XLOC_000494	YBL021C_mRNA	YBL021C_mRNA	=	HAP3	Subunit of the Hap2p/3p/4p/5p CCAAT-binding complex; complex is heme-activated and glucose-repressed; complex is a transcriptional activator and global regulator of respiratory gene expression; contains sequences contributing to both complex assembly and DNA binding
TCONS_00000545	chrII	185998	186474	-	477	YBL018C	XLOC_000495	YBL018C_mRNA	YBL018C_mRNA	=	POP8	Subunit of both RNase MRP and nuclear RNase P; RNase MRP cleaves pre-rRNA, while nuclear RNase P cleaves tRNA precursors to generate mature 5' ends and facilitates turnover of nuclear RNAs; relocalizes to the cytosol in response to hypoxia
TCONS_00000546	chrII	186844	191583	-	4740	YBL017C	XLOC_000496	YBL017C_mRNA	YBL017C_mRNA	=	PEP1	Type I transmembrane sorting receptor for multiple vacuolar hydrolases; cycles between the late-Golgi and prevacuolar endosome-like compartments
TCONS_00000548	chrII	199064	201748	-	2685	YBL014C	XLOC_000498	YBL014C_mRNA	YBL014C_mRNA	=	RRN6	Component of the core factor (CF) rDNA transcription factor complex; CF is required for transcription of 35S rRNA genes by RNA polymerase I and is composed of Rrn6p, Rrn7p, and Rrn11p
TCONS_00000550	chrII	206107	206949	-	843	YBL010C	XLOC_000500	YBL010C_mRNA	YBL010C_mRNA	=		Putative protein of unknown function; green fluorescent protein (GFP)-fusion protein colocalizes with clathrin-coated vesicles
TCONS_00000551	chrII	212440	217468	-	5029	YBL007C	XLOC_000501	MSTRG.289.1	YBL007C_mRNA	o	SLA1	Cytoskeletal protein binding protein; required for assembly of the cortical actin cytoskeleton; interacts with proteins regulating actin dynamics and proteins required for endocytosis; found in the nucleus and cell cortex; has 3 SH3 domains
TCONS_00000552	chrII	212632	216366	-	3735	YBL007C	XLOC_000501	YBL007C_mRNA	YBL007C_mRNA	=	SLA1	Cytoskeletal protein binding protein; required for assembly of the cortical actin cytoskeleton; interacts with proteins regulating actin dynamics and proteins required for endocytosis; found in the nucleus and cell cortex; has 3 SH3 domains
TCONS_00000554	chrII	217927	226957	-	9031	YBL005W-B	XLOC_000502	MSTRG.292.1	YBL005W-B	x		Retrotransposon TYA Gag and TYB Pol genes; transcribed/translated as one unit; polyprotein is processed to make a nucleocapsid-like protein (Gag), reverse transcriptase (RT), protease (PR), and integrase (IN); similar to retroviral genes
TCONS_00000555	chrII	235394	235792	-	399	YBL003C	XLOC_000503	YBL003C_mRNA	YBL003C_mRNA	=	HTA2	Histone H2A; core histone protein required for chromatin assembly and chromosome function; one of two nearly identical (see also HTA1) subtypes; DNA damage-dependent phosphorylation by Mec1p facilitates DNA repair; acetylated by Nat4p
TCONS_00000556	chrII	237153	237467	-	315	YBL001C	XLOC_000504	YBL001C_mRNA	YBL001C_mRNA	=	ECM15	Non-essential protein of unknown function; likely exists as tetramer, may be regulated by the binding of small-molecule ligands (possibly sulfate ions), may have a role in yeast cell-wall biogenesis
TCONS_00000557	chrII	238941	241283	-	2343	YBR001C	XLOC_000505	YBR001C_mRNA	YBR001C_mRNA	=	NTH2	Putative neutral trehalase, required for thermotolerance; may mediate resistance to other cellular stresses; NTH2 has a paralog, NTH1, that arose from the whole genome duplication
TCONS_00000558	chrII	241708	242568	-	861	YBR002C	XLOC_000506	YBR002C_mRNA	YBR002C_mRNA	=	RER2	Forms the dehydrodolichyl diphosphate syntase (DDS) complex with NUS1; major enzyme of polyprenol synthesis in both the endoplasmic reticulum (ER) and in lipid droplets; participates in ER protein sorting
TCONS_00000559	chrII	244366	245667	-	1302	YBR004C	XLOC_000507	YBR004C_mRNA	YBR004C_mRNA	=	GPI18	Functional ortholog of human PIG-V; PIG-V is a mannosyltransferase that transfers the second mannose in glycosylphosphatidylinositol biosynthesis; the authentic, non-tagged protein was localized to mitochondria
TCONS_00000560	chrII	245812	246629	-	818	YBR005W	XLOC_000508	MSTRG.306.1	YBR005W_mRNA	x	RCR1	Protein of the ER membrane involved in cell wall chitin deposition; may function in the endosomal-vacuolar trafficking pathway, helping determine whether plasma membrane proteins are degraded or routed to the plasma membrane; RCR1 has a paralog, RCR2, that arose from the whole genome duplication
TCONS_00000561	chrII	248806	251016	-	2211	YBR007C	XLOC_000509	YBR007C_mRNA	YBR007C_mRNA	=	DSF2	Deletion suppressor of mpt5 mutation; relocalizes from bud neck to cytoplasm upon DNA replication stress
TCONS_00000562	chrII	252563	254209	-	1647	YBR008C	XLOC_000510	YBR008C_mRNA	YBR008C_mRNA	=	FLR1	Plasma membrane transporter of the major facilitator superfamily; member of the 12-spanner drug:H(+) antiporter DHA1 family; involved in efflux of fluconazole, diazaborine, benomyl, methotrexate, and other drugs; expression induced in cells treated with the mycotoxin patulin; relocalizes from nucleus to plasma membrane upon DNA replication stress
TCONS_00000563	chrII	255373	255684	-	312	YBR009C	XLOC_000511	YBR009C_mRNA	YBR009C_mRNA	=	HHF1	Histone H4; core histone protein required for chromatin assembly and chromosome function; one of two identical histone proteins (see also HHF2); contributes to telomeric silencing; N-terminal domain involved in maintaining genomic integrity
TCONS_00000564	chrII	256241	256790	-	550	YBR010W	XLOC_000512	MSTRG.314.1	YBR010W_mRNA	x	HHT1	Histone H3; core histone protein required for chromatin assembly, part of heterochromatin-mediated telomeric and HM silencing; one of two identical histone H3 proteins (see HHT2); regulated by acetylation, methylation, and phosphorylation; H3K14 acetylation plays an important role in the unfolding of strongly positioned nucleosomes during repair of UV damage
TCONS_00000565	chrII	257112	257975	-	864	YBR011C	XLOC_000513	YBR011C_mRNA	YBR011C_mRNA	=	IPP1	Cytoplasmic inorganic pyrophosphatase (PPase); homodimer that catalyzes the rapid exchange of oxygens from Pi with water, highly expressed and essential for viability, active-site residues show identity to those from E. coli PPase
TCONS_00000566	chrII	259147	259566	-	420	YBR012C	XLOC_000514	YBR012C_mRNA	YBR012C_mRNA	=		Dubious open reading frame; unlikely to encode a functional protein, based on available experimental and comparative sequence data; expression induced by iron-regulated transcriptional activator Aft2p
TCONS_00000567	chrII	265492	265881	-	390	YBR013C	XLOC_000515	YBR013C_mRNA	YBR013C_mRNA	=		Putative protein of unknown function; haploid deletion mutant exhibits synthetic phenotype with alpha-synuclein
TCONS_00000568	chrII	266725	267336	-	612	YBR014C	XLOC_000516	YBR014C_mRNA	YBR014C_mRNA	=	GRX7	Cis-golgi localized monothiol glutaredoxin; more similar in activity to dithiol than other monothiol glutaredoxins; involved in the oxidative stress response; does not bind metal ions; GRX7 has a paralog, GRX6, that arose from the whole genome duplication
TCONS_00000569	chrII	267710	269503	-	1794	YBR015C	XLOC_000517	YBR015C_mRNA	YBR015C_mRNA	=	MNN2	Alpha-1,2-mannosyltransferase; responsible for addition of the first alpha-1,2-linked mannose to form the branches on the mannan backbone of oligosaccharides, localizes to an early Golgi compartment
TCONS_00000570	chrII	270947	273703	-	2757	YBR017C	XLOC_000518	YBR017C_mRNA	YBR017C_mRNA	=	KAP104	Transportin or cytosolic karyopherin beta 2; functions in the rg-nuclear localization signal-mediated nuclear import/reimport of mRNA-binding proteins Nab2p and Hrp1p; regulates asymmetric protein synthesis in daughter cells during mitosis
TCONS_00000571	chrII	274427	275527	-	1101	YBR018C	XLOC_000519	YBR018C_mRNA	YBR018C_mRNA	=	GAL7	Galactose-1-phosphate uridyl transferase; synthesizes glucose-1-phosphate and UDP-galactose from UDP-D-glucose and alpha-D-galactose-1-phosphate in the second step of galactose catabolism; human homolog UGP2 can complement yeast null mutant
TCONS_00000572	chrII	276253	278352	-	2100	YBR019C	XLOC_000520	YBR019C_mRNA	YBR019C_mRNA	=	GAL10	UDP-glucose-4-epimerase; catalyzes interconversion of UDP-galactose and UDP-D-glucose in galactose metabolism; also catalyzes conversion of alpha-D-glucose or alpha-D-galactose to their beta-anomers; human homolog GALE implicated in galactosemia, can complement yeast null mutant
TCONS_00000573	chrII	284428	287925	-	3498	YBR023C	XLOC_000521	YBR023C_mRNA	YBR023C_mRNA	=	CHS3	Chitin synthase III; catalyzes the transfer of N-acetylglucosamine (GlcNAc) to chitin; required for synthesis of the majority of cell wall chitin, the chitin ring during bud emergence, and spore wall chitosan; contains overlapping di-leucine and di-acidic signals that mediate, respectively, intracellular trafficking by AP-1 and trafficking to plasma membrane by exomer complex; requires AP-3 compl…
TCONS_00000574	chrII	288051	289116	-	1066	YBR025C	XLOC_000522	MSTRG.334.1	YBR025C_mRNA	p	OLA1	P-loop ATPase with similarity to human OLA1 and bacterial YchF; identified as specifically interacting with the proteasome; null mutant displays increased translation rate and increased readthrough of premature stop codons; protein abundance increases in response to hydrogen peroxide and to DNA replication stress
TCONS_00000576	chrII	290681	291865	-	1185	YBR025C	XLOC_000524	YBR025C_mRNA	YBR025C_mRNA	=	OLA1	P-loop ATPase with similarity to human OLA1 and bacterial YchF; identified as specifically interacting with the proteasome; null mutant displays increased translation rate and increased readthrough of premature stop codons; protein abundance increases in response to hydrogen peroxide and to DNA replication stress
TCONS_00000577	chrII	292877	294019	-	1143	YBR026C	XLOC_000525	YBR026C_mRNA	YBR026C_mRNA	=	ETR1	2-enoyl thioester reductase; member of the medium chain dehydrogenase/reductase family; localized to in mitochondria, where it has a probable role in fatty acid synthesis
TCONS_00000578	chrII	294024	294356	-	333	YBR027C	XLOC_000526	YBR027C_mRNA	YBR027C_mRNA	=		Dubious open reading frame; unlikely to encode a functional protein, based on available experimental and comparative sequence data
TCONS_00000579	chrII	294425	296002	-	1578	YBR028C	XLOC_000527	YBR028C_mRNA	YBR028C_mRNA	=	YPK3	AGC kinase; phosphorylated by cAMP-dependent protein kinase (PKA) in a TORC1-dependent manner
TCONS_00000580	chrII	296369	297742	-	1374	YBR029C	XLOC_000528	YBR029C_mRNA	YBR029C_mRNA	=	CDS1	Phosphatidate cytidylyltransferase (CDP-diglyceride synthetase); an enzyme that catalyzes that conversion of CTP + phosphate into diphosphate + CDP-diaclglyerol, a critical step in the synthesis of all major yeast phospholipids; human homolog CDS1 can complement yeast cds1 null mutant
TCONS_00000581	chrII	304930	305976	-	1047	YBR034C	XLOC_000529	YBR034C_mRNA	YBR034C_mRNA	=	HMT1	Nuclear SAM-dependent mono- and asymmetric methyltransferase; modifies hnRNPs, including Npl3p and Hrp1p, affecting their activity and nuclear export; methylates U1 snRNP protein Snp1p, ribosomal protein Rps2p, and histones H3 and H4; interacts genetically with genes encoding components of Rpd3(L) and this interaction is important for Rpd3 recruitment to the subtelomeric region
TCONS_00000582	chrII	306269	306955	-	687	YBR035C	XLOC_000530	YBR035C_mRNA	YBR035C_mRNA	=	PDX3	Pyridoxine (pyridoxamine) phosphate oxidase; has homologs in E. coli and Myxococcus xanthus; transcription is under the general control of nitrogen metabolism
TCONS_00000584	chrII	307346	308887	-	1542	TLC1	XLOC_000532	MSTRG.352.1	TLC1	x	TLC1	RNA template component of telomerase; flexible scaffold that tethers telomerase holoenzyme protein subunits to the complex; contains template sequence that Est2p uses to add irregular repeats of TG(1-3) residues onto a DNA end; promoter regulated by the cell cycle dependent transcriptional activators Swi4p/Swi6p and Mbp1p/Swi6p
TCONS_00000585	chrII	309081	310313	-	1233	YBR036C	XLOC_000533	YBR036C_mRNA	YBR036C_mRNA	=	CSG2	Endoplasmic reticulum membrane protein; required for mannosylation of inositolphosphorylceramide and for growth at high calcium concentrations; protein abundance increases in response to DNA replication stress
TCONS_00000586	chrII	310565	311452	-	888	YBR037C	XLOC_000534	YBR037C_mRNA	YBR037C_mRNA	=	SCO1	Copper-binding protein of mitochondrial inner membrane; required for cytochrome c oxidase activity and respiration; may function to deliver copper to cytochrome c oxidase; similar to thioredoxins; SCO1 has a paralog, SCO2, that arose from the whole genome duplication
TCONS_00000587	chrII	311551	316808	-	5258	YBR038W	XLOC_000535	MSTRG.357.1	YBR038W_mRNA	x	CHS2	Chitin synthase II; catalyzes transfer of N-acetylglucosamine (GlcNAc) to chitin upon activation of zymogenic form; required for chitin synthesis in the primary septum during cytokinesis; localization regulated by Cdk1p during mitosis; phosphorylation by Dbf2p kinase regulates its dynamics and chitin synthesis during cytokinesis
TCONS_00000588	chrII	320416	321609	-	1194	YBR042C	XLOC_000536	YBR042C_mRNA	YBR042C_mRNA	=	CST26	Putative transferase involved in phospholipid biosynthesis; required for incorporation of stearic acid into phosphatidylinositol; affects chromosome stability when overexpressed; CST26 has a paralog, YDR018C, that arose from the whole genome duplication
TCONS_00000589	chrII	321876	323945	-	2070	YBR043C	XLOC_000537	YBR043C_mRNA	YBR043C_mRNA	=	QDR3	Multidrug transporter of the major facilitator superfamily; member of the 12-spanner drug:H(+) antiporter DHA1 family; has a role in polyamine homeostasis; involved in spore wall asembly; sequence similarity to DTR1 and QDR1, and the triple mutant dtr1 qdr1 qdr3 exhibits reduced dityrosine fluorescence relative to the single mutants; expression is upregulated under polyamine stress; required for …
TCONS_00000590	chrII	324341	326059	-	1719	YBR044C	XLOC_000538	YBR044C_mRNA	YBR044C_mRNA	=	TCM62	Protein involved in assembly of the succinate dehydrogenase complex; mitochondrial; putative chaperone
TCONS_00000592	chrII	328173	330092	-	1920	YBR045C	XLOC_000540	YBR045C_mRNA	YBR045C_mRNA	=	GIP1	Meiosis-specific regulatory subunit of the Glc7p protein phosphatase; regulates spore wall formation and septin organization, required for expression of some late meiotic genes and for normal localization of Glc7p
TCONS_00000593	chrII	330507	331511	-	1005	YBR046C	XLOC_000541	YBR046C_mRNA	YBR046C_mRNA	=	ZTA1	NADPH-dependent quinone reductase; GFP-tagged protein localizes to the cytoplasm and nucleus; has similarity to E. coli quinone oxidoreductase and to human zeta-crystallin
TCONS_00000595	chrII	334386	336818	-	2433	YBR049C	XLOC_000543	YBR049C_mRNA	YBR049C_mRNA	=	REB1	RNA polymerase I enhancer binding protein; DNA binding protein that binds to genes transcribed by both RNA polymerase I and RNA polymerase II; required for termination of RNA polymerase I transcription; Reb1p bound to DNA acts to block RNA polymerase II readthrough transcription
TCONS_00000596	chrII	337183	338199	-	1017	YBR050C	XLOC_000544	YBR050C_mRNA	YBR050C_mRNA	=	REG2	Regulatory subunit of the Glc7p type-1 protein phosphatase; involved with Reg1p, Glc7p, and Snf1p in regulation of glucose-repressible genes, also involved in glucose-induced proteolysis of maltose permease; REG2 has a paralog, REG1, that arose from the whole genome duplication
TCONS_00000597	chrII	338720	339352	-	633	YBR052C	XLOC_000545	YBR052C_mRNA	YBR052C_mRNA	=	RFS1	Protein of unknown function; member of a flavodoxin-like fold protein family that includes Pst2p and Ycp4p; green fluorescent protein (GFP)-fusion protein localizes to the cytoplasm in a punctate pattern; RFS1 has a paralog, PST2, that arose from the whole genome duplication
TCONS_00000598	chrII	339675	340751	-	1077	YBR053C	XLOC_000546	YBR053C_mRNA	YBR053C_mRNA	=		Putative protein of unknown function; induced by cell wall perturbation
TCONS_00000599	chrII	344602	347301	-	2700	YBR055C	XLOC_000547	YBR055C_mRNA	YBR055C_mRNA	=	PRP6	Splicing factor; component of the U4/U6-U5 snRNP complex
TCONS_00000600	chrII	347755	350978	-	3224	YBR056W	XLOC_000548	MSTRG.382.1	YBR056W_mRNA	x		Putative glycoside hydrolase of the mitochondrial intermembrane space
TCONS_00000602	chrII	352193	353293	-	1101	YBR057C	XLOC_000550	YBR057C_mRNA	YBR057C_mRNA	=	MUM2	Protein essential for meiotic DNA replication and sporulation; cytoplasmic protein; subunit of the MIS complex which controls mRNA methylation during during the induction of sporulation; also interacts with Orc2p, which is a component of the origin recognition complex
TCONS_00000603	chrII	353672	356017	-	2346	YBR058C	XLOC_000551	YBR058C_mRNA	YBR058C_mRNA	=	UBP14	Ubiquitin-specific protease; specifically disassembles unanchored ubiquitin chains; involved in fructose-1,6-bisphosphatase (Fbp1p) degradation; similar to human isopeptidase T
TCONS_00000604	chrII	356324	356566	-	243	YBR058C-A	XLOC_000552	YBR058C-A_mRNA	YBR058C-A_mRNA	=	TSC3	Protein that stimulates the activity of serine palmitoyltransferase; involved in sphingolipid biosynthesis; Lcb1p and Lcb2p are the two components of serine palmitoyltransferase
TCONS_00000605	chrII	356861	360187	-	3327	YBR059C	XLOC_000553	YBR059C_mRNA	YBR059C_mRNA	=	AKL1	Ser-Thr protein kinase; member (with Ark1p and Prk1p) of the Ark kinase family; involved in endocytosis and actin cytoskeleton organization
TCONS_00000606	chrII	360652	362514	-	1863	YBR060C	XLOC_000554	YBR060C_mRNA	YBR060C_mRNA	=	ORC2	Subunit of the origin recognition complex (ORC); ORC directs DNA replication by binding to replication origins and is also involved in transcriptional silencing; interacts with Spp1p and with trimethylated histone H3; phosphorylated by Cdc28p
TCONS_00000607	chrII	364787	365719	-	933	YBR061C	XLOC_000555	YBR061C_mRNA	YBR061C_mRNA	=	TRM7	2'-O-ribose methyltransferase; methylates the 2'-O-ribose of tRNA-Phe, tRNA-Trp, and tRNA-Leu at positions C32 and N34 of tRNA anticodon loop; crucial biological role likely modification of tRNA-Phe; interacts with Trm732p and Rtt10p in 2'-O-methylation of C32 and N34 substrate tRNAs, respectively; yeast null mutant can be functionally complemented by human FTSJ1, mutations in which have been imp…
TCONS_00000608	chrII	365976	366600	-	625	YBR062C	XLOC_000556	YBR062C_mRNA	YBR062C_mRNA	=		Protein of unknown function that interacts with Msb2p; may play a role in activation of the filamentous growth pathway
TCONS_00000609	chrII	366970	368184	-	1215	YBR063C	XLOC_000557	YBR063C_mRNA	YBR063C_mRNA	=		Putative protein of unknown function; YBR063C is not an essential gene
TCONS_00000610	chrII	368584	369678	-	1095	YBR065C	XLOC_000558	YBR065C_mRNA	YBR065C_mRNA	=	ECM2	Pre-mRNA splicing factor; facilitates the cooperative formation of U2/U6 helix II in association with stem II in the spliceosome, function may be regulated by Slu7p
TCONS_00000611	chrII	370037	370699	-	663	YBR066C	XLOC_000559	YBR066C_mRNA	YBR066C_mRNA	=	NRG2	Transcriptional repressor; mediates glucose repression and negatively regulates filamentous growth; activated in stochastic pulses of nuclear localization in response to low glucose
TCONS_00000612	chrII	371950	372712	-	763	YBR067C	XLOC_000560	MSTRG.399.1	YBR067C_mRNA	o	TIP1	Major cell wall mannoprotein with possible lipase activity; transcription is induced by heat- and cold-shock; member of the Srp1p/Tip1p family of serine-alanine-rich proteins
TCONS_00000613	chrII	372103	372735	-	633	YBR067C	XLOC_000560	YBR067C_mRNA	YBR067C_mRNA	=	TIP1	Major cell wall mannoprotein with possible lipase activity; transcription is induced by heat- and cold-shock; member of the Srp1p/Tip1p family of serine-alanine-rich proteins
TCONS_00000614	chrII	373861	375690	-	1830	YBR068C	XLOC_000561	YBR068C_mRNA	YBR068C_mRNA	=	BAP2	High-affinity leucine permease; functions as a branched-chain amino acid permease involved in uptake of leucine, isoleucine and valine; contains 12 predicted transmembrane domains; BAP2 has a paralog, BAP3, that arose from the whole genome duplication
TCONS_00000615	chrII	376574	378433	-	1860	YBR069C	XLOC_000562	YBR069C_mRNA	YBR069C_mRNA	=	TAT1	Amino acid transporter for valine, leucine, isoleucine, and tyrosine; low-affinity tryptophan and histidine transporter; overexpression confers FK506 and FTY720 resistance; protein abundance increases in response to DNA replication stress
TCONS_00000616	chrII	379221	379934	-	714	YBR070C	XLOC_000563	YBR070C_mRNA	YBR070C_mRNA	=	ALG14	Component of UDP-GlcNAc transferase; required for second step of dolichyl-linked oligosaccharide synthesis; anchors catalytic subunit Alg13p to ER membrane; similar to bacterial and human glycosyltransferases; both human homologs ALG13 and ALG14 are required to complement yeast alg14 mutant
TCONS_00000617	chrII	379950	381590	-	1641	YBR071W	XLOC_000564	MSTRG.403.1	YBR071W_mRNA	x		Protein of unknown function found in the cytoplasm and bud neck; mRNA expression may be regulated by the cell cycle and/or cell wall stress; overexpression of YBR071W affects endocytic protein trafficking
TCONS_00000618	chrII	381862	382854	-	993	YBR072W	XLOC_000565	MSTRG.405.1	YBR072W_mRNA	x	HSP26	Small heat shock protein (sHSP) with chaperone activity; forms hollow, sphere-shaped oligomers that suppress unfolded proteins aggregation; long-lived protein that is preferentially retained in mother cells and forms cytoplasmic foci; oligomer activation requires heat-induced conformational change; also has mRNA binding activity
TCONS_00000620	chrII	390102	391064	-	963	YBR076W	XLOC_000567	MSTRG.410.1	YBR076W_mRNA	x	ECM8	Non-essential protein of unknown function
TCONS_00000621	chrII	391351	391617	-	267	YBR076C-A	XLOC_000568	YBR076C-A_mRNA	YBR076C-A_mRNA	=		Dubious open reading frame; unlikely to encode a functional protein, based on available experimental and comparative sequence data; partially overlaps verified gene ECM8; identified by fungal homology and RT-PCR
TCONS_00000622	chrII	391805	392293	-	489	YBR077C	XLOC_000569	YBR077C_mRNA	YBR077C_mRNA	=	SLM4	Component of the EGO and GSE complexes; essential for integrity and function of EGO; EGO is involved in the regulation of microautophagy and GSE is required for proper sorting of amino acid permease Gap1p; gene exhibits synthetic genetic interaction with MSS4
TCONS_00000623	chrII	395383	398277	-	2895	YBR079C	XLOC_000570	YBR079C_mRNA	YBR079C_mRNA	=	RPG1	eIF3a subunit of the eukaryotic translation initiation factor 3 (eIF3); subunit of the core complex of eIF3; essential for translation; part of a Prt1p-Rpg1p-Nip1p subcomplex that stimulates binding of mRNA and tRNA(i)Met to ribosomes; involved in translation reinitiation; eIF3 is also involved in programmed stop codon readthrough
TCONS_00000624	chrII	398614	400890	-	2277	YBR080C	XLOC_000571	YBR080C_mRNA	YBR080C_mRNA	=	SEC18	AAA ATPase and SNARE disassembly chaperone; required for vesicular transport between ER and Golgi, the 'priming' step in homotypic vacuole fusion, autophagy, and protein secretion; releases Sec17p from SNAP complexes; has similarity to mammalian N-ethylmaleimide-sensitive factor (NSF)
TCONS_00000625	chrII	401253	405251	-	3999	YBR081C	XLOC_000572	YBR081C_mRNA	YBR081C_mRNA	=	SPT7	Subunit of the SAGA transcriptional regulatory complex; involved in proper assembly of the complex; also present as a C-terminally truncated form in the SLIK/SALSA transcriptional regulatory complex
TCONS_00000626	chrII	406038	407349	-	1312	YBR082C	XLOC_000573	MSTRG.420.1	YBR082C_mRNA	e	UBC4	Ubiquitin-conjugating enzyme (E2); key E2 partner with Ubc1p for the anaphase-promoting complex (APC); mediates degradation of abnormal or excess proteins, including calmodulin and histone H3; regulates levels of DNA Polymerase-{alpha} to promote efficient and accurate DNA replication; interacts with many SCF ubiquitin protein ligases; component of the cellular stress response; UBC4 has a paralog…
TCONS_00000627	chrII	406628	407169	-	542	YBR082C	XLOC_000573	YBR082C_mRNA	YBR082C_mRNA	=	UBC4	Ubiquitin-conjugating enzyme (E2); key E2 partner with Ubc1p for the anaphase-promoting complex (APC); mediates degradation of abnormal or excess proteins, including calmodulin and histone H3; regulates levels of DNA Polymerase-{alpha} to promote efficient and accurate DNA replication; interacts with many SCF ubiquitin protein ligases; component of the cellular stress response; UBC4 has a paralog…
TCONS_00000628	chrII	411049	415583	-	4535	YBR084C-A	XLOC_000574	MSTRG.423.1	YBR084C-A_mRNA	e	RPL19A	Ribosomal 60S subunit protein L19A; rpl19a and rpl19b single null mutations result in slow growth, while the double null mutation is lethal; homologous to mammalian ribosomal protein L19, no bacterial homolog; RPL19A has a paralog, RPL19B, that arose from the whole genome duplication
TCONS_00000629	chrII	414186	415261	-	1076	YBR084C-A	XLOC_000574	YBR084C-A_mRNA	YBR084C-A_mRNA	=	RPL19A	Ribosomal 60S subunit protein L19A; rpl19a and rpl19b single null mutations result in slow growth, while the double null mutation is lethal; homologous to mammalian ribosomal protein L19, no bacterial homolog; RPL19A has a paralog, RPL19B, that arose from the whole genome duplication
TCONS_00000630	chrII	416254	418241	-	1988	YBR085W	XLOC_000575	MSTRG.426.1	YBR085W_mRNA	x	AAC3	Mitochondrial inner membrane ADP/ATP translocator; exchanges cytosolic ADP for mitochondrially synthesized ATP; expressed under anaerobic conditions; similar to Aac1p; has roles in maintenance of viability and in respiration; AAC3 has a paralog, PET9, that arose from the whole genome duplication
TCONS_00000631	chrII	418907	419164	-	258	YBR085C-A	XLOC_000576	YBR085C-A_mRNA	YBR085C-A_mRNA	=		Protein of unknown function; green fluorescent protein (GFP)-fusion protein localizes to the cytoplasm and to the nucleus; protein abundance increases in response to DNA replication stress
TCONS_00000632	chrII	420201	423041	-	2841	YBR086C	XLOC_000577	YBR086C_mRNA	YBR086C_mRNA	=	IST2	Cortical ER protein involved in ER-plasma membrane tethering; one of 6 proteins (Ist2p, Scs2p, Scs22p, Tcb1p, Tcb2p, Tcb3p) that connect ER to the plasma membrane (PM) and regulate PM phosphatidylinositol-4-phosphate (PI4P) levels by controlling access of Sac1p phosphatase to its substrate PI4P in the PM; localizes to the mother cell in small-budded cells and to the bud in medium- and large-budde…
TCONS_00000633	chrII	424990	425766	-	777	YBR088C	XLOC_000578	YBR088C_mRNA	YBR088C_mRNA	=	POL30	Proliferating cell nuclear antigen (PCNA); functions as the sliding clamp for DNA polymerase delta; may function as a docking site for other proteins required for mitotic and meiotic chromosomal DNA replication and for DNA repair
TCONS_00000634	chrII	426190	426873	-	684	YBR089C-A	XLOC_000579	YBR089C-A_mRNA	YBR089C-A_mRNA	=	NHP6B	High-mobility group (HMG) protein; binds to and remodels nucleosomes; involved in recruiting FACT and other chromatin remodelling complexes to the chromosomes; functionally redundant with Nhp6Ap; required for transcriptional initiation fidelity of some tRNA genes; homologous to mammalian HMGB1 and HMGB2; NHP6B has a paralog, NHP6A, that arose from the whole genome duplication
TCONS_00000635	chrII	426333	427058	-	726	YBR090C	XLOC_000579	YBR090C_mRNA	YBR090C_mRNA	=		Putative protein of unknown function; green fluorescent protein (GFP)-fusion protein localizes to the cytoplasm and nucleus
TCONS_00000636	chrII	427155	427484	-	330	YBR091C	XLOC_000580	YBR091C_mRNA	YBR091C_mRNA	=	TIM12	Essential protein of the inner mitochondrial membrane; peripherally localized; component of the TIM22 complex, which is a twin-pore translocase that mediates insertion of numerous multispanning inner membrane proteins
TCONS_00000637	chrII	427698	429101	-	1404	YBR092C	XLOC_000581	YBR092C_mRNA	YBR092C_mRNA	=	PHO3	Constitutively expressed acid phosphatase similar to Pho5p; brought to the cell surface by transport vesicles; hydrolyzes thiamin phosphates in the periplasmic space, increasing cellular thiamin uptake; expression is repressed by thiamin
TCONS_00000638	chrII	429548	430951	-	1404	YBR093C	XLOC_000582	YBR093C_mRNA	YBR093C_mRNA	=	PHO5	Repressible acid phosphatase; 1 of 3 repressible acid phosphatases that also mediates extracellular nucleotide-derived phosphate hydrolysis; secretory pathway derived cell surface glycoprotein; induced by phosphate starvation and coordinately regulated by PHO4 and PHO2
TCONS_00000639	chrII	431310	431650	-	341		XLOC_000583	MSTRG.440.1		u
TCONS_00000640	chrII	434406	435698	-	1293	YBR095C	XLOC_000584	YBR095C_mRNA	YBR095C_mRNA	=	RXT2	Component of the histone deacetylase Rpd3L complex; possibly involved in cell fusion and invasive growth; relocalizes to the cytosol in response to hypoxia
TCONS_00000641	chrII	435829	436713	-	885	YBR096W	XLOC_000585	MSTRG.443.1	YBR096W_mRNA	x		Putative protein of unknown function; green fluorescent protein (GFP)-fusion protein localizes to the ER
TCONS_00000642	chrII	442447	447469	-	5023	YBR102C	XLOC_000586	MSTRG.447.1	YBR102C_mRNA	o	EXO84	Exocyst subunit with dual roles in exocytosis and spliceosome assembly; subunit of the the exocyst complex which mediates polarized targeting and tethering of post-Golgi secretory vesicles to active sites of exocytosis at the plasma membrane (PM) prior to SNARE-mediated fusion; required for exocyst assembly and targeting the complex to specific sites on the bud tip PM; associates the U1 snRNP; ro…
TCONS_00000644	chrII	443821	444693	-	873	YBR101C	XLOC_000586	YBR101C_mRNA	YBR101C_mRNA	=	FES1	Hsp70 (Ssa1p) nucleotide exchange factor; required for the release of misfolded proteins from the Hsp70 system to the Ub-proteasome machinery for destruction; cytosolic homolog of Sil1p, which is the nucleotide exchange factor for BiP (Kar2p) in the endoplasmic reticulum; protein abundance increases in response to DNA replication stress
TCONS_00000647	chrII	450881	451969	-	1089	YBR105C	XLOC_000588	YBR105C_mRNA	YBR105C_mRNA	=	VID24	GID Complex regulatory subunit; binds GID Complex in response to glucose through interactions with complex member Vid28p; regulates fructose-1,6-bisphosphatase (FBPase) targeting to the vacuole; promotes proteasome-dependent catabolite degradation of FBPase; peripheral membrane protein located at Vid (vacuole import and degradation) vesicles
TCONS_00000648	chrII	452536	453307	-	772	YBR106W	XLOC_000589	MSTRG.453.1	YBR106W_mRNA	x	PHO88	Probable membrane protein; involved in phosphate transport; role in the maturation of secretory proteins; pho88 pho86 double null mutant exhibits enhanced synthesis of repressible acid phosphatase at high inorganic phosphate concentrations
TCONS_00000649	chrII	453793	454530	-	738	YBR107C	XLOC_000590	YBR107C_mRNA	YBR107C_mRNA	=	IML3	Outer kinetochore protein and component of the Ctf19 complex; involved in the establishment of pericentromeric cohesion during mitosis; prevents non-disjunction of sister chromatids during meiosis II; forms a stable complex with Chl4p; required for localization of Sgo1p to pericentric sites during meiosis I; orthologous to human centromere constitutive-associated network (CCAN) subunit CENP-L and…
TCONS_00000650	chrII	457919	458362	-	444	YBR109C	XLOC_000591	YBR109C_mRNA	YBR109C_mRNA	=	CMD1	Calmodulin; Ca++ binding protein that regulates Ca++ independent processes (mitosis, bud growth, actin organization, endocytosis, etc.) and Ca++ dependent processes (stress-activated pathways), targets include Nuf1p, Myo2p and calcineurin
TCONS_00000651	chrII	461178	461873	-	696	YBR111C	XLOC_000592	YBR111C_mRNA	YBR111C_mRNA	=	YSA1	Nudix hydrolase family member with ADP-ribose pyrophosphatase activity; shown to metabolize O-acetyl-ADP-ribose to AMP and acetylated ribose 5'-phosphate
TCONS_00000652	chrII	462870	465770	-	2901	YBR112C	XLOC_000593	YBR112C_mRNA	YBR112C_mRNA	=	CYC8	General transcriptional co-repressor; acts together with Tup1p; also acts as part of a transcriptional co-activator complex that recruits the SWI/SNF and SAGA complexes to promoters; can form the prion [OCT+]
TCONS_00000653	chrII	469748	473926	-	4179	YBR115C	XLOC_000594	YBR115C_mRNA	YBR115C_mRNA	=	LYS2	Alpha aminoadipate reductase; catalyzes the reduction of alpha-aminoadipate to alpha-aminoadipate 6-semialdehyde, which is the fifth step in biosynthesis of lysine; activation requires posttranslational phosphopantetheinylation by Lys5p
TCONS_00000654	chrII	474199	474726	-	528	YBR116C	XLOC_000595	YBR116C_mRNA	YBR116C_mRNA	=		Dubious open reading frame; unlikely to encode a functional protein, based on available experimental and comparative sequence data; partially overlaps the verified gene TKL2
TCONS_00000655	chrII	474392	476437	-	2046	YBR117C	XLOC_000595	YBR117C_mRNA	YBR117C_mRNA	=	TKL2	Transketolase; catalyzes conversion of xylulose-5-phosphate and ribose-5-phosphate to sedoheptulose-7-phosphate and glyceraldehyde-3-phosphate in the pentose phosphate pathway; needed for synthesis of aromatic amino acids; TKL2 has a paralog, TKL1, that arose from the whole genome duplication
TCONS_00000656	chrII	477554	479206	-	1653	YBR118W	XLOC_000596	MSTRG.467.1	YBR118W_mRNA	x	TEF2	Translational elongation factor EF-1 alpha; in the GTP-bound active form, binds to and delivers aminoacylated tRNA to the A-site of ribosomes for elongation of nascent polypeptides; associates with vacuolar Rho1p GTPase; TEF2-RFP levels increase during replicative aging; may also have a role in tRNA re-export from the nucleus; TEF2 has a paralog, TEF1, that arose from the whole genome duplication
TCONS_00000657	chrII	480435	480923	-	489	YBR120C	XLOC_000597	YBR120C_mRNA	YBR120C_mRNA	=	CBP6	Mitochondrial protein required for translation of the COB mRNA; forms a complex with Cbp3p that binds to mt ribosomes near the polypeptide tunnel exit and promotes efficient translation of the COB mRNA; Cbp3p-Cbp6p complex also interacts with newly synthesized cytochrome b (Cobp) and Cbp4p to promote assembly of Cobp into the cytochrome bc1 complex; Cbp3p-Cbp6p complex is sequestered if assembly …
TCONS_00000658	chrII	481364	483367	-	2004	YBR121C	XLOC_000598	YBR121C_mRNA	YBR121C_mRNA	=	GRS1	Cytoplasmic and mitochondrial glycyl-tRNA synthase; ligates glycine to the cognate anticodon-bearing tRNA; transcription termination factor that may interact with the 3'-end of pre-mRNA to promote 3'-end formation; GRS1 has a paralog, GRS2, that arose from the whole genome duplication; human homolog GARS implicated in Charcot-Marie-Tooth disease, can complement yeast null mutant
TCONS_00000660	chrII	483970	484503	-	534	YBR122C	XLOC_000599	YBR122C_mRNA	YBR122C_mRNA	=	MRPL36	Mitochondrial ribosomal protein of the large subunit; overproduction suppresses mutations in the COX2 leader peptide-encoding region
TCONS_00000661	chrII	484742	486691	-	1950	YBR123C	XLOC_000600	YBR123C_mRNA	YBR123C_mRNA	=	TFC1	Subunit of RNA polymerase III transcription initiation factor complex; one of six subunits of the RNA polymerase III transcription initiation factor complex (TFIIIC); part of the TauA globular domain of TFIIIC that binds DNA at the BoxA promoter sites of tRNA and similar genes; human homolog is TFIIIC-63
TCONS_00000662	chrII	487199	488380	-	1182	YBR125C	XLOC_000601	YBR125C_mRNA	YBR125C_mRNA	=	PTC4	Cytoplasmic type 2C protein phosphatase (PP2C); identified as a high-copy number suppressor of cnb1 mpk1 synthetic lethality; overexpression decreases high-osmolarity induced Hog1p phosphorylation and kinase activity
TCONS_00000663	chrII	488905	490392	-	1488	YBR126C	XLOC_000602	YBR126C_mRNA	YBR126C_mRNA	=	TPS1	Synthase subunit of trehalose-6-P synthase/phosphatase complex; synthesizes the storage carbohydrate trehalose, which is critically important for survival of long-term desiccation; also found in a monomeric form; expression is induced by the stress response and repressed by the Ras-cAMP pathway; protein abundance increases in response to DNA replication stress and in response to prolonged exposur…
TCONS_00000664	chrII	491269	492822	-	1554	YBR127C	XLOC_000603	YBR127C_mRNA	YBR127C_mRNA	=	VMA2	Subunit B of V1 peripheral membrane domain of vacuolar H+-ATPase; electrogenic proton pump found throughout the endomembrane system; contains nucleotide binding sites; also detected in the cytoplasm; protein abundance increases in response to DNA replication stress; human homolog ATP6V1B1, implicated in autosomal-recessive distal renal tubular acidosis (RTA) with sensorineural deafness, complemen…
TCONS_00000665	chrII	493081	494115	-	1035	YBR128C	XLOC_000604	YBR128C_mRNA	YBR128C_mRNA	=	ATG14	Autophagy-specific subunit of phosphatidylinositol 3-kinase complex I; Atg14p targets complex I to the phagophore assembly site (PAS); required for localizing additional ATG proteins to the PAS; required for overflow degradation of misfolded proteins when ERAD is saturated; homolog of human Barkor; other members are Vps34, Vps15, and Vps30p
TCONS_00000666	chrII	494353	495339	-	987	YBR129C	XLOC_000605	YBR129C_mRNA	YBR129C_mRNA	=	OPY1	Protein of unknown function; overproduction blocks cell cycle arrest in the presence of mating pheromone; the authentic, non-tagged protein is detected in highly purified mitochondria in high-throughput studies
TCONS_00000667	chrII	495592	496869	-	1278	YBR130C	XLOC_000606	YBR130C_mRNA	YBR130C_mRNA	=	SHE3	Protein adaptor between Myo4p and the She2p-mRNA complex; part of the mRNA localization machinery that restricts accumulation of certain proteins to the bud; also required for cortical ER inheritance
TCONS_00000669	chrII	499652	501442	-	1791	YBR132C	XLOC_000608	YBR132C_mRNA	YBR132C_mRNA	=	AGP2	Plasma membrane regulator of polyamine and carnitine transport; has similarity to transporters but lacks transport activity; may act as a sensor that transduces environmental signals; has a positive or negative regulatory effect on transcription of many transporter genes
TCONS_00000670	chrII	501804	504287	-	2484	YBR133C	XLOC_000609	YBR133C_mRNA	YBR133C_mRNA	=	HSL7	Protein arginine N-methyltransferase; exhibits septin and Hsl1p-dependent bud neck localization and periodic Hsl1p-dependent phosphorylation; required along with Hsl1p for bud neck recruitment, phosphorylation, and degradation of Swe1p; relocalizes away from bud neck upon DNA replication stress
TCONS_00000672	chrII	513762	515336	-	1575	YBR138C	XLOC_000611	YBR138C_mRNA	YBR138C_mRNA	=		Cytoplasmic protein of unknown function; APCC(Cdh1) substrate; potentially phosphorylated by Cdc28p; YBR138C is not an essential gene
TCONS_00000673	chrII	515654	517190	-	1537	YBR139W	XLOC_000612	MSTRG.500.1	YBR139W_mRNA	x		Putative serine type carboxypeptidase; role in phytochelatin synthesis; green fluorescent protein (GFP)-fusion protein localizes to the vacuole; expression induced by nitrogen limitation in a GLN3, GAT1-independent manner
TCONS_00000674	chrII	517350	526628	-	9279	YBR140C	XLOC_000613	YBR140C_mRNA	YBR140C_mRNA	=	IRA1	GTPase-activating protein; negatively regulates RAS by converting it from GTP- to the GDP-bound inactive form, required for reducing cAMP levels under nutrient limiting conditions, mediates membrane association of adenylate cyclase; mutations cause catalase T deficiency, defective glycogen synthesis and defective trehalose accumulation; IRA1 has a paralog, IRA2, that arose from the whole genome d…
TCONS_00000675	chrII	527025	528038	-	1014	YBR141C	XLOC_000614	YBR141C_mRNA	YBR141C_mRNA	=	BMT2	Nucleolar S-adenosylmethionine-dependent rRNA methyltransferase; methylates adenine (m1A) of the large subunit (LSU) rRNA at position 2142; belongs to Rossmann fold superfamily; green fluorescent protein (GFP)-fusion protein localizes to the nucleolus; YBR141C is not an essential gene
TCONS_00000676	chrII	530869	532182	-	1314	YBR143C	XLOC_000615	YBR143C_mRNA	YBR143C_mRNA	=	SUP45	Polypeptide release factor (eRF1) in translation termination; mutant form acts as a recessive omnipotent suppressor; methylated by Mtq2p-Trm112p in ternary complex eRF1-eRF3-GTP; mutation of methylation site confers resistance to zymocin; has a role in cytokinesis through interaction with Mlc1p
TCONS_00000678	chrII	535047	537769	-	2723	YBR147W	XLOC_000617	MSTRG.509.1	YBR147W_mRNA	x	RTC2	Putative vacuolar membrane transporter for cationic amino acids; likely contributes to amino acid homeostasis by exporting cationic amino acids from the vacuole; positive regulation by Lys14p suggests that lysine may be the primary substrate; member of the PQ-loop family, with seven transmembrane domains; similar to mammalian PQLC2 vacuolar transporter; RTC2 has a paralog, YPQ1, that arose from t…
TCONS_00000679	chrII	541209	544493	-	3285	YBR150C	XLOC_000618	YBR150C_mRNA	YBR150C_mRNA	=	TBS1	Putative protein of unknown function; the authentic, non-tagged protein is detected in highly purified mitochondria in high-throughput studies; TBS1 has a paralog, HAL9, that arose from the whole genome duplication
TCONS_00000680	chrII	544900	546203	-	1304	YBR151W	XLOC_000619	MSTRG.515.1	YBR151W_mRNA	x	APD1	Protein of unknown function; required for normal localization of actin patches and for normal tolerance of sodium ions and hydrogen peroxide; localizes to both cytoplasm and nucleus
TCONS_00000682	chrII	548362	549009	-	648	YBR154C	XLOC_000621	YBR154C_mRNA	YBR154C_mRNA	=	RPB5	RNA polymerase subunit ABC27; common to RNA polymerases I, II, and III; contacts DNA and affects transactivation
TCONS_00000683	chrII	551104	553200	-	2097	YBR156C	XLOC_000622	YBR156C_mRNA	YBR156C_mRNA	=	SLI15	Subunit of the conserved chromosomal passenger complex (CPC); complex regulates kinetochore-microtubule attachments, activation of the spindle tension checkpoint, and mitotic spindle disassembly; other complex members are Ipl1p, Bir1p, and Nbl1p
TCONS_00000684	chrII	553543	554310	-	768	YBR157C	XLOC_000623	YBR157C_mRNA	YBR157C_mRNA	=	ICS2	Protein of unknown function; null mutation does not confer any obvious defects in growth, spore germination, viability, or carbohydrate utilization
TCONS_00000685	chrII	556095	558198	-	2104	YBR158W	XLOC_000624	MSTRG.525.1	YBR158W_mRNA	x	AMN1	Protein required for daughter cell separation; multiple mitotic checkpoints, and chromosome stability; contains 12 degenerate leucine-rich repeat motifs; expression is induced by the Mitotic Exit Network (MEN)
TCONS_00000686	chrII	558636	560974	-	2339	YBR159W	XLOC_000625	MSTRG.527.1	YBR159W_mRNA	x	IFA38	Microsomal beta-keto-reductase; contains oleate response element (ORE) sequence in the promoter region; mutants exhibit reduced VLCFA synthesis, accumulate high levels of dihydrosphingosine, phytosphingosine and medium-chain ceramides
TCONS_00000687	chrII	563203	564570	-	1368	YBR162C	XLOC_000626	YBR162C_mRNA	YBR162C_mRNA	=	TOS1	Covalently-bound cell wall protein of unknown function; identified as a cell cycle regulated SBF target gene; deletion mutants are highly resistant to treatment with beta-1,3-glucanase; has sequence similarity to YJL171C
TCONS_00000689	chrII	567875	568426	-	552	YBR164C	XLOC_000628	YBR164C_mRNA	YBR164C_mRNA	=	ARL1	Soluble GTPase with a role in regulation of membrane traffic; regulates potassium influx; role in membrane organization at trans-Golgi network; G protein of the Ras superfamily, similar to ADP-ribosylation factor
TCONS_00000691	chrII	569842	571200	-	1359	YBR166C	XLOC_000630	YBR166C_mRNA	YBR166C_mRNA	=	TYR1	Prephenate dehydrogenase involved in tyrosine biosynthesis; expression is dependent on phenylalanine levels
TCONS_00000692	chrII	571468	571890	-	423	YBR167C	XLOC_000631	YBR167C_mRNA	YBR167C_mRNA	=	POP7	Subunit of both RNase MRP and nuclear RNase P; forms a soluble heterodimer with Pop6p that binds P3 domain of RNase MRP and RNase P RNAs; RNase MRP cleaves pre-rRNA, while nuclear RNase P cleaves tRNA precursors to generate mature 5' ends and facilitates turnover of nuclear RNAs
TCONS_00000693	chrII	573915	575996	-	2082	YBR169C	XLOC_000632	YBR169C_mRNA	YBR169C_mRNA	=	SSE2	Member of the heat shock protein 70 (HSP70) family; may be involved in protein folding; localized to the cytoplasm; SSE2 has a paralog, SSE1, that arose from the whole genome duplication
TCONS_00000694	chrII	576344	578086	-	1743	YBR170C	XLOC_000633	YBR170C_mRNA	YBR170C_mRNA	=	NPL4	Substrate-recruiting cofactor of the Cdc48p-Npl4p-Ufd1p segregase; assists Cdc48p in the dislocation of misfolded, polyubiquitinated ERAD substrates that are subsequently delivered to the proteasome for degradation; also involved in the regulated destruction of resident ER membrane proteins, such as HMG-CoA reductase (Hmg1/2p) and cytoplasmic proteins (Fbp1p); role in mobilizing membrane bound tr…
TCONS_00000695	chrII	578336	578984	-	649	YBR171W	XLOC_000634	MSTRG.546.1	YBR171W_mRNA	x	SEC66	Non-essential subunit of Sec63 complex; with Sec61 complex, Kar2p/BiP and Lhs1p forms a channel competent for SRP-dependent and post-translational SRP-independent protein targeting and import into the ER; other members are Sec63p, Sec62p, and Sec72p
TCONS_00000696	chrII	579150	581372	-	2223	YBR172C	XLOC_000635	YBR172C_mRNA	YBR172C_mRNA	=	SMY2	GYF domain protein; involved in COPII vesicle formation; interacts with the Sec23p/Sec24p subcomplex; overexpression suppresses the temperature sensitivity of a myo2 mutant; similar to S. pombe Mpd2; SMY2 has a paralog, SYH1, that arose from the whole genome duplication
TCONS_00000697	chrII	581726	582172	-	447	YBR173C	XLOC_000636	YBR173C_mRNA	YBR173C_mRNA	=	UMP1	Chaperone required for correct maturation of the 20S proteasome; short-lived chaperone; may inhibit premature dimerization of proteasome half-mers; degraded by proteasome upon completion of its assembly
TCONS_00000699	chrII	584807	586162	-	1356	YBR177C	XLOC_000638	YBR177C_mRNA	YBR177C_mRNA	=	EHT1	Acyl-coenzymeA:ethanol O-acyltransferase; plays a minor role in medium-chain fatty acid ethyl ester biosynthesis; possesses short-chain esterase activity; localizes to lipid particles and the mitochondrial outer membrane; EHT1 has a paralog, EEB1, that arose from the whole genome duplication
TCONS_00000700	chrII	586547	589114	-	2568	YBR179C	XLOC_000639	YBR179C_mRNA	YBR179C_mRNA	=	FZO1	Mitofusin; integral membrane protein involved in mitochondrial outer membrane tethering and fusion; role in mitochondrial genome maintenance; efficient tethering and degradation of Fzo1p requires an intact N-terminal GTPase domain; targeted for destruction by the ubiquitin ligase SCF-Mdm30p and the cytosolic ubiquitin-proteasome system
TCONS_00000701	chrII	589577	591218	-	1642	YBR180W	XLOC_000640	MSTRG.557.1	YBR180W_mRNA	x	DTR1	Putative dityrosine transporter of the major facilitator superfamily; member of the 12-spanner drug:H(+) antiporter DHA1 family; required for spore wall synthesis; sequence similarity to QDR1 and QDR3, and the triple mutant dtr1 qdr1 qdr3 exhibits reduced dityrosine fluorescence relative to the single mutants; expressed during sporulation
TCONS_00000702	chrII	591485	592853	-	1369	YBR181C	XLOC_000641	MSTRG.559.1	YBR181C_mRNA	e	RPS6B	Protein component of the small (40S) ribosomal subunit; homologous to mammalian ribosomal protein S6, no bacterial homolog; RPS6B has a paralog, RPS6A, that arose from the whole genome duplication
TCONS_00000703	chrII	591712	592774	-	1063	YBR181C	XLOC_000641	YBR181C_mRNA	YBR181C_mRNA	=	RPS6B	Protein component of the small (40S) ribosomal subunit; homologous to mammalian ribosomal protein S6, no bacterial homolog; RPS6B has a paralog, RPS6A, that arose from the whole genome duplication
TCONS_00000704	chrII	593169	593459	-	291	YBR182C	XLOC_000642	MSTRG.560.1	YBR182C_mRNA	p	SMP1	MADS-box transcription factor involved in osmotic stress response; SMP1 has a paralog, RLM1, that arose from the whole genome duplication
TCONS_00000705	chrII	593506	594864	-	1359	YBR182C	XLOC_000643	YBR182C_mRNA	YBR182C_mRNA	=	SMP1	MADS-box transcription factor involved in osmotic stress response; SMP1 has a paralog, RLM1, that arose from the whole genome duplication
TCONS_00000707	chrII	599123	599959	-	837	YBR185C	XLOC_000645	YBR185C_mRNA	YBR185C_mRNA	=	MBA1	Membrane-associated mitochondrial ribosome receptor; forms a complex with Mdm38p that may facilitate recruitment of mRNA-specific translational activators to ribosomes; possible role in protein export from the matrix to inner membrane
TCONS_00000708	chrII	602480	603476	-	997	YBR187W	XLOC_000646	MSTRG.567.1	YBR187W_mRNA	x	GDT1	Protein of unknown function involved in calcium homeostasis; localizes to the cis- and medial-Golgi apparatus; GFP-fusion protein localizes to the vacuole; TMEM165, a human gene which causes Congenital Disorders of Glycosylation is orthologous and functionally complements the null allele; expression pattern and physical interactions suggest a possible role in ribosome biogenesis; expression reduc…
TCONS_00000709	chrII	603685	604107	-	423	YBR188C	XLOC_000647	YBR188C_mRNA	YBR188C_mRNA	=	NTC20	Member of the NineTeen Complex (NTC); this complex contains Prp19p and stabilizes U6 snRNA in catalytic forms of the spliceosome containing U2, U5, and U6 snRNAs
TCONS_00000710	chrII	604469	605667	-	1199	YBR189W	XLOC_000648	MSTRG.570.1	YBR189W_mRNA	x	RPS9B	Protein component of the small (40S) ribosomal subunit; homologous to mammalian ribosomal protein S9 and bacterial S4; RPS9B has a paralog, RPS9A, that arose from the whole genome duplication
TCONS_00000711	chrII	606576	607612	-	1037	YBR191W	XLOC_000649	MSTRG.573.1	YBR191W_mRNA	x	RPL21A	Ribosomal 60S subunit protein L21A; homologous to mammalian ribosomal protein L21, no bacterial homolog; RPL21A has a paralog, RPL21B, that arose from the whole genome duplication
TCONS_00000712	chrII	609082	609753	-	672	YBR193C	XLOC_000650	YBR193C_mRNA	YBR193C_mRNA	=	MED8	Subunit of the RNA polymerase II mediator complex; associates with core polymerase subunits to form the RNA polymerase II holoenzyme; essential for transcriptional regulation
TCONS_00000713	chrII	610614	611882	-	1269	YBR195C	XLOC_000651	YBR195C_mRNA	YBR195C_mRNA	=	MSI1	Subunit of chromatin assembly factor I (CAF-1); chromatin assembly by CAF-1 affects multiple processes including silencing at telomeres, mating type loci, and rDNA; maintenance of kinetochore structure; deactivation of DNA damage checkpoint after DNA repair; chromatin dynamics during transcription; and repression of divergent noncoding transcription; Msi1p localizes to nucleus and cytoplasm and i…
TCONS_00000714	chrII	612236	613900	-	1665	YBR196C	XLOC_000652	YBR196C_mRNA	YBR196C_mRNA	=	PGI1	Glycolytic enzyme phosphoglucose isomerase; catalyzes the interconversion of glucose-6-phosphate and fructose-6-phosphate; required for cell cycle progression and completion of the gluconeogenic events of sporulation
TCONS_00000715	chrII	614024	614173	-	150	YBR196C-A	XLOC_000653	YBR196C-A_mRNA	YBR196C-A_mRNA	=		Putative protein of unknown function; identified by fungal homology and RT-PCR
TCONS_00000716	chrII	614526	614630	-	105	YBR196C-B	XLOC_000654	YBR196C-B_mRNA	YBR196C-B_mRNA	=		Putative protein of unknown function; identified by expression profiling and mass spectrometry
TCONS_00000717	chrII	615203	615856	-	654	YBR197C	XLOC_000655	YBR197C_mRNA	YBR197C_mRNA	=		Protein of unknown function; green fluorescent protein (GFP)-fusion protein localizes to the cytoplasm and nucleus; YBR197C is not an essential gene; relative distribution to the nucleus increases upon DNA replication stress; YBR197C has a paralog, YPL077C, that arose from the whole genome duplication
TCONS_00000718	chrII	616127	618523	-	2397	YBR198C	XLOC_000656	YBR198C_mRNA	YBR198C_mRNA	=	TAF5	Subunit (90 kDa) of TFIID and SAGA complexes; involved in RNA polymerase II transcription initiation and in chromatin modification
TCONS_00000719	chrII	618825	620538	-	1714	YBR199W	XLOC_000657	MSTRG.585.1	YBR199W_mRNA	x	KTR4	Glycosyltransferase involved in protein glycosylation; transfers GDP-mannose to methyl-alpha-mannoside in vitro; member of the KRE2/MNT1 mannosyltransferase family of type II membrane proteins with a short cytoplasmic N-terminus, a membrane-spanning region and a highly conserved catalytic lumenal domain
TCONS_00000721	chrII	624493	624696	-	204	YBR201C-A	XLOC_000659	YBR201C-A_mRNA	YBR201C-A_mRNA	=		Putative protein of unknown function
TCONS_00000722	chrII	628855	631942	-	3088	YBR203W	XLOC_000660	MSTRG.593.1	YBR203W_mRNA	x	COS111	Protein required for antifungal drug ciclopirox olamine resistance; not related to the subtelomerically-encoded COS family; the authentic, non-tagged protein is detected in highly purified mitochondria in high-throughput studies
TCONS_00000723	chrII	632254	633381	-	1128	YBR204C	XLOC_000661	YBR204C_mRNA	YBR204C_mRNA	=	LDH1	Serine hydrolase; exhibits active esterase plus weak triacylglycerol lipase activities; proposed role in lipid homeostasis, regulating phospholipid and non-polar lipid levels and required for mobilization of LD-stored lipids; localizes to the lipid droplet (LD) surface; contains a classical serine containing catalytic triad (GxSxG motif)
TCONS_00000724	chrII	633490	636543	-	3054	YBR207W	XLOC_000662	MSTRG.596.1	YBR207W_mRNA	x	FTH1	Putative high affinity iron transporter; involved in transport of intravacuolar stores of iron; forms complex with Fet5p; expression is regulated by iron; proposed to play indirect role in endocytosis; protein abundance increases in response to DNA replication stress
TCONS_00000725	chrII	636703	642210	-	5508	YBR208C	XLOC_000663	YBR208C_mRNA	YBR208C_mRNA	=	DUR1,2	Urea amidolyase; contains both urea carboxylase and allophanate hydrolase activities, degrades urea to CO2 and NH3; expression sensitive to nitrogen catabolite repression and induced by allophanate, an intermediate in allantoin degradation; protein abundance increases in response to DNA replication stress
TCONS_00000726	chrII	642211	642579	-	369	tC(GCA)B	XLOC_000664	MSTRG.600.1	tC(GCA)B	p		Cysteine tRNA (tRNA-Cys), predicted by tRNAscan-SE analysis
TCONS_00000728	chrII	645406	645978	-	573	YBR210W	XLOC_000666	MSTRG.604.1	YBR210W_mRNA	x	ERV15	Protein involved in export of proteins from the endoplasmic reticulum; ERV15 has a paralog, ERV14, that arose from the whole genome duplication
TCONS_00000729	chrII	646158	647132	-	975	YBR211C	XLOC_000667	YBR211C_mRNA	YBR211C_mRNA	=	AME1	Essential kinetochore protein associated with microtubules and SPBs; component of the kinetochore sub-complex COMA (Ctf19p, Okp1p, Mcm21p, Ame1p); involved in spindle checkpoint maintenance; orthologous to human centromere constitutive-associated network (CCAN) subunit CENP-U and fission yeast Mis17; relative distribution to the nucleus increases upon DNA replication stress
TCONS_00000730	chrII	650346	651142	-	797	YBR213W	XLOC_000668	MSTRG.608.1	YBR213W_mRNA	x	MET8	Bifunctional dehydrogenase and ferrochelatase; involved in the biosynthesis of siroheme, a prosthetic group used by sulfite reductase; required for sulfate assimilation and methionine biosynthesis
TCONS_00000731	chrII	655576	657600	-	2025	YBR216C	XLOC_000669	YBR216C_mRNA	YBR216C_mRNA	=	YBP1	Protein involved in cellular response to oxidative stress; required for oxidation of specific cysteine residues of transcription factor Yap1p, resulting in nuclear localization of Yap1p in response to stress; YBP1 has a paralog, YBP2, that arose from the whole genome duplication
TCONS_00000732	chrII	658707	662249	-	3543	YBR218C	XLOC_000670	YBR218C_mRNA	YBR218C_mRNA	=	PYC2	Pyruvate carboxylase isoform; cytoplasmic enzyme that converts pyruvate to oxaloacetate; differentially regulated than isoform Pyc1p; mutations in the human homolog are associated with lactic acidosis; PYC2 has a paralog, PYC1, that arose from the whole genome duplication
TCONS_00000733	chrII	662499	663303	-	805	YBR219C	XLOC_000671	YBR219C_mRNA	YBR219C_mRNA	=		Putative protein of unknown function; YBR219C is not an essential gene
TCONS_00000734	chrII	662995	664677	-	1683	YBR220C	XLOC_000671	YBR220C_mRNA	YBR220C_mRNA	=		Putative protein of unknown function; YBR220C is not an essential gene
TCONS_00000735	chrII	665153	666253	-	1101	YBR221C	XLOC_000672	YBR221C_mRNA	YBR221C_mRNA	=	PDB1	E1 beta subunit of the pyruvate dehydrogenase (PDH) complex; PDH is an evolutionarily conserved multi-protein complex found in mitochondria
TCONS_00000736	chrII	666720	668351	-	1632	YBR222C	XLOC_000673	YBR222C_mRNA	YBR222C_mRNA	=	PCS60	Oxalyl-CoA synthetase; capable of catalyzing conversion of oxalate to oxalyl-CoA; catalyzes first step in pathway of oxalate degradation that functions to protect yeast from inhibitory effects of oxalate; peroxisomal protein that binds mRNA; localizes to both peroxisomal peripheral membrane and matrix, expression is highly inducible by oleic acid; similar to E. coli long chain acyl-CoA synthetase
TCONS_00000737	chrII	668663	670297	-	1635	YBR223C	XLOC_000674	YBR223C_mRNA	YBR223C_mRNA	=	TDP1	Tyrosyl-DNA phosphodiesterase I; hydrolyzes 3' and 5'-phosphotyrosyl bonds; involved in the repair of DNA lesions created by topoisomerase I and topoisomerase II; mutations in human homolog result in the neurodegenerative disease SCAN1
TCONS_00000738	chrII	673155	673565	-	411	YBR226C	XLOC_000675	YBR226C_mRNA	YBR226C_mRNA	=		Dubious open reading frame; unlikely to encode a functional protein, based on available experimental and comparative sequence data; partially overlaps the uncharacterized ORF YBR225W
TCONS_00000739	chrII	673572	675134	-	1563	YBR227C	XLOC_000676	YBR227C_mRNA	YBR227C_mRNA	=	MCX1	Non-proteolytic ATPase of the AAA family; stimulates incorporation of the pyridoxal phosphate cofactor into Hem1p (5-aminolevulinic acid synthase); localized to the mitochondrial matrix; ortholog of vertebrate CLPX, which promotes erythropoiesis
TCONS_00000740	chrII	676357	679221	-	2865	YBR229C	XLOC_000677	YBR229C_mRNA	YBR229C_mRNA	=	ROT2	Glucosidase II catalytic subunit; required for normal cell wall synthesis; mutations in rot2 suppress tor2 mutations, and are synthetically lethal with rot1 mutations
TCONS_00000741	chrII	679549	680050	-	502	YBR230C	XLOC_000678	YBR230C_mRNA	YBR230C_mRNA	=	OM14	Mitochondrial outer membrane receptor for cytosolic ribosomes; integral protein of the outer membrane that interacts with the nascent chain-associated complex (NAC) bound to ribosomes, contributing to co-translational mitochondrial import; interacts with porin (Por1p) and Om45p; abundance is decreased in cells grown in glucose relative to other carbon sources
TCONS_00000742	chrII	680688	681862	-	1175	LSR1	XLOC_000679	LSR1	LSR1	=	LSR1	U2 spliceosomal RNA (U2 snRNA), component of the spliceosome; pairs with the branchpoint sequence; functionally equivalent to mammalian U2 snRNA; stress-induced pseudouridylations at positions 56 and 93 may contribute to regulation of splicing
TCONS_00000743	chrII	682179	683090	-	912	YBR231C	XLOC_000680	YBR231C_mRNA	YBR231C_mRNA	=	SWC5	Component of the SWR1 complex; complex exchanges histone variant H2AZ (Htz1p) for chromatin-bound histone H2A; protein abundance increases in response to DNA replication stress; relocalizes to the cytosol in response to hypoxia
TCONS_00000746	chrII	685438	686592	-	1155	YBR234C	XLOC_000683	YBR234C_mRNA	YBR234C_mRNA	=	ARC40	Subunit of the ARP2/3 complex; ARP2/3 is required for the motility and integrity of cortical actin patches
TCONS_00000747	chrII	690383	691693	-	1311	YBR236C	XLOC_000684	YBR236C_mRNA	YBR236C_mRNA	=	ABD1	Methyltransferase; catalyzes the transfer of a methyl group from S-adenosylmethionine to the GpppN terminus of capped mRNA; nuclear protein that relocalizes to the cytosol in response to hypoxia
TCONS_00000748	chrII	695107	697302	-	2196	YBR238C	XLOC_000685	YBR238C_mRNA	YBR238C_mRNA	=		Mitochondrial membrane protein; not required for respiratory growth but causes a synthetic respiratory defect in combination with rmd9 mutations; transcriptionally up-regulated by TOR; deletion increases life span; YBR238C has a paralog, RMD9, that arose from the whole genome duplication
TCONS_00000749	chrII	698354	699943	-	1590	YBR239C	XLOC_000686	YBR239C_mRNA	YBR239C_mRNA	=	ERT1	Transcriptional regulator; involved in regulation of gluconeogenesis and fermentable carbon utilization; GFP-fusion protein localizes to cytoplasm, nucleus; null mutation affects periodicity of transcriptional and metabolic oscillation; plays role in restricting Ty1 transposition; member of the zinc cluster family of proteins, similar to Rds2p
TCONS_00000750	chrII	700490	701842	-	1353	YBR240C	XLOC_000687	YBR240C_mRNA	YBR240C_mRNA	=	THI2	Transcriptional activator of thiamine biosynthetic genes; interacts with regulatory factor Thi3p to control expression of thiamine biosynthetic genes with respect to thiamine availability; acts together with Pdc2p to respond to thiaminediphosphate demand, possibly as related to carbon source availability; zinc finger protein of the Zn(II)2Cys6 type
TCONS_00000751	chrII	702589	704055	-	1467	YBR241C	XLOC_000688	YBR241C_mRNA	YBR241C_mRNA	=		Putative transporter, member of the sugar porter family; green fluorescent protein (GFP)-fusion protein localizes to the vacuolar membrane; YBR241C is not an essential gene; YBR241C has a paralog, VPS73, that arose from the whole genome duplication
TCONS_00000752	chrII	705447	706793	-	1347	YBR243C	XLOC_000689	YBR243C_mRNA	YBR243C_mRNA	=	ALG7	UDP-N-acetyl-glucosamine-1-P transferase; transfers Glc-Nac-P from UDP-GlcNac to Dol-P in the ER in the first step of the dolichol pathway of protein asparagine-linked glycosylation; inhibited by tunicamycin; human homolog DPAGT1 can complement yeast ALG7 mutant
TCONS_00000753	chrII	708020	711276	-	3257	YBR245C	XLOC_000690	MSTRG.648.1	YBR245C_mRNA	o	ISW1	ATPase subunit of imitation-switch (ISWI) class chromatin remodelers; with Ioc3p forms Isw1a complex involved in repression of transcription initiation; with Ioc2p and Ioc4p forms Isw1b complex involved in regulation of transcription elongation; Isw1b recruited to ORFs by H3K36 methylation and acts with Chd1p to prevent trans-histone exchange over coding regions; Isw1p import into nucleus depends…
TCONS_00000754	chrII	708150	711539	-	3390	YBR245C	XLOC_000690	YBR245C_mRNA	YBR245C_mRNA	=	ISW1	ATPase subunit of imitation-switch (ISWI) class chromatin remodelers; with Ioc3p forms Isw1a complex involved in repression of transcription initiation; with Ioc2p and Ioc4p forms Isw1b complex involved in regulation of transcription elongation; Isw1b recruited to ORFs by H3K36 methylation and acts with Chd1p to prevent trans-histone exchange over coding regions; Isw1p import into nucleus depends…
TCONS_00000755	chrII	713004	714455	-	1452	YBR247C	XLOC_000691	YBR247C_mRNA	YBR247C_mRNA	=	ENP1	Protein associated with U3 and U14 snoRNAs; required for pre-rRNA processing and 40S ribosomal subunit synthesis; localized in the nucleus and concentrated in the nucleolus
TCONS_00000756	chrII	714807	716465	-	1659	YBR248C	XLOC_000692	YBR248C_mRNA	YBR248C_mRNA	=	HIS7	Imidazole glycerol phosphate synthase; glutamine amidotransferase:cyclase that catalyzes the fifth step of histidine biosynthesis and also produces 5-aminoimidazole-4-carboxamide ribotide (AICAR), a purine precursor
TCONS_00000757	chrII	716882	717994	-	1113	YBR249C	XLOC_000693	YBR249C_mRNA	YBR249C_mRNA	=	ARO4	3-deoxy-D-arabino-heptulosonate-7-phosphate (DAHP) synthase; catalyzes the first step in aromatic amino acid biosynthesis and is feedback-inhibited by tyrosine or high concentrations of phenylalanine or tryptophan; relative distribution to the nucleus increases upon DNA replication stress
TCONS_00000758	chrII	721305	723635	-	2331	YBR251W	XLOC_000694	MSTRG.656.1	YBR251W_mRNA	x	MRPS5	Mitochondrial ribosomal protein of the small subunit
TCONS_00000759	chrII	723736	724263	-	528	YBR254C	XLOC_000695	YBR254C_mRNA	YBR254C_mRNA	=	TRS20	Core component of transport protein particle (TRAPP) complexes I-III; TRAPPs are multimeric guanine nucleotide-exchange factors for GTPase Ypt1p, regulating ER-Golgi traffic (TRAPPI), intra-Golgi traffic (TRAPPII), endosome-Golgi traffic (TRAPPII and III) and autophagy (TRAPPIII); mutation leads to defects in endocytic recycling, block in sporulation/meiosis; mutations in human homolog TRAPPC2 ca…
TCONS_00000760	chrII	726618	727074	-	457	YBR255C-A	XLOC_000696	YBR255C-A_mRNA	YBR255C-A_mRNA	=		Putative protein of unknown function; may interact with respiratory chain complexes III (ubiquinol-cytochrome c reductase) or IV (cytochrome c oxidase); identified by sequence comparison with hemiascomycetous yeast species
TCONS_00000761	chrII	727386	728102	-	717	YBR256C	XLOC_000697	YBR256C_mRNA	YBR256C_mRNA	=	RIB5	Riboflavin synthase; catalyzes the last step of the riboflavin biosynthesis pathway
TCONS_00000762	chrII	728841	729724	-	884	YBR257W	XLOC_000698	MSTRG.664.1	YBR257W_mRNA	x	POP4	Subunit of both RNase MRP and nuclear RNase P; RNase MRP cleaves pre-rRNA, while nuclear RNase P cleaves tRNA precursors to generate mature 5' ends and facilitates turnover of nuclear RNAs; binds to the RPR1 RNA subunit in RNase P
TCONS_00000763	chrII	729734	730162	-	429	YBR258C	XLOC_000699	YBR258C_mRNA	YBR258C_mRNA	=	SHG1	Subunit of the COMPASS (Set1C) complex; COMPASS methylates histone H3 on lysine 4 and is required in transcriptional silencing near telomeres
TCONS_00000764	chrII	732639	734639	-	2001	YBR260C	XLOC_000700	YBR260C_mRNA	YBR260C_mRNA	=	RGD1	GTPase-activating protein (RhoGAP) for Rho3p and Rho4p; possibly involved in control of actin cytoskeleton organization
TCONS_00000765	chrII	734832	735530	-	699	YBR261C	XLOC_000701	YBR261C_mRNA	YBR261C_mRNA	=	TAE1	AdoMet-dependent proline methyltransferase; catalyzes the dimethylation of ribosomal proteins Rpl12 and Rps25 at N-terminal proline residues; has a role in protein synthesis; fusion protein localizes to the cytoplasm
TCONS_00000766	chrII	735720	736040	-	321	YBR262C	XLOC_000702	YBR262C_mRNA	YBR262C_mRNA	=	MIC12	Component of the MICOS complex; MICOS (formerly MINOS or MitOS) is a mitochondrial inner membrane complex that extends into the intermembrane space and has a role in the maintenance of crista junctions, inner membrane architecture, and formation of contact sites to the outer membrane; forms a subcomplex with Mic10p and Mic27p whose assembly and stability requires cardiolipin
TCONS_00000767	chrII	737770	738369	-	600	YBR264C	XLOC_000703	YBR264C_mRNA	YBR264C_mRNA	=	YPT10	Rab family GTP-binding protein; contains the PEST signal sequence specific for proteolytic enzymes; may be involved in vesicular transport; overexpression leads to accumulation of Golgi-like cisternae with budding vesicles
TCONS_00000768	chrII	738509	739544	-	1036	YBR265W	XLOC_000704	MSTRG.673.1	YBR265W_mRNA	x	TSC10	3-ketosphinganine reductase; catalyzes the second step in phytosphingosine synthesis; essential for growth in the absence of exogenous dihydrosphingosine or phytosphingosine; localized to lipid droplets; member of short chain dehydrogenase/reductase protein family
TCONS_00000770	chrII	740398	741673	-	1276	YBR267W	XLOC_000706	MSTRG.677.1	YBR267W_mRNA	x	REI1	Cytoplasmic pre-60S factor; required for the correct recycling of shuttling factors Alb1, Arx1 and Tif6 at the end of the ribosomal large subunit biogenesis; involved in bud growth in the mitotic signaling network
TCONS_00000771	chrII	742160	742576	-	417	YBR269C	XLOC_000707	YBR269C_mRNA	YBR269C_mRNA	=	SDH8	Protein required for assembly of succinate dehydrogenase; interacts with flavinylated Sdh1p and may function as a chaperone for free Sdh1p, protecting its FAD cofactor from redox reactions before assembly of the complex; soluble protein of the mitochondrial matrix; respiratory defect of null mutant is functionally complemented by Drosophila and human orthologs
TCONS_00000772	chrII	742761	744398	-	1638	YBR270C	XLOC_000708	YBR270C_mRNA	YBR270C_mRNA	=	BIT2	Subunit of TORC2 membrane-associated complex; involved in regulation of actin cytoskeletal dynamics during polarized growth and cell wall integrity; interacts with Slm1p and Slm2p, homologous PH domain-containing TORC2 substrates; BIT2 has a paralog, BIT61, that arose from the whole genome duplication
TCONS_00000773	chrII	746361	747803	-	1443	YBR272C	XLOC_000709	YBR272C_mRNA	YBR272C_mRNA	=	HSM3	Proteasome-interacting protein; involved in the assembly of the base subcomplex of the 19S proteasomal regulatory particle (RP); involved in DNA mismatch repair during slow growth; weak similarity to Msh1p; related to human 19S subunit S5b; structural study suggests Hsm3p is a scaffold protein for Rpt1p-Rpt2p complex formation
TCONS_00000774	chrII	748061	749371	-	1311	YBR273C	XLOC_000710	YBR273C_mRNA	YBR273C_mRNA	=	UBX7	UBX (ubiquitin regulatory X) domain-containing protein; interacts with Cdc48p; UBX7 has a paralog, UBX6, that arose from the whole genome duplication
TCONS_00000775	chrII	751356	757106	-	5751	YBR275C	XLOC_000711	YBR275C_mRNA	YBR275C_mRNA	=	RIF1	Protein that binds to the Rap1p C-terminus; acts synergistically with Rif2p to help control telomere length and establish telomeric silencing; involved in control of DNA replication; contributes to resection of DNA double strand breaks (DSBs); deletion results in telomere elongation
TCONS_00000776	chrII	757620	760043	-	2424	YBR276C	XLOC_000712	YBR276C_mRNA	YBR276C_mRNA	=	PPS1	Protein phosphatase; has specificity for serine, threonine, and tyrosine residues; has a role in the DNA synthesis phase of the cell cycle
TCONS_00000778	chrII	762784	764697	-	1914	YBR280C	XLOC_000714	YBR280C_mRNA	YBR280C_mRNA	=	SAF1	F-Box protein involved in proteasome-dependent degradation of Aah1p; involved in proteasome-dependent degradation of Aah1p during entry of cells into quiescence; interacts with Skp1
TCONS_00000779	chrII	764970	767606	-	2637	YBR281C	XLOC_000715	YBR281C_mRNA	YBR281C_mRNA	=	DUG2	Component of glutamine amidotransferase (GATase II); forms a complex with Dug3p to degrade glutathione (GSH) and other peptides containing a gamma-glu-X bond in an alternative pathway to GSH degradation by gamma-glutamyl transpeptidase (Ecm38p)
TCONS_00000781	chrII	768943	770415	-	1473	YBR283C	XLOC_000717	YBR283C_mRNA	YBR283C_mRNA	=	SSH1	Subunit of the Ssh1 translocon complex; Sec61p homolog involved in co-translational pathway of protein translocation; not essential
TCONS_00000782	chrII	773647	777854	-	4208	YBR286W	XLOC_000718	MSTRG.698.1	YBR286W_mRNA	x	APE3	Vacuolar aminopeptidase Y; processed to mature form by Prb1p
TCONS_00000783	chrII	778012	779463	-	1452	YBR288C	XLOC_000719	YBR288C_mRNA	YBR288C_mRNA	=	APM3	Mu3-like subunit of the clathrin associated protein complex (AP-3); functions in transport of alkaline phosphatase to the vacuole via the alternate pathway
TCONS_00000784	chrII	783673	784572	-	900	YBR291C	XLOC_000720	YBR291C_mRNA	YBR291C_mRNA	=	CTP1	Mitochondrial inner membrane citrate transporter; member of the mitochondrial carrier family
TCONS_00000785	chrII	784702	785073	-	372	YBR292C	XLOC_000721	YBR292C_mRNA	YBR292C_mRNA	=		Dubious open reading frame; unlikely to encode a functional protein, based on available experimental and comparative sequence data; YBR292C is not an essential gene
TCONS_00000786	chrII	796798	798522	-	1725	YBR296C	XLOC_000722	YBR296C_mRNA	YBR296C_mRNA	=	PHO89	Plasma membrane Na+/Pi cotransporter; active in early growth phase; similar to phosphate transporters of Neurospora crassa; transcription regulated by inorganic phosphate concentrations and Pho4p; mutations in related human transporter genes hPit1 and hPit2 are associated with hyperphosphatemia-induced calcification of vascular tissue and familial idiopathic basal ganglia calcification
TCONS_00000788	chrII	802631	804475	-	1845	YBR298C	XLOC_000724	YBR298C_mRNA	YBR298C_mRNA	=	MAL31	Maltose permease; high-affinity maltose transporter (alpha-glucoside transporter); encoded in the MAL3 complex locus; member of the 12 transmembrane domain superfamily of sugar transporters; functional in genomic reference strain S288C
TCONS_00000797	chrIII	17290	18561	+	1272	YCL063W	XLOC_000732	YCL063W_mRNA	YCL063W_mRNA	=	VAC17	Phosphoprotein involved in vacuole inheritance; degraded in late M phase of the cell cycle; acts as a vacuole-specific receptor for myosin Myo2p
TCONS_00000798	chrIII	22373	23485	+	1113	YCL059C	XLOC_000733	MSTRG.730.1	YCL059C_mRNA	x	KRR1	Nucleolar protein required for rRNA synthesis and ribosomal assembly; required for the synthesis of 18S rRNA and for the assembly of 40S ribosomal subunit; essential gene
TCONS_00000799	chrIII	23584	23925	+	342	YCL058W-A	XLOC_000734	YCL058W-A_mRNA	YCL058W-A_mRNA	=	ADF1	Transcriptional repressor encoded by the FYV5 antisense strand; negatively regulates transcription of FYV5 by binding to the promoter on the sense strand
TCONS_00000800	chrIII	24768	26906	+	2139	YCL057W	XLOC_000735	YCL057W_mRNA	YCL057W_mRNA	=	PRD1	Zinc metalloendopeptidase; found in the cytoplasm and intermembrane space of mitochondria; with Cym1p, involved in degradation of mitochondrial proteins and of presequence peptides cleaved from imported proteins; protein abundance increases in response to DNA replication stress
TCONS_00000801	chrIII	24786	27561	+	2776	YCL057W	XLOC_000735	MSTRG.736.2	YCL057W_mRNA	o	PRD1	Zinc metalloendopeptidase; found in the cytoplasm and intermembrane space of mitochondria; with Cym1p, involved in degradation of mitochondrial proteins and of presequence peptides cleaved from imported proteins; protein abundance increases in response to DNA replication stress
TCONS_00000802	chrIII	27929	28936	+	1008	YCL055W	XLOC_000736	YCL055W_mRNA	YCL055W_mRNA	=	KAR4	Transcription factor required for response to pheromones; also required during meiosis; exists in two forms, a slower-migrating form more abundant during vegetative growth and a faster-migrating form induced by pheromone
TCONS_00000803	chrIII	30910	30996	+	87	YCL054W-A	XLOC_000737	YCL054W-A_mRNA	YCL054W-A_mRNA	=	RDT1	Short open reading frame, shows evidence of translation; may be new protein-coding gene that originated de novo from noncoding sequence; same allele found in at least 33 other S. cerevisiae strains; at least 3 strains have a second allele with three nucleotide substitutions leading to two amino acid differences
TCONS_00000804	chrIII	31449	33974	+	2526	YCL054W	XLOC_000738	YCL054W_mRNA	YCL054W_mRNA	=	SPB1	AdoMet-dependent methyltransferase; involved in rRNA processing and 60S ribosomal subunit maturation; methylates G2922 in the tRNA docking site of the large subunit rRNA and in the absence of snR52, U2921; suppressor of PAB1 mutants
TCONS_00000805	chrIII	35865	37616	+	1752	YCL051W	XLOC_000739	YCL051W_mRNA	YCL051W_mRNA	=	LRE1	Protein involved in control of cell wall structure and stress response; direct inhibitor of the nuclear Dbf2 related (NDR) kinase Cbk1p-Mob2p; overproduction confers resistance to cell-wall degrading enzymes; exhibits genetic interactions with genes involved in the cell wall integrity pathway; LRE1 has a paralog, HLR1, that arose from the whole genome duplication
TCONS_00000806	chrIII	41488	41727	+	240	YCL048W-A	XLOC_000740	YCL048W-A_mRNA	YCL048W-A_mRNA	=		Putative protein of unknown function; YCL048W-A has a paralog, YDR524C-B, that arose from the whole genome duplication
TCONS_00000807	chrIII	42165	43556	+	1392	YCL048W	XLOC_000741	YCL048W_mRNA	YCL048W_mRNA	=	SPS22	Protein of unknown function; SPS22 has a paralog, SPS2, that arose from the whole genome duplication; redundant with Sps2p for the organization of the beta-glucan layer of the spore wall
TCONS_00000809	chrIII	50584	50943	+	360	YCL042W	XLOC_000743	YCL042W_mRNA	YCL042W_mRNA	=		Putative protein of unknown function; epitope-tagged protein localizes to the cytoplasm
TCONS_00000810	chrIII	50838	52340	+	1503	YCL040W	XLOC_000743	YCL040W_mRNA	YCL040W_mRNA	=	GLK1	Glucokinase; catalyzes the phosphorylation of glucose at C6 in the first irreversible step of glucose metabolism; one of three glucose phosphorylating enzymes; expression regulated by non-fermentable carbon sources; GLK1 has a paralog, EMI2, that arose from the whole genome duplication
TCONS_00000811	chrIII	52645	54882	+	2238	YCL039W	XLOC_000744	YCL039W_mRNA	YCL039W_mRNA	=	GID7	Subunit of GID Complex that binds directly to central component Vid30p; GID complex is involved in proteasome-dependent catabolite inactivation of fructose-1,6-bisphosphatase; Gid7p contains six WD40 repeats; computational analysis suggests that Gid7p and Moh1p have similar functions
TCONS_00000812	chrIII	59026	60726	+	1701	YCL036W	XLOC_000745	YCL036W_mRNA	YCL036W_mRNA	=	GFD2	Protein of unknown function; identified as a high-copy suppressor of a dbp5 mutation; GFD2 has a paralog, YDR514C, that arose from the whole genome duplication
TCONS_00000813	chrIII	61658	62722	+	1065	YCL034W	XLOC_000746	YCL034W_mRNA	YCL034W_mRNA	=	LSB5	Protein of unknown function; binds Las17p, which is a homolog of human Wiskott-Aldrich Syndrome protein involved in actin patch assembly and actin polymerization; may mediate disassembly of the Pan1 complex from the endocytic coat
TCONS_00000814	chrIII	63441	64481	+	1041	YCL032W	XLOC_000747	YCL032W_mRNA	YCL032W_mRNA	=	STE50	Adaptor protein for various signaling pathways; involved in mating response, invasive/filamentous growth, osmotolerance; acts as an adaptor that links G protein-associated Cdc42p-Ste20p complex to the effector Ste11p to modulate signal transduction
TCONS_00000815	chrIII	65820	69631	+	3812	YCL030C	XLOC_000748	MSTRG.765.1	YCL030C_mRNA	x	HIS4	Multifunctional enzyme containing phosphoribosyl-ATP pyrophosphatase; phosphoribosyl-AMP cyclohydrolase, and histidinol dehydrogenase activities; catalyzes the second, third, ninth and tenth steps in histidine biosynthesis
TCONS_00000816	chrIII	70150	71367	+	1218	YCL028W	XLOC_000749	YCL028W_mRNA	YCL028W_mRNA	=	RNQ1	[PIN(+)] prion; an infectious protein conformation that is generally an ordered protein aggregate
TCONS_00000817	chrIII	71803	73341	+	1539	YCL027W	XLOC_000750	YCL027W_mRNA	YCL027W_mRNA	=	FUS1	Membrane protein localized to the shmoo tip; required for cell fusion; expression regulated by mating pheromone; proposed to coordinate signaling, fusion, and polarization events required for fusion; potential Cdc28p substrate
TCONS_00000818	chrIII	79162	82275	+	3114	YCL024W	XLOC_000751	YCL024W_mRNA	YCL024W_mRNA	=	KCC4	Protein kinase of the bud neck involved in the septin checkpoint; associates with septin proteins, negatively regulates Swe1p by phosphorylation, shows structural homology to bud neck kinases Gin4p and Hsl1p; KCC4 has a paralog, GIN4, that arose from the whole genome duplication
TCONS_00000819	chrIII	83620	83997	+	378	YCL021W-A	XLOC_000752	YCL021W-A_mRNA	YCL021W-A_mRNA	=		Putative protein of unknown function
TCONS_00000823	chrIII	91324	92418	+	1095	YCL018W	XLOC_000755	YCL018W_mRNA	YCL018W_mRNA	=	LEU2	Beta-isopropylmalate dehydrogenase (IMDH); catalyzes the third step in the leucine biosynthesis pathway; can additionally catalyze the conversion of beta-ethylmalate into alpha-ketovalerate
TCONS_00000824	chrIII	92731	94369	+	1639	YCL017C	XLOC_000756	MSTRG.784.1	YCL017C_mRNA	x	NFS1	Cysteine desulfurase; involved in iron-sulfur cluster (Fe/S) biogenesis and in thio-modification of mitochondrial and cytoplasmic tRNAs; essential protein located predominantly in mitochondria
TCONS_00000825	chrIII	96281	101191	+	4911	YCL014W	XLOC_000757	YCL014W_mRNA	YCL014W_mRNA	=	BUD3	Protein involved in bud-site selection; required for axial budding pattern; localizes with septins to bud neck in mitosis and may constitute an axial landmark for next round of budding
TCONS_00000826	chrIII	102062	105647	+	3586	YCL011C	XLOC_000758	MSTRG.789.1	YCL011C_mRNA	x	GBP2	Poly(A+) RNA-binding protein; key surveillance factor for the selective export of spliced mRNAs from the nucleus to the cytoplasm; preference for intron-containing genes; similar to Npl3p; also binds single-stranded telomeric repeat sequence in vitro; relocalizes to the cytosol in response to hypoxia; GBP2 has a paralog, HRB1, that arose from the whole genome duplication
TCONS_00000827	chrIII	106961	107651	+	691	YCL005W-A	XLOC_000759	MSTRG.794.1	YCL005W-A_mRNA	j	VMA9	Vacuolar H+ ATPase subunit e of the V-ATPase V0 subcomplex; essential for vacuolar acidification; interacts with the V-ATPase assembly factor Vma21p in the ER; involved in V0 biogenesis
TCONS_00000828	chrIII	107008	107712	+	705	YCL005W-A	XLOC_000759	MSTRG.794.2	YCL005W-A_mRNA	j	VMA9	Vacuolar H+ ATPase subunit e of the V-ATPase V0 subcomplex; essential for vacuolar acidification; interacts with the V-ATPase assembly factor Vma21p in the ER; involved in V0 biogenesis
TCONS_00000829	chrIII	107023	107417	+	395	YCL005W-A	XLOC_000759	YCL005W-A_mRNA	YCL005W-A_mRNA	=	VMA9	Vacuolar H+ ATPase subunit e of the V-ATPase V0 subcomplex; essential for vacuolar acidification; interacts with the V-ATPase assembly factor Vma21p in the ER; involved in V0 biogenesis
TCONS_00000830	chrIII	108021	108791	+	771	YCL005W	XLOC_000760	YCL005W_mRNA	YCL005W_mRNA	=	LDB16	Protein of unknown function; null mutants have decreased net negative cell surface charge; GFP-fusion protein expression is induced in response to the DNA-damaging agent MMS; native protein is detected in purified mitochondria
TCONS_00000831	chrIII	109105	110670	+	1566	YCL004W	XLOC_000761	YCL004W_mRNA	YCL004W_mRNA	=	PGS1	Phosphatidylglycerolphosphate synthase; catalyzes the synthesis of phosphatidylglycerolphosphate from CDP-diacylglycerol and sn-glycerol 3-phosphate in the first committed and rate-limiting step of cardiolipin biosynthesis
TCONS_00000832	chrIII	111916	112482	+	567	YCL001W	XLOC_000762	YCL001W_mRNA	YCL001W_mRNA	=	RER1	Protein involved in retention of membrane proteins; including Sec12p, in the ER; localized to Golgi; functions as a retrieval receptor in returning membrane proteins to the ER
TCONS_00000833	chrIII	113080	113541	+	462	YCL001W-A	XLOC_000763	YCL001W-A_mRNA	YCL001W-A_mRNA	=		Putative protein of unknown function; YCL001W-A gene has similarity to DOM34 and is present in a region duplicated between chromosomes XIV and III
TCONS_00000834	chrIII	113770	114024	+	255	YCL001W-B	XLOC_000764	YCL001W-B_mRNA	YCL001W-B_mRNA	=		Putative protein of unknown function; present in a region duplicated between chromosomes XIV and III; YCL001W-B has a paralog, DOM34, that arose from the whole genome duplication
TCONS_00000836	chrIII	118620	119171	+	552	YCR003W	XLOC_000766	YCR003W_mRNA	YCR003W_mRNA	=	MRPL32	Mitochondrial ribosomal protein of the large subunit; protein abundance increases in response to DNA replication stress
TCONS_00000837	chrIII	119565	122520	+	2956	YCR005C	XLOC_000767	MSTRG.808.1	YCR005C_mRNA	x	CIT2	Citrate synthase, peroxisomal isozyme involved in glyoxylate cycle; catalyzes condensation of acetyl coenzyme A and oxaloacetate to form citrate; expression is controlled by Rtg1p and Rtg2p transcription factors; SCF-Ucc1 regulates level of Cit2p to maintain citrate homeostasis; oxaloacetate-dependent positive feedback loop inhibits Cit2p ubiquitination; CIT2 has a paralog, CIT1, that arose from …
TCONS_00000838	chrIII	123158	127569	+	4412	YCR007C	XLOC_000768	MSTRG.812.1	YCR007C_mRNA	x		Putative integral membrane protein; member of DUP240 gene family; YCR007C is not an essential gene
TCONS_00000840	chrIII	128470	130281	+	1812	YCR008W	XLOC_000770	YCR008W_mRNA	YCR008W_mRNA	=	SAT4	Ser/Thr protein kinase involved in salt tolerance; funtions in regulation of Trk1p-Trk2p potassium transporter; overexpression affects the Fe-S and lipoamide containing proteins in the mitochondrion; required for lipoylation of Lat1p, Kgd2p and Gcv3p; partially redundant with Hal5p; has similarity to Npr1p; localizes to the cytoplasm and mitochondrion
TCONS_00000841	chrIII	130593	131651	+	1059	YCR009C	XLOC_000771	MSTRG.817.1	YCR009C_mRNA	x	RVS161	Amphiphysin-like lipid raft protein; N-BAR domain protein that interacts with Rvs167p and regulates polarization of the actin cytoskeleton, endocytosis, cell polarity, cell fusion and viability following starvation or osmotic stress
TCONS_00000842	chrIII	132266	133226	+	961	YCR010C	XLOC_000772	MSTRG.819.1	YCR010C_mRNA	x	ADY2	Acetate transporter required for normal sporulation; phosphorylated in mitochondria; ADY2 has a paralog, ATO2, that arose from the whole genome duplication
TCONS_00000843	chrIII	133716	137019	+	3304	YCR011C	XLOC_000773	MSTRG.821.1	YCR011C_mRNA	x	ADP1	Putative ATP-dependent permease of the ABC transporter family
TCONS_00000844	chrIII	137746	138996	+	1251	YCR012W	XLOC_000774	YCR012W_mRNA	YCR012W_mRNA	=	PGK1	3-phosphoglycerate kinase; catalyzes transfer of high-energy phosphoryl groups from the acyl phosphate of 1,3-bisphosphoglycerate to ADP to produce ATP; key enzyme in glycolysis and gluconeogenesis
TCONS_00000846	chrIII	143634	144506	+	873	YCR016W	XLOC_000776	YCR016W_mRNA	YCR016W_mRNA	=		Putative protein of unknown function; green fluorescent protein (GFP)-fusion protein localizes to the nucleolus and nucleus; predicted to be involved in ribosome biogenesis
TCONS_00000848	chrIII	151539	152654	+	1116	YCR018C-A	XLOC_000778	MSTRG.836.1	YCR018C-A_mRNA	x		Putative protein of unknown function; encoded opposite a Ty1 LTR
TCONS_00000849	chrIII	152837	153928	+	1092	YCR019W	XLOC_000779	YCR019W_mRNA	YCR019W_mRNA	=	MAK32	Protein necessary for stability of L-A dsRNA-containing particles
TCONS_00000850	chrIII	154413	155113	+	701	YCR020C	XLOC_000780	MSTRG.840.1	YCR020C_mRNA	x	PET18	Protein of unknown function; has weak similarity to proteins involved in thiamin metabolism; expression is induced in the absence of thiamin
TCONS_00000851	chrIII	155320	155556	+	237	YCR020W-B	XLOC_000781	YCR020W-B_mRNA	YCR020W-B_mRNA	=	HTL1	Component of the RSC chromatin remodeling complex; RSC functions in transcriptional regulation and elongation, chromosome stability, and establishing sister chromatid cohesion; involved in telomere maintenance
TCONS_00000852	chrIII	157571	160461	+	2891	YCR023C	XLOC_000782	MSTRG.846.1	YCR023C_mRNA	x		Vacuolar membrane protein of unknown function; member of the multidrug resistance family; YCR023C is not an essential gene
TCONS_00000853	chrIII	162469	164081	+	1613	YCR025C	XLOC_000783	MSTRG.849.1	YCR025C_mRNA	x		Dubious open reading frame; unlikely to encode a functional protein, based on available experimental and comparative sequence data; YCR025C is not an essential gene
TCONS_00000854	chrIII	167869	172443	+	4575	YCR028C	XLOC_000784	MSTRG.855.1	YCR028C_mRNA	x	FEN2	Plasma membrane H+-pantothenate symporter; confers sensitivity to the antifungal agent fenpropimorph; relocalizes from vacuole to cytoplasm upon DNA replication stress
TCONS_00000856	chrIII	179072	179364	+	293	snR65	XLOC_000786	MSTRG.863.1	snR65	p	SNR65	C/D box small nucleolar RNA (snoRNA); guides 2'-O-methylation of large subunit (LSU) rRNA at position U2347
TCONS_00000857	chrIII	179520	186023	+	6504	YCR032W	XLOC_000787	YCR032W_mRNA	YCR032W_mRNA	=	BPH1	Protein homologous to Chediak-Higashi syndrome and Beige proteins; both of which are implicated in disease syndromes in human and mouse, respectively, due to defective lysosomal trafficking; mutant phenotype and genetic interactions suggest a role in protein sorting
TCONS_00000858	chrIII	186489	190169	+	3681	YCR033W	XLOC_000788	YCR033W_mRNA	YCR033W_mRNA	=	SNT1	Subunit of the Set3C deacetylase complex; interacts directly with the Set3C subunit, Sif2p; putative DNA-binding protein; mutant has increased aneuploidy tolerance; relocalizes to the cytosol in response to hypoxia
TCONS_00000859	chrIII	190592	191635	+	1044	YCR034W	XLOC_000789	YCR034W_mRNA	YCR034W_mRNA	=	ELO2	Fatty acid elongase, involved in sphingolipid biosynthesis; acts on fatty acids of up to 24 carbons in length; mutations have regulatory effects on 1,3-beta-glucan synthase, vacuolar ATPase, and the secretory pathway; ELO2 has a paralog, ELO1, that arose from the whole genome duplication
TCONS_00000860	chrIII	193297	194298	+	1002	YCR036W	XLOC_000790	YCR036W_mRNA	YCR036W_mRNA	=	RBK1	Putative ribokinase
TCONS_00000865	chrIII	205778	206693	+	916	YCR043C	XLOC_000794	MSTRG.876.1	YCR043C_mRNA	x		Putative protein of unknown function; green fluorescent protein (GFP)-fusion protein localizes to the Golgi apparatus; YCR043C is not an essential gene
TCONS_00000866	chrIII	208751	209101	+	351	YCR045W-A	XLOC_000795	YCR045W-A_mRNA	YCR045W-A_mRNA	=		Dubious open reading frame; unlikely to encode a functional protein, based on available experimental and comparative sequence data; completely overlaps with YCR045C; identified by gene-trapping, microarray expression analysis, and genome-wide homology searching
TCONS_00000868	chrIII	211929	213761	+	1833	YCR048W	XLOC_000797	YCR048W_mRNA	YCR048W_mRNA	=	ARE1	Acyl-CoA:sterol acyltransferase; endoplasmic reticulum enzyme that contributes the major sterol esterification activity in the absence of oxygen; ARE1 has a paralog, ARE2, that arose from the whole genome duplication
TCONS_00000869	chrIII	214071	214739	+	669	YCR051W	XLOC_000798	YCR051W_mRNA	YCR051W_mRNA	=		Putative protein of unknown function; green fluorescent protein (GFP)-fusion protein localizes to the cytoplasm and nucleus; contains ankyrin (Ank) repeats; YCR051W is not an essential gene
TCONS_00000870	chrIII	214994	216445	+	1452	YCR052W	XLOC_000799	YCR052W_mRNA	YCR052W_mRNA	=	RSC6	Component of the RSC chromatin remodeling complex; essential for mitotic growth; RSC6 has a paralog, SNF12, that arose from the whole genome duplication
TCONS_00000871	chrIII	216697	218241	+	1545	YCR053W	XLOC_000800	YCR053W_mRNA	YCR053W_mRNA	=	THR4	Threonine synthase; conserved protein that catalyzes formation of threonine from O-phosphohomoserine; expression is regulated by the GCN4-mediated general amino acid control pathway
TCONS_00000872	chrIII	224399	224734	+	336	YCR060W	XLOC_000801	YCR060W_mRNA	YCR060W_mRNA	=	TAH1	Component of conserved R2TP complex (Rvb1-Rvb2-Tah1-Pih1); R2TP complex interacts with Hsp90 (Hsp82p and Hsc82p) to mediate assembly of large protein complexes such as box C/D snoRNPs and RNA polymerase II; contains a single TPR domain with at least two TPR motifs; plays a role in determining prion variants
TCONS_00000873	chrIII	225563	227458	+	1896	YCR061W	XLOC_000802	YCR061W_mRNA	YCR061W_mRNA	=		Protein of unknown function; green fluorescent protein (GFP)-fusion protein localizes to the cytoplasm in a punctate pattern; induced by treatment with 8-methoxypsoralen and UVA irradiation
TCONS_00000875	chrIII	228318	228791	+	474	YCR063W	XLOC_000804	YCR063W_mRNA	YCR063W_mRNA	=	BUD31	Component of the SF3b subcomplex of the U2 snRNP; increases efficiency of first and second step pre-mRNA splicing; diploid mutants display a random budding pattern instead of the wild-type bipolar pattern; facilitates passage through G1/S Start, but is not required for G2/M transition or exit from mitosis
TCONS_00000876	chrIII	228476	231323	+	2848	YCR065W	XLOC_000804	MSTRG.898.2	YCR065W_mRNA	o	HCM1	Forkhead transcription factor; drives S-phase activation of genes involved in chromosome segregation, spindle dynamics, budding; also activates genes involved in respiration, use of alternative energy sources (like proline), NAD synthesis, oxidative stress resistance; key factor in early adaptation to nutrient deficiency and diauxic shift; suppressor of calmodulin mutants with specific SPB assemb…
TCONS_00000878	chrIII	231500	232963	+	1464	YCR066W	XLOC_000805	YCR066W_mRNA	YCR066W_mRNA	=	RAD18	E3 ubiquitin ligase; forms heterodimer with Rad6p to monoubiquitinate PCNA-K164; heterodimer binds single-stranded DNA and has single-stranded DNA dependent ATPase activity; required for postreplication repair; SUMO-targeted ubiquitin ligase (STUbl) that contains a SUMO-interacting motif (SIM) which stimulates its ubiquitin ligase activity towards the sumoylated form of PCNA
TCONS_00000879	chrIII	236795	237139	+	345		XLOC_000806	MSTRG.902.1		u
TCONS_00000880	chrIII	237214	238776	+	1563	YCR068W	XLOC_000807	YCR068W_mRNA	YCR068W_mRNA	=	ATG15	Putative lipase required for lysis of autophagic and Cvt bodies; targeted to intravacuolar vesicles during autophagy via the multivesicular body (MVB) pathway; required for the maintenance of lipid droplet quantity after the diauxic shift; regulates lipolysis
TCONS_00000881	chrIII	239055	240011	+	957	YCR069W	XLOC_000808	YCR069W_mRNA	YCR069W_mRNA	=	CPR4	Peptidyl-prolyl cis-trans isomerase (cyclophilin); catalyzes the cis-trans isomerization of peptide bonds N-terminal to proline residues; has a potential role in the secretory pathway; CPR4 has a paralog, CPR8, that arose from the whole genome duplication
TCONS_00000882	chrIII	242533	246583	+	4051	YCR073C	XLOC_000809	MSTRG.909.1	YCR073C_mRNA	x	SSK22	MAP kinase kinase kinase of HOG1 mitogen-activated signaling pathway; functionally redundant with Ssk2p; interacts with and is activated by Ssk1p; phosphorylates Pbs2p; SSK22 has a paralog, SSK2, that arose from the whole genome duplication
TCONS_00000883	chrIII	246963	247910	+	948	YCR073W-A	XLOC_000810	YCR073W-A_mRNA	YCR073W-A_mRNA	=	SOL2	Protein with a possible role in tRNA export; shows similarity to 6-phosphogluconolactonase non-catalytic domains but does not exhibit this enzymatic activity; homologous to Sol3p and Sol4p; SOL2 has a paralog, SOL1, that arose from the whole genome duplication
TCONS_00000884	chrIII	248975	249202	+	228	YCR075W-A	XLOC_000811	YCR075W-A_mRNA	YCR075W-A_mRNA	=	EGO2	Component of the EGO and GSE complexes; identified by homology to Ashbya gossypii; YCR075W-A has a paralog, YNR034W-A, that arose from the whole genome duplication
TCONS_00000887	chrIII	252845	254173	+	1329	YCR079W	XLOC_000814	YCR079W_mRNA	YCR079W_mRNA	=	PTC6	Mitochondrial type 2C protein phosphatase (PP2C); has similarity to mammalian PP1Ks; involved in mitophagy; null mutant is sensitive to rapamycin and has decreased phosphorylation of the Pda1 subunit of pyruvate dehydrogenase
TCONS_00000888	chrIII	254371	258654	+	4284	YCR081W	XLOC_000815	YCR081W_mRNA	YCR081W_mRNA	=	SRB8	Subunit of the RNA polymerase II mediator complex; associates with core polymerase subunits to form the RNA polymerase II holoenzyme; essential for transcriptional regulation; involved in glucose repression
TCONS_00000889	chrIII	258883	259269	+	387	YCR082W	XLOC_000816	YCR082W_mRNA	YCR082W_mRNA	=	AHC2	Component of the ADA histone acetyltransferase complex; Ach2p and Ach1p are unique to the ADA complex and not shared with the related SAGA and SLIK complexes; may tether Ach1p to the complex
TCONS_00000890	chrIII	259578	259961	+	384	YCR083W	XLOC_000817	YCR083W_mRNA	YCR083W_mRNA	=	TRX3	Mitochondrial thioredoxin; highly conserved oxidoreductase required to maintain the redox homeostasis of the cell, forms the mitochondrial thioredoxin system with Trr2p, redox state is maintained by both Trr2p and Glr1p
TCONS_00000891	chrIII	260164	262686	+	2523	YCR084C	XLOC_000818	MSTRG.926.1	YCR084C_mRNA	x	TUP1	General repressor of transcription; forms complex with Cyc8p, involved in the establishment of repressive chromatin structure through interactions with histones H3 and H4, appears to enhance expression of some genes
TCONS_00000893	chrIII	263392	263964	+	573	YCR086W	XLOC_000820	YCR086W_mRNA	YCR086W_mRNA	=	CSM1	Nucleolar protein that mediates homolog segregation during meiosis I; forms a complex with Lrs4p and then Mam1p at kinetochores; required for condensin recruitment to the replication fork barrier site and rDNA repeat segregation
TCONS_00000894	chrIII	263976	264491	+	516	YCR087W	XLOC_000821	YCR087W_mRNA	YCR087W_mRNA	=		Dubious open reading frame; unlikely to encode a functional protein, based on available experimental and comparative sequence data; partially overlaps uncharacterized gene YCR087C-A; YCR087W is not an essential gene
TCONS_00000895	chrIII	265068	266846	+	1779	YCR088W	XLOC_000822	YCR088W_mRNA	YCR088W_mRNA	=	ABP1	Actin-binding protein of the cortical actin cytoskeleton; important for activation of the Arp2/3 complex that plays a key role actin in cytoskeleton organization; inhibits barbed-end actin filament elongation; phosphorylation within its Proline-Rich Regio, mediated by Cdc28p and Pho85p, protects Abp1p from proteolysis mediated by its own PEST sequences; mammalian homologue of HIP-55 (hematopoieti…
TCONS_00000896	chrIII	267434	272263	+	4830	YCR089W	XLOC_000823	YCR089W_mRNA	YCR089W_mRNA	=	FIG2	Cell wall adhesin, expressed specifically during mating; may be involved in maintenance of cell wall integrity during mating; FIG2 has a paralog, AGA1, that arose from the whole genome duplication
TCONS_00000897	chrIII	273089	274332	+	1244	YCR089W	XLOC_000824	MSTRG.937.1	YCR089W_mRNA	p	FIG2	Cell wall adhesin, expressed specifically during mating; may be involved in maintenance of cell wall integrity during mating; FIG2 has a paralog, AGA1, that arose from the whole genome duplication
TCONS_00000898	chrIII	274404	276566	+	2163	YCR091W	XLOC_000825	YCR091W_mRNA	YCR091W_mRNA	=	KIN82	Putative serine/threonine protein kinase; implicated in the regulation of phospholipid asymmetry through the activation of phospholipid translocases (flippases); involved in the phosphorylation of upstream inhibitory kinase Ypk1p along with Fpk1p; has a redundant role in the cellular response to mating pheromone; KIN82 has a paralog, FPK1, that arose from the whole genome duplication
TCONS_00000899	chrIII	280117	286443	+	6327	YCR093W	XLOC_000826	YCR093W_mRNA	YCR093W_mRNA	=	CDC39	Component of the CCR4-NOT1 core complex; this complex has multiple roles in regulating mRNA levels including regulation of transcription and destabilizing mRNAs by deadenylation; basal transcription factor
TCONS_00000900	chrIII	286762	287937	+	1176	YCR094W	XLOC_000827	YCR094W_mRNA	YCR094W_mRNA	=	CDC50	Endosomal protein that interacts with phospholipid flippase Drs2p; interaction with Cdc50p is essential for Drs2p catalytic activity; mutations affect cell polarity and polarized growth; similar to Lem3p; CDC50 has a paralog, YNR048W, that arose from the whole genome duplication
TCONS_00000901	chrIII	289639	289797	+	159	YCR095W-A	XLOC_000828	YCR095W-A_mRNA	YCR095W-A_mRNA	=		Putative protein of unknown function
TCONS_00000902	chrIII	291342	291689	+	348	YCR095W-A	XLOC_000829	MSTRG.943.1	YCR095W-A_mRNA	p		Putative protein of unknown function
TCONS_00000903	chrIII	293313	294705	+	1393	YCR097W	XLOC_000830	MSTRG.945.1	YCR097W_mRNA	j	HMRA1	Silenced copy of a1 at HMR; homeobox corepressor that interacts with Alpha2p to repress haploid-specific gene transcription in diploid cells
TCONS_00000904	chrIII	293835	294321	+	487	YCR097W	XLOC_000830	YCR097W_mRNA	YCR097W_mRNA	=	HMRA1	Silenced copy of a1 at HMR; homeobox corepressor that interacts with Alpha2p to repress haploid-specific gene transcription in diploid cells
TCONS_00000905	chrIII	293890	294391	+	502	YCR097W	XLOC_000830	MSTRG.945.3	YCR097W_mRNA	j	HMRA1	Silenced copy of a1 at HMR; homeobox corepressor that interacts with Alpha2p to repress haploid-specific gene transcription in diploid cells
TCONS_00000906	chrIII	293895	294591	+	697	YCR097W	XLOC_000830	MSTRG.945.4	YCR097W_mRNA	j	HMRA1	Silenced copy of a1 at HMR; homeobox corepressor that interacts with Alpha2p to repress haploid-specific gene transcription in diploid cells
TCONS_00000909	chrIII	295784	300450	+	4667	YCR098C	XLOC_000832	MSTRG.947.1	YCR098C_mRNA	x	GIT1	Plasma membrane permease; mediates uptake of glycerophosphoinositol and glycerophosphocholine as sources of the nutrients inositol and phosphate; expression and transport rate are regulated by phosphate and inositol availability
TCONS_00000910	chrIII	306735	306932	+	198	YCR102W-A	XLOC_000833	YCR102W-A_mRNA	YCR102W-A_mRNA	=		Dubious open reading frame; unlikely to encode a functional protein, based on available experimental and comparative sequence data
TCONS_00000911	chrIII	307801	308175	+	375	YCR104W	XLOC_000834	YCR104W_mRNA	YCR104W_mRNA	=	PAU3	Member of the seripauperin multigene family; encoded mainly in subtelomeric region; active during alcoholic fermentation; regulated by anaerobiosis; negatively regulated by oxygen; repressed by heme
TCONS_00000912	chrIII	309070	310155	+	1086	YCR105W	XLOC_000835	YCR105W_mRNA	YCR105W_mRNA	=	ADH7	NADPH-dependent medium chain alcohol dehydrogenase; has broad substrate specificity; member of the cinnamyl family of alcohol dehydrogenases; may be involved in fusel alcohol synthesis or in aldehyde tolerance
TCONS_00000913	chrIII	310958	313456	+	2499	YCR106W	XLOC_000836	YCR106W_mRNA	YCR106W_mRNA	=	RDS1	Putative zinc cluster transcription factor; involved in conferring resistance to cycloheximide
TCONS_00000914	chrIII	313890	314981	+	1092	YCR107W	XLOC_000837	YCR107W_mRNA	YCR107W_mRNA	=	AAD3	Putative aryl-alcohol dehydrogenase; similar to P. chrysosporium aryl-alcohol dehydrogenase; mutational analysis has not yet revealed a physiological role; AAD3 has a paralog, AAD15, that arose from a segmental duplication; members of the AAD gene family comprise three pairs (AAD3 + AAD15, AAD6/AAD16 + AAD4, AAD10 + AAD14) whose two genes are more related to one another than to other members of t…
TCONS_00000920	chrIII	15798	16880	-	1083	YCL064C	XLOC_000843	YCL064C_mRNA	YCL064C_mRNA	=	CHA1	Catabolic L-serine (L-threonine) deaminase; catalyzes the degradation of both L-serine and L-threonine; required to use serine or threonine as the sole nitrogen source, transcriptionally induced by serine and threonine
TCONS_00000921	chrIII	16958	18437	-	1480	YCL063W	XLOC_000844	MSTRG.727.1	YCL063W_mRNA	x	VAC17	Phosphoprotein involved in vacuole inheritance; degraded in late M phase of the cell cycle; acts as a vacuole-specific receptor for myosin Myo2p
TCONS_00000922	chrIII	18816	22106	-	3291	YCL061C	XLOC_000845	YCL061C_mRNA	YCL061C_mRNA	=	MRC1	S-phase checkpoint protein required for DNA replication; couples DNA helicase and polymerase; interacts with and stabilizes Pol2p at stalled replication forks during stress, where it forms a pausing complex with Tof1p and is phosphorylated by Mec1p; defines a novel S-phase checkpoint with Hog1p that coordinates DNA replication and transcription upon osmostress; protects uncapped telomeres; Dia2p-…
TCONS_00000923	chrIII	22429	23379	-	951	YCL059C	XLOC_000846	YCL059C_mRNA	YCL059C_mRNA	=	KRR1	Nucleolar protein required for rRNA synthesis and ribosomal assembly; required for the synthesis of 18S rRNA and for the assembly of 40S ribosomal subunit; essential gene
TCONS_00000924	chrIII	23523	23981	-	459	YCL058C	XLOC_000847	YCL058C_mRNA	YCL058C_mRNA	=	FYV5	Protein involved in regulation of the mating pathway; binds with Matalpha2p to promoters of haploid-specific genes; required for survival upon exposure to K1 killer toxin; involved in ion homeostasis
TCONS_00000925	chrIII	24032	24325	-	294	YCL057C-A	XLOC_000848	YCL057C-A_mRNA	YCL057C-A_mRNA	=	MIC10	Conserved component of the MICOS complex; MICOS (formerly MINOS or MitOS) is a mitochondrial inner membrane complex that extends into the intermembrane space and has a role in the maintenance of crista junctions, inner membrane architecture, and formation of contact sites to the outer membrane; forms a subcomplex with Mic12p and Mic27p whose assembly and stability requires cardiolipin; homo-oligo…
TCONS_00000926	chrIII	24565	26906	-	2342	YCL057W	XLOC_000849	MSTRG.735.1	YCL057W_mRNA	x	PRD1	Zinc metalloendopeptidase; found in the cytoplasm and intermembrane space of mitochondria; with Cym1p, involved in degradation of mitochondrial proteins and of presequence peptides cleaved from imported proteins; protein abundance increases in response to DNA replication stress
TCONS_00000927	chrIII	26925	27359	-	435	YCL056C	XLOC_000850	YCL056C_mRNA	YCL056C_mRNA	=	PEX34	Protein that regulates peroxisome populations; peroxisomal integral membrane protein; interacts with Pex11p, Pex25p, and Pex27p to control both constitutive peroxisome division and peroxisome morphology and abundance during peroxisome proliferation
TCONS_00000928	chrIII	27695	31124	-	3430	YCL055W	XLOC_000851	MSTRG.738.1	YCL055W_mRNA	x	KAR4	Transcription factor required for response to pheromones; also required during meiosis; exists in two forms, a slower-migrating form more abundant during vegetative growth and a faster-migrating form induced by pheromone
TCONS_00000929	chrIII	34143	35393	-	1251	YCL052C	XLOC_000852	YCL052C_mRNA	YCL052C_mRNA	=	PBN1	Component of glycosylphosphatidylinositol-mannosyltransferase I; essential component; required for the autocatalytic post-translational processing of the protease B precursor Prb1p; localizes to ER in lumenal orientation; homolog of mammalian PIG-X
TCONS_00000930	chrIII	37836	38801	-	966	YCL050C	XLOC_000853	YCL050C_mRNA	YCL050C_mRNA	=	APA1	AP4A phosphorylase; bifunctional diadenosine 5',5'''-P1,P4-tetraphosphate phosphorylase and ADP sulfurylase involved in catabolism of bis(5'-nucleosidyl) tetraphosphates; catalyzes phosphorolysis of dinucleoside oligophosphates, cleaving substrates' alpha/beta-anhydride bond and introducing Pi into the beta-position of the corresponding NDP formed; protein abundance increases under DNA replicatio…
TCONS_00000931	chrIII	39786	40724	-	939	YCL049C	XLOC_000854	YCL049C_mRNA	YCL049C_mRNA	=		Protein of unknown function; localizes to membrane fraction; YCL049C is not an essential gene
TCONS_00000932	chrIII	43661	44437	-	777	YCL047C	XLOC_000855	YCL047C_mRNA	YCL047C_mRNA	=	POF1	Nicotinamide mononucleotide-specific adenylyltransferase (NMNAT); catalyzes the conversion of nicotinamide mononucleotide (NMN) to nicotinamide adenine dinucleotide (NAD+); role in the nicotinamide riboside (NR) salvage pathway of NAD+ biosynthesis; involved in NR and NAD+ homeostasis; ATPase involved in protein quality control and filamentation pathways; interacts physically with Kss1p and suppr…
TCONS_00000933	chrIII	44623	46905	-	2283	YCL045C	XLOC_000856	YCL045C_mRNA	YCL045C_mRNA	=	EMC1	Member of conserved endoplasmic reticulum membrane complex; involved in efficient folding of proteins in the ER; null mutant displays induction of the unfolded protein response; interacts with Gal80p; homologous to worm H17B01.4/EMC-1, fly CG2943, and human KIAA0090
TCONS_00000934	chrIII	47111	48364	-	1254	YCL044C	XLOC_000857	YCL044C_mRNA	YCL044C_mRNA	=	MGR1	Subunit of the mitochondrial (mt) i-AAA protease supercomplex; i-AAA degrades misfolded mitochondrial proteins; forms a subcomplex with Mgr3p that binds to substrates to facilitate proteolysis; required for growth of cells lacking mtDNA
TCONS_00000935	chrIII	48653	50221	-	1569	YCL043C	XLOC_000858	YCL043C_mRNA	YCL043C_mRNA	=	PDI1	Protein disulfide isomerase; multifunctional protein of ER lumen, essential for formation of disulfide bonds in secretory and cell-surface proteins, unscrambles non-native disulfide bonds; key regulator of Ero1p; forms complex with Mnl1p that has exomannosidase activity, processing unfolded protein-bound Man8GlcNAc2 oligosaccharides to Man7GlcNAc2, promoting degradation in unfolded protein respon…
TCONS_00000936	chrIII	50133	50627	-	495	YCL041C	XLOC_000858	YCL041C_mRNA	YCL041C_mRNA	=		Dubious open reading frame; unlikely to encode a functional protein, based on available experimental and comparative sequence data; partially overlaps both the verified gene PDI1/YCL043C and the uncharacterized gene YCL042W
TCONS_00000937	chrIII	54941	56527	-	1587	YCL038C	XLOC_000859	YCL038C_mRNA	YCL038C_mRNA	=	ATG22	Vacuolar integral membrane protein required for efflux of amino acids; required for efflux of amino acids during autophagic body breakdown in the vacuole; null mutation causes a gradual loss of viability during starvation
TCONS_00000938	chrIII	56792	57019	-	228	YCL037C	XLOC_000860	MSTRG.756.1	YCL037C_mRNA	p	SRO9	Cytoplasmic RNA-binding protein; shuttles between nucleus and cytoplasm and is exported from the nucleus in an mRNA export-dependent manner; associates with translating ribosomes; involved in heme regulation of Hap1p as a component of the HMC complex, also involved in the organization of actin filaments; contains a La motif; SRO9 has a paralog, SLF1, that arose from the whole genome duplication
TCONS_00000939	chrIII	57374	58678	-	1305	YCL037C	XLOC_000861	YCL037C_mRNA	YCL037C_mRNA	=	SRO9	Cytoplasmic RNA-binding protein; shuttles between nucleus and cytoplasm and is exported from the nucleus in an mRNA export-dependent manner; associates with translating ribosomes; involved in heme regulation of Hap1p as a component of the HMC complex, also involved in the organization of actin filaments; contains a La motif; SRO9 has a paralog, SLF1, that arose from the whole genome duplication
TCONS_00000940	chrIII	60841	61173	-	333	YCL035C	XLOC_000862	YCL035C_mRNA	YCL035C_mRNA	=	GRX1	Glutathione-dependent disulfide oxidoreductase; hydroperoxide and superoxide-radical responsive, heat-stable, with active site cysteine pair; protects cells from oxidative damage; GRX1 has a paralog, GRX2, that arose from the whole genome duplication; protein abundance increases in response to DNA replication stress
TCONS_00000941	chrIII	61616	62722	-	1107	YCL034W	XLOC_000863	MSTRG.760.1	YCL034W_mRNA	x	LSB5	Protein of unknown function; binds Las17p, which is a homolog of human Wiskott-Aldrich Syndrome protein involved in actin patch assembly and actin polymerization; may mediate disassembly of the Pan1 complex from the endocytic coat
TCONS_00000942	chrIII	62776	63282	-	507	YCL033C	XLOC_000864	YCL033C_mRNA	YCL033C_mRNA	=	MXR2	Methionine-R-sulfoxide reductase; involved in the response to oxidative stress; protects iron-sulfur clusters from oxidative inactivation along with MXR1; involved in the regulation of lifespan
TCONS_00000943	chrIII	64675	65568	-	894	YCL031C	XLOC_000865	YCL031C_mRNA	YCL031C_mRNA	=	RRP7	Essential protein involved in rRNA processing and ribosome biogenesis; protein abundance increases in response to DNA replication stress
TCONS_00000944	chrIII	65934	68333	-	2400	YCL030C	XLOC_000866	YCL030C_mRNA	YCL030C_mRNA	=	HIS4	Multifunctional enzyme containing phosphoribosyl-ATP pyrophosphatase; phosphoribosyl-AMP cyclohydrolase, and histidinol dehydrogenase activities; catalyzes the second, third, ninth and tenth steps in histidine biosynthesis
TCONS_00000945	chrIII	68599	69921	-	1323	YCL029C	XLOC_000867	YCL029C_mRNA	YCL029C_mRNA	=	BIK1	Microtubule-associated protein; component of the interface between microtubules and kinetochore, involved in sister chromatid separation; essential in polyploid cells but not in haploid or diploid cells; ortholog of mammalian CLIP-170
TCONS_00000946	chrIII	70063	73341	-	3279	YCL027W	XLOC_000868	MSTRG.768.1	YCL027W_mRNA	x	FUS1	Membrane protein localized to the shmoo tip; required for cell fusion; expression regulated by mating pheromone; proposed to coordinate signaling, fusion, and polarization events required for fusion; potential Cdc28p substrate
TCONS_00000947	chrIII	73405	73986	-	582	YCL026C-B	XLOC_000869	YCL026C-B_mRNA	YCL026C-B_mRNA	=	HBN1	Protein of unknown function; similar to bacterial nitroreductases; green fluorescent protein (GFP)-fusion protein localizes to the cytoplasm and nucleus; protein becomes insoluble upon intracellular iron depletion; protein abundance increases in response to DNA replication stress
TCONS_00000948	chrIII	74704	75285	-	582	YCL026C-A	XLOC_000870	YCL026C-A_mRNA	YCL026C-A_mRNA	=	FRM2	Type II nitroreductase, using NADH as reductant; mutants are defective in fatty acid mediated repression of genes involved in fatty acid biosynthesis indicative of a role in lipid signaling; involved in the oxidative stress response; transcription induction by cadmium and selenite indicates a possible role in the metal stress response; expression induced in cells treated with the mycotoxin patulin
TCONS_00000949	chrIII	76018	77919	-	1902	YCL025C	XLOC_000871	YCL025C_mRNA	YCL025C_mRNA	=	AGP1	Low-affinity amino acid permease with broad substrate range; involved in uptake of asparagine, glutamine, and other amino acids; expression regulated by SPS plasma membrane amino acid sensor system (Ssy1p-Ptr3p-Ssy5p); AGP1 has a paralog, GNP1, that arose from the whole genome duplication
TCONS_00000953	chrIII	82542	83477	-	936		XLOC_000875	MSTRG.778.1		u
TCONS_00000955	chrIII	92777	94270	-	1494	YCL017C	XLOC_000877	YCL017C_mRNA	YCL017C_mRNA	=	NFS1	Cysteine desulfurase; involved in iron-sulfur cluster (Fe/S) biogenesis and in thio-modification of mitochondrial and cytoplasmic tRNAs; essential protein located predominantly in mitochondria
TCONS_00000956	chrIII	94621	95763	-	1143	YCL016C	XLOC_000878	YCL016C_mRNA	YCL016C_mRNA	=	DCC1	Subunit of a complex with Ctf8p and Ctf18p; shares some components with Replication Factor C; required for sister chromatid cohesion and telomere length maintenance
TCONS_00000957	chrIII	101166	101781	-	616	YCL012C	XLOC_000879	MSTRG.788.1	YCL012C_mRNA	j		Putative protein of unknown function; orthologs are present in S. bayanus, S. paradoxus and Ashbya gossypii; YCL012C is not an essential gene
TCONS_00000958	chrIII	101179	101805	-	627	YCL012C	XLOC_000879	MSTRG.788.2	YCL012C_mRNA	j		Putative protein of unknown function; orthologs are present in S. bayanus, S. paradoxus and Ashbya gossypii; YCL012C is not an essential gene
TCONS_00000959	chrIII	101317	101788	-	472	YCL012C	XLOC_000879	YCL012C_mRNA	YCL012C_mRNA	=		Putative protein of unknown function; orthologs are present in S. bayanus, S. paradoxus and Ashbya gossypii; YCL012C is not an essential gene
TCONS_00000960	chrIII	102075	103358	-	1284	YCL011C	XLOC_000880	YCL011C_mRNA	YCL011C_mRNA	=	GBP2	Poly(A+) RNA-binding protein; key surveillance factor for the selective export of spliced mRNAs from the nucleus to the cytoplasm; preference for intron-containing genes; similar to Npl3p; also binds single-stranded telomeric repeat sequence in vitro; relocalizes to the cytosol in response to hypoxia; GBP2 has a paralog, HRB1, that arose from the whole genome duplication
TCONS_00000961	chrIII	103571	104350	-	780	YCL010C	XLOC_000881	YCL010C_mRNA	YCL010C_mRNA	=	SGF29	Component of the HAT/Core module of the SAGA, SLIK, and ADA complexes; HAT/Core module also contains Gcn5p, Ngg1p, and Ada2p; binds methylated histone H3K4; involved in transcriptional regulation through SAGA and TBP recruitment to target promoters and H3 acetylation
TCONS_00000962	chrIII	104619	105548	-	930	YCL009C	XLOC_000882	YCL009C_mRNA	YCL009C_mRNA	=	ILV6	Regulatory subunit of acetolactate synthase; acetolactate synthase catalyzes the first step of branched-chain amino acid biosynthesis; enhances activity of the Ilv2p catalytic subunit, localizes to mitochondria
TCONS_00000963	chrIII	105696	106853	-	1158	YCL008C	XLOC_000883	YCL008C_mRNA	YCL008C_mRNA	=	STP22	Component of the ESCRT-I complex; ESCRT-I is involved in ubiquitin-dependent sorting of proteins into the endosome; prevents polyubiquitination of the arrestin-related protein Rim8p, thereby directing its monoubiquitination by Rsp5p; homologous to the mouse and human Tsg101 tumor susceptibility gene; mutants exhibit a Class E Vps phenotype;
TCONS_00000965	chrIII	107504	107712	-	209	snR43	XLOC_000885	snR43	snR43	=	SNR43	H/ACA box small nucleolar RNA (snoRNA); guides pseudouridylation of large subunit (LSU) rRNA at position U966 and of 5.8S rRNA at position 73
TCONS_00000966	chrIII	107792	108791	-	1000	YCL005W	XLOC_000886	MSTRG.797.1	YCL005W_mRNA	x	LDB16	Protein of unknown function; null mutants have decreased net negative cell surface charge; GFP-fusion protein expression is induced in response to the DNA-damaging agent MMS; native protein is detected in purified mitochondria
TCONS_00000967	chrIII	110808	111675	-	868	YCL002C	XLOC_000887	YCL002C_mRNA	YCL002C_mRNA	=		Putative protein of unknown function; YCL002C is not an essential gene
TCONS_00000968	chrIII	111855	114220	-	2366	YCL001W	XLOC_000888	MSTRG.801.1	YCL001W_mRNA	x	RER1	Protein involved in retention of membrane proteins; including Sec12p, in the ER; localized to Golgi; functions as a retrieval receptor in returning membrane proteins to the ER
TCONS_00000969	chrIII	117380	118348	-	969	YCR002C	XLOC_000889	YCR002C_mRNA	YCR002C_mRNA	=	CDC10	Component of the septin ring, required for cytokinesis; septins are GTP-binding proteins that assemble into rod-like hetero-oligomers that can associate to form filaments; septin rings at the mother-bud neck act as scaffolds for recruiting cell division factors and as barriers to prevent diffusion of specific proteins between mother and daughter cells; N-terminus interacts with phosphatidylinosit…
TCONS_00000970	chrIII	119575	120318	-	744	YCR004C	XLOC_000890	YCR004C_mRNA	YCR004C_mRNA	=	YCP4	Protein of unknown function; has sequence and structural similarity to flavodoxins; predicted to be palmitoylated; the authentic, non-tagged protein is detected in highly purified mitochondria in high-throughput studies
TCONS_00000971	chrIII	120946	122328	-	1383	YCR005C	XLOC_000891	YCR005C_mRNA	YCR005C_mRNA	=	CIT2	Citrate synthase, peroxisomal isozyme involved in glyoxylate cycle; catalyzes condensation of acetyl coenzyme A and oxaloacetate to form citrate; expression is controlled by Rtg1p and Rtg2p transcription factors; SCF-Ucc1 regulates level of Cit2p to maintain citrate homeostasis; oxaloacetate-dependent positive feedback loop inhibits Cit2p ubiquitination; CIT2 has a paralog, CIT1, that arose from …
TCONS_00000972	chrIII	122530	123003	-	474	YCR006C	XLOC_000892	YCR006C_mRNA	YCR006C_mRNA	=		Dubious open reading frame; unlikely to encode a functional protein, based on available experimental and comparative sequence data
TCONS_00000974	chrIII	126011	126730	-	720	YCR007C	XLOC_000894	YCR007C_mRNA	YCR007C_mRNA	=		Putative integral membrane protein; member of DUP240 gene family; YCR007C is not an essential gene
TCONS_00000975	chrIII	130745	131542	-	798	YCR009C	XLOC_000895	YCR009C_mRNA	YCR009C_mRNA	=	RVS161	Amphiphysin-like lipid raft protein; N-BAR domain protein that interacts with Rvs167p and regulates polarization of the actin cytoskeleton, endocytosis, cell polarity, cell fusion and viability following starvation or osmotic stress
TCONS_00000976	chrIII	132273	133124	-	852	YCR010C	XLOC_000896	YCR010C_mRNA	YCR010C_mRNA	=	ADY2	Acetate transporter required for normal sporulation; phosphorylated in mitochondria; ADY2 has a paralog, ATO2, that arose from the whole genome duplication
TCONS_00000977	chrIII	133724	136873	-	3150	YCR011C	XLOC_000897	YCR011C_mRNA	YCR011C_mRNA	=	ADP1	Putative ATP-dependent permease of the ABC transporter family
TCONS_00000978	chrIII	138402	139049	-	648	YCR013C	XLOC_000898	YCR013C_mRNA	YCR013C_mRNA	=		Dubious open reading frame; unlikely to encode a functional protein, based on available experimental and comparative sequence data; transcription of both YCR013C and the overlapping essential gene PGK1 is reduced in a gcr1 null mutant
TCONS_00000979	chrIII	139185	140933	-	1749	YCR014C	XLOC_000899	YCR014C_mRNA	YCR014C_mRNA	=	POL4	DNA polymerase IV; undergoes pair-wise interactions with Dnl4p-Lif1p and Rad27p to mediate repair of DNA double-strand breaks by non-homologous end joining (NHEJ); homologous to mammalian DNA polymerase beta
TCONS_00000980	chrIII	141217	142170	-	954	YCR015C	XLOC_000900	YCR015C_mRNA	YCR015C_mRNA	=	CTO1	Protein required for cold tolerance; involved in phosphate uptake; YCR015C is not an essential gene
TCONS_00000981	chrIII	142364	142546	-	183	snR33	XLOC_000901	snR33	snR33	=	SNR33	H/ACA box small nucleolar RNA (snoRNA); guides pseudouridylation of large subunit (LSU) rRNA at position U1042
TCONS_00000985	chrIII	144773	147634	-	2862	YCR017C	XLOC_000905	YCR017C_mRNA	YCR017C_mRNA	=	CWH43	Putative sensor/transporter protein involved in cell wall biogenesis; contains 14-16 transmembrane segments and several putative glycosylation and phosphorylation sites; null mutation is synthetically lethal with pkc1 deletion
TCONS_00000986	chrIII	148238	148903	-	666	YCR018C	XLOC_000906	YCR018C_mRNA	YCR018C_mRNA	=	SRD1	Protein involved in the processing of pre-rRNA to mature rRNA; contains a C2/C2 zinc finger motif; srd1 mutation suppresses defects caused by the rrp1-1 mutation
TCONS_00000988	chrIII	151608	151862	-	255	YCR018C-A	XLOC_000908	YCR018C-A_mRNA	YCR018C-A_mRNA	=		Putative protein of unknown function; encoded opposite a Ty1 LTR
TCONS_00000989	chrIII	154012	154659	-	648	YCR020C	XLOC_000909	YCR020C_mRNA	YCR020C_mRNA	=	PET18	Protein of unknown function; has weak similarity to proteins involved in thiamin metabolism; expression is induced in the absence of thiamin
TCONS_00000990	chrIII	154830	155096	-	267	YCR020C-A	XLOC_000910	YCR020C-A_mRNA	YCR020C-A_mRNA	=	MAK31	Non-catalytic subunit of N-terminal acetyltransferase of the NatC type; required for replication of dsRNA virus; member of the Sm protein family
TCONS_00000992	chrIII	156109	157107	-	999	YCR021C	XLOC_000912	YCR021C_mRNA	YCR021C_mRNA	=	HSP30	Negative regulator of the H(+)-ATPase Pma1p; stress-responsive protein; hydrophobic plasma membrane localized; induced by heat shock, ethanol treatment, weak organic acid, glucose limitation, and entry into stationary phase
TCONS_00000993	chrIII	157421	157765	-	345	YCR022C	XLOC_000913	YCR022C_mRNA	YCR022C_mRNA	=		Dubious open reading frame; unlikely to encode a functional protein, based on available experimental and comparative sequence data; YCR022C is not an essential gene
TCONS_00000994	chrIII	158538	160373	-	1836	YCR023C	XLOC_000914	YCR023C_mRNA	YCR023C_mRNA	=		Vacuolar membrane protein of unknown function; member of the multidrug resistance family; YCR023C is not an essential gene
TCONS_00000995	chrIII	160744	162222	-	1479	YCR024C	XLOC_000915	YCR024C_mRNA	YCR024C_mRNA	=	SLM5	Mitochondrial asparaginyl-tRNA synthetase
TCONS_00000996	chrIII	162599	162865	-	267	YCR024C-B	XLOC_000916	YCR024C-B_mRNA	YCR024C-B_mRNA	=		Putative protein of unknown function; identified by expression profiling and mass spectrometry
TCONS_00000997	chrIII	162945	163067	-	123	YCR024C-A	XLOC_000917	YCR024C-A_mRNA	YCR024C-A_mRNA	=	PMP1	Regulatory subunit for the plasma membrane H(+)-ATPase Pma1p; small single-membrane span proteolipid; forms unique helix and positively charged cytoplasmic domain that is able to specifically segregate phosphatidylserines; PMP1 has a paralog, PMP2, that arose from the whole genome duplication
TCONS_00000998	chrIII	163446	163856	-	411	YCR025C	XLOC_000918	YCR025C_mRNA	YCR025C_mRNA	=		Dubious open reading frame; unlikely to encode a functional protein, based on available experimental and comparative sequence data; YCR025C is not an essential gene
TCONS_00000999	chrIII	164111	166339	-	2229	YCR026C	XLOC_000919	YCR026C_mRNA	YCR026C_mRNA	=	NPP1	Nucleotide pyrophosphatase/phosphodiesterase; mediates extracellular nucleotide phosphate hydrolysis along with Npp2p and Pho5p; activity and expression enhanced during conditions of phosphate starvation; involved in spore wall assembly; NPP1 has a paralog, NPP2, that arose from the whole genome duplication, and an npp1 npp2 double mutant exhibits reduced dityrosine fluorescence relative to the s…
TCONS_00001000	chrIII	167370	167999	-	630	YCR027C	XLOC_000920	YCR027C_mRNA	YCR027C_mRNA	=	RHB1	Putative Rheb-related GTPase; involved in regulating canavanine resistance and arginine uptake; member of the Ras superfamily of G-proteins
TCONS_00001002	chrIII	170886	172424	-	1539	YCR028C	XLOC_000922	YCR028C_mRNA	YCR028C_mRNA	=	FEN2	Plasma membrane H+-pantothenate symporter; confers sensitivity to the antifungal agent fenpropimorph; relocalizes from vacuole to cytoplasm upon DNA replication stress
TCONS_00001003	chrIII	172561	173554	-	994	YCR028C-A	XLOC_000923	MSTRG.858.1	YCR028C-A_mRNA	e	RIM1	ssDNA-binding protein essential for mitochondrial genome maintenance; involved in mitochondrial DNA replication; stimulates utilization by Mip1p DNA polymerase of RNA primers synthesized by Rpo41p
TCONS_00001004	chrIII	172950	173440	-	491	YCR028C-A	XLOC_000923	YCR028C-A_mRNA	YCR028C-A_mRNA	=	RIM1	ssDNA-binding protein essential for mitochondrial genome maintenance; involved in mitochondrial DNA replication; stimulates utilization by Mip1p DNA polymerase of RNA primers synthesized by Rpo41p
TCONS_00001005	chrIII	173826	176438	-	2613	YCR030C	XLOC_000924	YCR030C_mRNA	YCR030C_mRNA	=	SYP1	Negative regulator of WASP-Arp23 complex; involved in endocytic site formation; directly inhibits Las17p stimulation of Arp23 complex-mediated actin assembly in vitro; may regulate assembly and disassembly of the septin ring; colocalizes and interacts with septin subunits; potential role in actin cytoskeletal organization
TCONS_00001006	chrIII	177500	178220	-	721	YCR031C	XLOC_000925	YCR031C_mRNA	YCR031C_mRNA	=	RPS14A	Protein component of the small (40S) ribosomal subunit; required for ribosome assembly and 20S pre-rRNA processing; mutations confer cryptopleurine resistance; homologous to mammalian ribosomal protein S14 and bacterial S11; RPS14A has a paralog, RPS14B, that arose from the whole genome duplication
TCONS_00001008	chrIII	191834	193018	-	1185	YCR035C	XLOC_000927	YCR035C_mRNA	YCR035C_mRNA	=	RRP43	Exosome non-catalytic core component; involved in 3'-5' RNA processing and degradation in both the nucleus and the cytoplasm; has similarity to E. coli RNase PH and to human hRrp43p (OIP2, EXOSC8); protein abundance increases in response to DNA replication stress
TCONS_00001009	chrIII	193278	194298	-	1021	YCR036W	XLOC_000928	MSTRG.868.1	YCR036W_mRNA	x	RBK1	Putative ribokinase
TCONS_00001010	chrIII	194414	197185	-	2772	YCR037C	XLOC_000929	YCR037C_mRNA	YCR037C_mRNA	=	PHO87	Low-affinity inorganic phosphate (Pi) transporter; acts upstream of Pho81p in regulation of the PHO pathway; expression is independent of Pi concentration and Pho4p activity; contains 12 membrane-spanning segments; PHO87 has a paralog, PHO90, that arose from the whole genome duplication
TCONS_00001011	chrIII	197621	199549	-	1929	YCR038C	XLOC_000930	YCR038C_mRNA	YCR038C_mRNA	=	BUD5	GTP/GDP exchange factor for Rsr1p (Bud1p); required for both axial and bipolar budding patterns; mutants exhibit random budding in all cell types
TCONS_00001013	chrIII	201174	205397	-	4224	YCR042C	XLOC_000931	YCR042C_mRNA	YCR042C_mRNA	=	TAF2	TFIID subunit (150 kDa); involved in RNA polymerase II transcription initiation
TCONS_00001014	chrIII	206261	206644	-	384	YCR043C	XLOC_000932	YCR043C_mRNA	YCR043C_mRNA	=		Putative protein of unknown function; green fluorescent protein (GFP)-fusion protein localizes to the Golgi apparatus; YCR043C is not an essential gene
TCONS_00001015	chrIII	206877	207950	-	1074	YCR044C	XLOC_000933	YCR044C_mRNA	YCR044C_mRNA	=	PER1	Protein of the endoplasmic reticulum; required for GPI-phospholipase A2 activity that remodels the GPI anchor as a prerequisite for association of GPI-anchored proteins with lipid rafts; functionally complemented by human ortholog PERLD1
TCONS_00001017	chrIII	209914	210423	-	510	YCR046C	XLOC_000935	YCR046C_mRNA	YCR046C_mRNA	=	IMG1	Mitochondrial ribosomal protein of the large subunit; required for respiration and for maintenance of the mitochondrial genome
TCONS_00001018	chrIII	210488	211671	-	1184	YCR047C	XLOC_000936	MSTRG.882.1	YCR047C_mRNA	o	BUD23	Methyltransferase that methylates residue G1575 of 18S rRNA; required for rRNA processing and nuclear export of 40S ribosomal subunits independently of methylation activity; diploid mutant displays random budding pattern; functional homolog of human WBSCR22
TCONS_00001019	chrIII	210718	211545	-	828	YCR047C	XLOC_000936	YCR047C_mRNA	YCR047C_mRNA	=	BUD23	Methyltransferase that methylates residue G1575 of 18S rRNA; required for rRNA processing and nuclear export of 40S ribosomal subunits independently of methylation activity; diploid mutant displays random budding pattern; functional homolog of human WBSCR22
TCONS_00001022	chrIII	213846	218241	-	4396	YCR053W	XLOC_000939	MSTRG.887.1	YCR053W_mRNA	x	THR4	Threonine synthase; conserved protein that catalyzes formation of threonine from O-phosphohomoserine; expression is regulated by the GCN4-mediated general amino acid control pathway
TCONS_00001023	chrIII	218376	220067	-	1692	YCR054C	XLOC_000940	YCR054C_mRNA	YCR054C_mRNA	=	CTR86	Essential protein of unknown function; with orthologs in Ashbya gossypii and Candida albicans; similar to human ATXN10, mutations in which cause spinocerebellar ataxia type 10; codon usage corresponds to that observed for yeast genes expressed at low levels; relative distribution to the nucleus increases upon DNA replication stress
TCONS_00001024	chrIII	220457	223228	-	2772	YCR057C	XLOC_000941	YCR057C_mRNA	YCR057C_mRNA	=	PWP2	Conserved 90S pre-ribosomal component; essential for proper endonucleolytic cleavage of the 35 S rRNA precursor at A0, A1, and A2 sites; contains eight WD-repeats; PWP2 deletion leads to defects in cell cycle and bud morphogenesis
TCONS_00001025	chrIII	223454	224230	-	777	YCR059C	XLOC_000942	YCR059C_mRNA	YCR059C_mRNA	=	YIH1	Negative regulator of eIF2 kinase Gcn2p; competes with Gcn2p for binding to Gcn1p; may contribute to regulation of translation in response to starvation via regulation of Gcn2p; binds to monomeric actin and to ribosomes and polyribosomes; ortholog of mammalian IMPACT
TCONS_00001026	chrIII	228095	228505	-	411	YCR064C	XLOC_000943	YCR064C_mRNA	YCR064C_mRNA	=		Dubious open reading frame; unlikely to encode a functional protein, based on available experimental and comparative sequence data; partially overlaps the verified gene BUD31
TCONS_00001027	chrIII	229065	231004	-	1940	YCR065W	XLOC_000944	MSTRG.899.1	YCR065W_mRNA	x	HCM1	Forkhead transcription factor; drives S-phase activation of genes involved in chromosome segregation, spindle dynamics, budding; also activates genes involved in respiration, use of alternative energy sources (like proline), NAD synthesis, oxidative stress resistance; key factor in early adaptation to nutrient deficiency and diauxic shift; suppressor of calmodulin mutants with specific SPB assemb…
TCONS_00001028	chrIII	233125	236322	-	3198	YCR067C	XLOC_000945	YCR067C_mRNA	YCR067C_mRNA	=	SED4	Integral ER membrane protein that stimulates Sar1p GTPase activity; involved in COPII vesicle budding through disassociation of coat proteins from membranes onto liposomes; binds Sec16p; SED4 has a paralog, SEC12, that arose from the whole genome duplication
TCONS_00001029	chrIII	238882	240011	-	1130	YCR069W	XLOC_000946	MSTRG.904.1	YCR069W_mRNA	x	CPR4	Peptidyl-prolyl cis-trans isomerase (cyclophilin); catalyzes the cis-trans isomerization of peptide bonds N-terminal to proline residues; has a potential role in the secretory pathway; CPR4 has a paralog, CPR8, that arose from the whole genome duplication
TCONS_00001030	chrIII	240103	240543	-	441	YCR071C	XLOC_000947	YCR071C_mRNA	YCR071C_mRNA	=	IMG2	Mitochondrial ribosomal protein of the large subunit; conserved in metazoa, with similarity to human mitochondrial ribosomal protein MRPL49
TCONS_00001031	chrIII	240805	242352	-	1548	YCR072C	XLOC_000948	YCR072C_mRNA	YCR072C_mRNA	=	RSA4	WD-repeat protein involved in ribosome biogenesis; may interact with ribosomes; required for maturation and efficient intra-nuclear transport or pre-60S ribosomal subunits, localizes to the nucleolus
TCONS_00001032	chrIII	242588	246583	-	3996	YCR073C	XLOC_000949	YCR073C_mRNA	YCR073C_mRNA	=	SSK22	MAP kinase kinase kinase of HOG1 mitogen-activated signaling pathway; functionally redundant with Ssk2p; interacts with and is activated by Ssk1p; phosphorylates Pbs2p; SSK22 has a paralog, SSK2, that arose from the whole genome duplication
TCONS_00001033	chrIII	246950	247910	-	961	YCR073W-A	XLOC_000950	MSTRG.911.1	YCR073W-A_mRNA	x	SOL2	Protein with a possible role in tRNA export; shows similarity to 6-phosphogluconolactonase non-catalytic domains but does not exhibit this enzymatic activity; homologous to Sol3p and Sol4p; SOL2 has a paralog, SOL1, that arose from the whole genome duplication
TCONS_00001034	chrIII	248033	248815	-	783	YCR075C	XLOC_000951	YCR075C_mRNA	YCR075C_mRNA	=	ERS1	Protein with similarity to human cystinosin; cystinosin is a H(+)-driven transporter involved in L-cystine export from lysosomes and implicated in the disease cystinosis; contains seven transmembrane domains
TCONS_00001035	chrIII	249293	250045	-	753	YCR076C	XLOC_000952	YCR076C_mRNA	YCR076C_mRNA	=	FUB1	Proteasome-binding protein; interacts physically with multiple subunits of the 20S proteasome and genetically with genes encoding 20S core particle and 19S regulatory particle subunits; exhibits boundary activity which blocks the propagation of heterochromatic silencing; contains a PI31 proteasome regulator domain and sequence similarity with human PSMF1, a proteasome inhibitor; not an essential …
TCONS_00001036	chrIII	250238	252628	-	2391	YCR077C	XLOC_000953	YCR077C_mRNA	YCR077C_mRNA	=	PAT1	Deadenylation-dependent mRNA-decapping factor; also required for faithful chromosome transmission, maintenance of rDNA locus stability, and protection of mRNA 3'-UTRs from trimming; associated with topoisomerase II; binds to mRNAs under glucose starvation, most often in the 3' UTR; functionally linked to Pab1p; forms cytoplasmic foci upon DNA replication stress; phosphorylation by PKA inhibits P …
TCONS_00001037	chrIII	252797	254229	-	1433	YCR079W	XLOC_000954	MSTRG.919.1	YCR079W_mRNA	x	PTC6	Mitochondrial type 2C protein phosphatase (PP2C); has similarity to mammalian PP1Ks; involved in mitophagy; null mutant is sensitive to rapamycin and has decreased phosphorylation of the Pda1 subunit of pyruvate dehydrogenase
TCONS_00001039	chrIII	258785	259961	-	1177	YCR082W	XLOC_000956	MSTRG.923.1	YCR082W_mRNA	x	AHC2	Component of the ADA histone acetyltransferase complex; Ach2p and Ach1p are unique to the ADA complex and not shared with the related SAGA and SLIK complexes; may tether Ach1p to the complex
TCONS_00001040	chrIII	260311	262452	-	2142	YCR084C	XLOC_000957	YCR084C_mRNA	YCR084C_mRNA	=	TUP1	General repressor of transcription; forms complex with Cyc8p, involved in the establishment of repressive chromatin structure through interactions with histones H3 and H4, appears to enhance expression of some genes
TCONS_00001041	chrIII	262828	263330	-	503	YCR085W	XLOC_000958	MSTRG.928.1	YCR085W_mRNA	x		Dubious open reading frame; unlikely to encode a functional protein, based on available experimental and comparative sequence data
TCONS_00001042	chrIII	264006	264467	-	462	YCR087C-A	XLOC_000959	YCR087C-A_mRNA	YCR087C-A_mRNA	=		Putative protein of unknown function; green fluorescent protein (GFP)-fusion protein localizes to the nucleolus; YCR087C-A is not an essential gene
TCONS_00001043	chrIII	265031	266871	-	1841	YCR088W	XLOC_000960	MSTRG.933.1	YCR088W_mRNA	x	ABP1	Actin-binding protein of the cortical actin cytoskeleton; important for activation of the Arp2/3 complex that plays a key role actin in cytoskeleton organization; inhibits barbed-end actin filament elongation; phosphorylation within its Proline-Rich Regio, mediated by Cdc28p and Pho85p, protects Abp1p from proteolysis mediated by its own PEST sequences; mammalian homologue of HIP-55 (hematopoieti…
TCONS_00001044	chrIII	272315	272863	-	549	YCR090C	XLOC_000961	YCR090C_mRNA	YCR090C_mRNA	=		Putative protein of unknown function; green fluorescent protein (GFP)-fusion protein localizes to the cytoplasm and nucleus; YCR090C is not an essential gene
TCONS_00001045	chrIII	276764	279820	-	3057	YCR092C	XLOC_000962	YCR092C_mRNA	YCR092C_mRNA	=	MSH3	Mismatch repair protein; forms dimers with Msh2p that mediate repair of insertion or deletion mutations and removal of nonhomologous DNA ends, contains a PCNA (Pol30p) binding motif required for genome stability
TCONS_00001046	chrIII	288170	289258	-	1089	YCR095C	XLOC_000963	YCR095C_mRNA	YCR095C_mRNA	=	OCA4	Cytoplasmic protein required for replication of Brome mosaic virus; S. cerevisiae is a model system for studying replication of positive-strand RNA viruses in their natural hosts
TCONS_00001048	chrIII	297049	298605	-	1557	YCR098C	XLOC_000965	YCR098C_mRNA	YCR098C_mRNA	=	GIT1	Plasma membrane permease; mediates uptake of glycerophosphoinositol and glycerophosphocholine as sources of the nutrients inositol and phosphate; expression and transport rate are regulated by phosphate and inositol availability
TCONS_00001049	chrIII	300486	300768	-	283	YCR100C	XLOC_000966	MSTRG.949.1	YCR100C_mRNA	p		Putative protein of unknown function
TCONS_00001050	chrIII	300832	301299	-	468	YCR099C	XLOC_000967	YCR099C_mRNA	YCR099C_mRNA	=		Putative protein of unknown function
TCONS_00001051	chrIII	301271	302221	-	951	YCR100C	XLOC_000967	YCR100C_mRNA	YCR100C_mRNA	=		Putative protein of unknown function
TCONS_00001052	chrIII	302482	303030	-	549	YCR101C	XLOC_000968	YCR101C_mRNA	YCR101C_mRNA	=		Putative protein of unknown function; localizes to the membrane fraction; YCR101C is not an essential gene
TCONS_00001053	chrIII	303077	303547	-	471	YCR102C	XLOC_000969	MSTRG.952.1	YCR102C_mRNA	p		Putative protein of unknown function; involved in copper metabolism; similar to C. carbonum toxD gene; member of the quinone oxidoreductase family
TCONS_00001054	chrIII	304361	305467	-	1107	YCR102C	XLOC_000970	YCR102C_mRNA	YCR102C_mRNA	=		Putative protein of unknown function; involved in copper metabolism; similar to C. carbonum toxD gene; member of the quinone oxidoreductase family
TCONS_00001055	chrIII	308182	310871	-	2690	YCR105W	XLOC_000971	MSTRG.955.1	YCR105W_mRNA	x	ADH7	NADPH-dependent medium chain alcohol dehydrogenase; has broad substrate specificity; member of the cinnamyl family of alcohol dehydrogenases; may be involved in fusel alcohol synthesis or in aldehyde tolerance
TCONS_00001059	chrINT	4373	7894	+	3522	TetR_ssn6	XLOC_000975	TetR_ssn6	TetR_ssn6	=
TCONS_00001060	chrINT	2	3381	-	3380	MET15_int	XLOC_000976	MSTRG.959.1	MET15_int	x
TCONS_00001062	chrIV	1802	2953	+	1152	YDL248W	XLOC_000978	YDL248W_mRNA	YDL248W_mRNA	=	COS7	Protein of unknown function; member of the DUP380 subfamily of conserved, often subtelomerically-encoded proteins; the authentic, non-tagged protein is detected in highly purified mitochondria in high-throughput studies
TCONS_00001065	chrIV	11646	15737	+	4092	YDL245C	XLOC_000981	MSTRG.969.1	YDL245C_mRNA	x	HXT15	Protein of unknown function with similarity to hexose transporters; expression is induced by low levels of glucose and repressed by high levels of glucose
TCONS_00001066	chrIV	16204	17226	+	1023	YDL244W	XLOC_000982	YDL244W_mRNA	YDL244W_mRNA	=	THI13	Protein involved in synthesis of the thiamine precursor HMP; member of a subtelomeric gene family including THI5, THI11, THI12, and THI13; hydroxymethylpyrimidine is also known as HMP
TCONS_00001068	chrIV	20635	21006	+	372	YDL241W	XLOC_000984	YDL241W_mRNA	YDL241W_mRNA	=		Putative protein of unknown function; YDL241W is not an essential gene
TCONS_00001069	chrIV	21385	22608	+	1224	YDL240C-A	XLOC_000985	MSTRG.975.1	YDL240C-A_mRNA	x		Dubious open reading frame; unlikely to encode a functional protein, based on available experimental and comparative sequence data; identified by sequence comparison with hemiascomycetous yeast species
TCONS_00001070	chrIV	22823	25876	+	3054	YDL240W	XLOC_000986	YDL240W_mRNA	YDL240W_mRNA	=	LRG1	GTPase-activating protein (GAP); contains Rho1p-specific GAP activity, interacting with activated forms of Rho1p; functions along with Sac7p as a negative regulator of the Pkc1p-mediated cell wall integrity signaling pathway; negative regulator of cell wall 1,3-beta-glucan biosynthesis; required for efficient cell fusion; contains a RhoGAP domain and three Lin-11-Isl1-Mec-3 (LIM) domains
TCONS_00001071	chrIV	30657	31829	+	1173	YDL237W	XLOC_000987	YDL237W_mRNA	YDL237W_mRNA	=	AIM6	Putative protein of unknown function; required for respiratory growth; YDL237W is not an essential gene
TCONS_00001072	chrIV	32296	33234	+	939	YDL236W	XLOC_000988	YDL236W_mRNA	YDL236W_mRNA	=	PHO13	Alkaline phosphatase specific for p-nitrophenyl phosphate; also has protein phosphatase activity
TCONS_00001073	chrIV	36797	38173	+	1377	YDL233W	XLOC_000989	YDL233W_mRNA	YDL233W_mRNA	=	MFG1	Regulator of filamentous growth; interacts with FLO11 promoter and regulates FLO11 expression; binds to transcription factors Flo8p and Mss11p; green fluorescent protein (GFP)-fusion protein localizes to the nucleus; YDL233W is not an essential gene
TCONS_00001074	chrIV	38487	38597	+	111	YDL232W	XLOC_000990	YDL232W_mRNA	YDL232W_mRNA	=	OST4	Subunit of the oligosaccharyltransferase complex of the ER lumen; complex catalyzes protein asparagine-linked glycosylation; type I membrane protein required for incorporation of Ost3p or Ost6p into the OST complex
TCONS_00001075	chrIV	42700	43707	+	1008	YDL230W	XLOC_000991	YDL230W_mRNA	YDL230W_mRNA	=	PTP1	Phosphotyrosine-specific protein phosphatase; dephosphorylates a broad range of substrates in vivo, including Fpr3p; localized to the cytoplasm and the mitochondria; proposed to be a negative regulator of filamentation
TCONS_00001076	chrIV	44065	45906	+	1842	YDL229W	XLOC_000992	YDL229W_mRNA	YDL229W_mRNA	=	SSB1	Cytoplasmic ATPase that is a ribosome-associated molecular chaperone; functions with J-protein partner Zuo1p; may be involved in folding of newly-made polypeptide chains; member of the HSP70 family; interacts with phosphatase subunit Reg1p; SSB1 has a paralog, SSB2, that arose from the whole genome duplication
TCONS_00001077	chrIV	52445	54100	+	1656	YDL225W	XLOC_000993	YDL225W_mRNA	YDL225W_mRNA	=	SHS1	Component of the septin ring that is required for cytokinesis; present at the ends of rod-like septin hetero-oligomers; C-terminal extension is important for recruitment of Bni5p to the mother-bud neck, which in turn is required for Myo1p recruitment and cytokinesis; undergoes sumoylation and phosphorylation during mitosis; protein abundance increases in response to DNA replication stress
TCONS_00001079	chrIV	62011	62562	+	552	YDL221W	XLOC_000995	YDL221W_mRNA	YDL221W_mRNA	=		Dubious open reading frame; unlikely to encode a functional protein, based on available experimental and comparative sequence data; partially overlaps the 3' end of essential gene CDC13
TCONS_00001080	chrIV	65242	65765	+	524	YDL219W	XLOC_000996	YDL219W_mRNA	YDL219W_mRNA	=	DTD1	D-Tyr-tRNA(Tyr) deacylase; functions in protein translation, may affect nonsense suppression via alteration of the protein synthesis machinery; ubiquitous among eukaryotes
TCONS_00001081	chrIV	66493	67446	+	954	YDL218W	XLOC_000997	YDL218W_mRNA	YDL218W_mRNA	=		Putative protein of unknown function; YDL218W transcription is regulated by Azf1p and induced by starvation and aerobic conditions; expression also induced in cells treated with the mycotoxin patulin
TCONS_00001082	chrIV	70607	74435	+	3829	YDL215C	XLOC_000998	MSTRG.1006.1	YDL215C_mRNA	x	GDH2	NAD(+)-dependent glutamate dehydrogenase; degrades glutamate to ammonia and alpha-ketoglutarate; expression sensitive to nitrogen catabolite repression and intracellular ammonia levels; genetically interacts with GDH3 by suppressing stress-induced apoptosis
TCONS_00001083	chrIV	74849	78094	+	3246	YDL214C	XLOC_000999	MSTRG.1009.1	YDL214C_mRNA	x	PRR2	Serine/threonine protein kinase; inhibits pheromone induced signalling downstream of MAPK, possibly at the level of the Ste12p transcription factor; mutant has increased aneuploidy tolerance; PRR2 has a paralog, NPR1, that arose from the whole genome duplication
TCONS_00001084	chrIV	78426	79058	+	633	YDL212W	XLOC_001000	YDL212W_mRNA	YDL212W_mRNA	=	SHR3	Endoplasmic reticulum packaging chaperone; required for incorporation of amino acid permeases into COPII coated vesicles for transport to the cell surface
TCONS_00001085	chrIV	80418	83471	+	3054	YDL212W	XLOC_001001	MSTRG.1014.1	YDL212W_mRNA	p	SHR3	Endoplasmic reticulum packaging chaperone; required for incorporation of amino acid permeases into COPII coated vesicles for transport to the cell surface
TCONS_00001087	chrIV	84270	85985	+	1716	YDL210W	XLOC_001003	YDL210W_mRNA	YDL210W_mRNA	=	UGA4	GABA (gamma-aminobutyrate) permease; serves as a GABA transport protein involved in the utilization of GABA as a nitrogen source; catalyzes the transport of putrescine and delta-aminolevulinic acid (ALA); localized to the vacuolar membrane
TCONS_00001089	chrIV	87512	87982	+	471	YDL208W	XLOC_001005	YDL208W_mRNA	YDL208W_mRNA	=	NHP2	Protein related to mammalian high mobility group (HMG) proteins; nuclear protein; essential for function of H/ACA-type snoRNPs, which are involved in 18S rRNA processing
TCONS_00001090	chrIV	88248	89864	+	1617	YDL207W	XLOC_001006	YDL207W_mRNA	YDL207W_mRNA	=	GLE1	Cytoplasmic nucleoporin required for polyadenylated mRNA export; contains a nuclear export signal; when bound to inositol hexakisphosphate (IP6), functions as an activator for the Dbp5p ATPase activity at the nuclear pore complex during mRNA export; mediates translation initiation; required for efficient translation termination
TCONS_00001091	chrIV	88349	89934	+	1586	YDL207W	XLOC_001006	MSTRG.1022.2	YDL207W_mRNA	o	GLE1	Cytoplasmic nucleoporin required for polyadenylated mRNA export; contains a nuclear export signal; when bound to inositol hexakisphosphate (IP6), functions as an activator for the Dbp5p ATPase activity at the nuclear pore complex during mRNA export; mediates translation initiation; required for efficient translation termination
TCONS_00001092	chrIV	90176	92464	+	2289	YDL206W	XLOC_001007	YDL206W_mRNA	YDL206W_mRNA	=		Putative protein of unknown function; YDL206W is not an essential protein
TCONS_00001093	chrIV	94605	95786	+	1182	YDL204W	XLOC_001008	YDL204W_mRNA	YDL204W_mRNA	=	RTN2	Reticulon protein; stabilizes membrane curvature; involved in nuclear pore assembly and maintenance of tubular ER morphology; interacts with exocyst subunit Sec6p, Yip3p, and Sbh1p; much less abundant than Rtn1p; rtn1 rtn2 yop1 triple mutant lacks tubular ER; member of RTNLA (reticulon-like A) subfamily; protein increases in abundance and relocalizes to plasma membrane upon DNA replication stress…
TCONS_00001094	chrIV	98475	99224	+	750	YDL202W	XLOC_001009	YDL202W_mRNA	YDL202W_mRNA	=	MRPL11	Mitochondrial ribosomal protein of the large subunit; localizes to vacuole in response to H2O2
TCONS_00001095	chrIV	99561	100421	+	861	YDL201W	XLOC_001010	YDL201W_mRNA	YDL201W_mRNA	=	TRM8	Noncatalytic subunit of a tRNA methyltransferase complex; Trm8p and Trm82p comprise an enzyme that catalyzes a methyl-transfer from S-adenosyl-l-methionine to the N(7) atom of guanine at position 46 in tRNA; Trm8 lacks catalytic activity if not bound to Trm82p
TCONS_00001097	chrIV	107208	111029	+	3822	YDL195W	XLOC_001012	YDL195W_mRNA	YDL195W_mRNA	=	SEC31	Component of the Sec13p-Sec31p complex of the COPII vesicle coat; COPII coat is required for vesicle formation in ER to Golgi transport; mutant has increased aneuploidy tolerance
TCONS_00001098	chrIV	111580	114234	+	2655	YDL194W	XLOC_001013	YDL194W_mRNA	YDL194W_mRNA	=	SNF3	Plasma membrane low glucose sensor, regulates glucose transport; contains 12 predicted transmembrane segments and a long C-terminal tail required for induction of hexose transporters; also senses fructose and mannose; SNF3 has a paralog, RGT2, that arose from the whole genome duplication
TCONS_00001099	chrIV	114672	115799	+	1128	YDL193W	XLOC_001014	YDL193W_mRNA	YDL193W_mRNA	=	NUS1	Forms dehydrodolichyl diphosphate syntase complex with RER2 or SRT1; tet-repressible mutant shows accumulation of hypoglycosylated forms of CPY, suggesting that Nus1p may be involved in protein trafficking; mutations in human homolog NUS1 have been implicated in congenital scoliosis, neurological impairment, refractory epilepsy, hearing deficit, and visual impairment; human cis-prenyltransferase …
TCONS_00001100	chrIV	116321	116866	+	546	YDL192W	XLOC_001015	YDL192W_mRNA	YDL192W_mRNA	=	ARF1	ADP-ribosylation factor; GTPase of the Ras superfamily involved in regulation of coated vesicle formation in intracellular trafficking within the Golgi; ARF1 has a paralog, ARF2, that arose from the whole genome duplication
TCONS_00001101	chrIV	117600	125159	+	7560	YDL189W	XLOC_001016	MSTRG.1039.1	YDL189W_mRNA	e	RBS1	Protein involved in assembly of the RNA polymerase III (Pol III) complex; high copy suppressor of Pol III assembly mutation and psk1 psk2 mutations that confer temperature-sensitivity for galactose utilization; physically interacts with Pol III; proposed to bind single-stranded nucleic acids via its R3H domain
TCONS_00001102	chrIV	117664	118517	+	854	YDL191W	XLOC_001016	YDL191W_mRNA	YDL191W_mRNA	=	RPL35A	Ribosomal 60S subunit protein L35A; homologous to mammalian ribosomal protein L35 and bacterial L29; RPL35A has a paralog, RPL35B, that arose from the whole genome duplication
TCONS_00001103	chrIV	121870	123770	+	1901	YDL189W	XLOC_001016	MSTRG.1039.3	YDL189W_mRNA	o	RBS1	Protein involved in assembly of the RNA polymerase III (Pol III) complex; high copy suppressor of Pol III assembly mutation and psk1 psk2 mutations that confer temperature-sensitivity for galactose utilization; physically interacts with Pol III; proposed to bind single-stranded nucleic acids via its R3H domain
TCONS_00001104	chrIV	122078	123589	+	1512	YDL189W	XLOC_001016	YDL189W_mRNA	YDL189W_mRNA	=	RBS1	Protein involved in assembly of the RNA polymerase III (Pol III) complex; high copy suppressor of Pol III assembly mutation and psk1 psk2 mutations that confer temperature-sensitivity for galactose utilization; physically interacts with Pol III; proposed to bind single-stranded nucleic acids via its R3H domain
TCONS_00001106	chrIV	126787	130002	+	3216	YDL185W	XLOC_001018	YDL185W_mRNA	YDL185W_mRNA	=	VMA1	Subunit A of the V1 peripheral membrane domain of V-ATPase; protein precursor undergoes self-catalyzed splicing to yield the extein Tfp1p and the intein Vde (PI-SceI), which is a site-specific endonuclease; the V1 peripheral membrane domain of the vacuolar H+-ATPase (V-ATPase) has eight subunits; involved in methionine restriction extension of chronological lifespan in an autophagy-dependent mann…
TCONS_00001107	chrIV	133437	134723	+	1287	YDL182W	XLOC_001019	YDL182W_mRNA	YDL182W_mRNA	=	LYS20	Homocitrate synthase isozyme and functions in DNA repair; catalyzes the condensation of acetyl-CoA and alpha-ketoglutarate to form homocitrate, which is the first step in the lysine biosynthesis pathway; LYS20 has a paralog, LYS21, that arose from the whole genome duplication
TCONS_00001108	chrIV	135179	135436	+	258	YDL181W	XLOC_001020	YDL181W_mRNA	YDL181W_mRNA	=	INH1	Protein that inhibits ATP hydrolysis by the F1F0-ATP synthase; inhibitory function is enhanced by stabilizing proteins Stf1p and Stf2p; has a calmodulin-binding motif and binds calmodulin in vitro; INH1 has a paralog, STF1, that arose from the whole genome duplication
TCONS_00001109	chrIV	135896	137539	+	1644	YDL180W	XLOC_001021	YDL180W_mRNA	YDL180W_mRNA	=		Putative protein of unknown function; green fluorescent protein (GFP)-fusion protein localizes to the vacuole
TCONS_00001110	chrIV	138291	139205	+	915	YDL179W	XLOC_001022	YDL179W_mRNA	YDL179W_mRNA	=	PCL9	Cyclin; forms a functional kinase complex with Pho85p cyclin-dependent kinase (Cdk), expressed in late M/early G1 phase, activated by Swi5p; PCL9 has a paralog, PCL2, that arose from the whole genome duplication
TCONS_00001111	chrIV	139522	141114	+	1593	YDL178W	XLOC_001023	YDL178W_mRNA	YDL178W_mRNA	=	DLD2	D-lactate dehydrogenase; located in the mitochondrial matrix
TCONS_00001112	chrIV	142097	144223	+	2127	YDL176W	XLOC_001024	YDL176W_mRNA	YDL176W_mRNA	=		Protein of unknown function; predicted by computational methods to be involved in fructose-1,6-bisphosphatase (Fbp1p) degradation; interacts with components of the GID complex; YDL176W is not an essential gene
TCONS_00001113	chrIV	145782	147951	+	2170	YDL174C	XLOC_001025	MSTRG.1060.1	YDL174C_mRNA	x	DLD1	D-lactate dehydrogenase; oxidizes D-lactate to pyruvate, transcription is heme-dependent, repressed by glucose, and derepressed in ethanol or lactate; located in the mitochondrial inner membrane
TCONS_00001114	chrIV	148191	149078	+	888	YDL173W	XLOC_001026	YDL173W_mRNA	YDL173W_mRNA	=	PAR32	Putative protein of unknown function; hyperphosphorylated upon rapamycin treatment in a Tap42p-dependent manner; green fluorescent protein (GFP)-fusion protein localizes to the cytoplasm; PAR32 is not an essential gene
TCONS_00001115	chrIV	156318	157904	+	1587	YDL170W	XLOC_001027	YDL170W_mRNA	YDL170W_mRNA	=	UGA3	Transcriptional activator for GABA-dependent induction of GABA genes; binds to DNA elements found in the promoters of target genes and increases their expression in the presence of GABA (gamma-aminobutyrate); zinc finger transcription factor of the Zn(2)-Cys(6) binuclear cluster domain type; localized to the nucleus; examples of GABA genes include UGA1, UGA2, and UGA4
TCONS_00001116	chrIV	158882	159464	+	583	YDL170W	XLOC_001028	MSTRG.1067.1	YDL170W_mRNA	p	UGA3	Transcriptional activator for GABA-dependent induction of GABA genes; binds to DNA elements found in the promoters of target genes and increases their expression in the presence of GABA (gamma-aminobutyrate); zinc finger transcription factor of the Zn(2)-Cys(6) binuclear cluster domain type; localized to the nucleus; examples of GABA genes include UGA1, UGA2, and UGA4
TCONS_00001117	chrIV	159604	160764	+	1161	YDL168W	XLOC_001029	YDL168W_mRNA	YDL168W_mRNA	=	SFA1	Bifunctional alcohol dehydrogenase and formaldehyde dehydrogenase; formaldehyde dehydrogenase activity is glutathione-dependent; functions in formaldehyde detoxification and formation of long chain and complex alcohols, regulated by Hog1p-Sko1p; protein abundance increases in response to DNA replication stress
TCONS_00001118	chrIV	161058	163116	+	2059	YDL167C	XLOC_001030	MSTRG.1071.1	YDL167C_mRNA	x	NRP1	Putative RNA binding protein of unknown function; localizes to stress granules induced by glucose deprivation; predicted to be involved in ribosome biogenesis
TCONS_00001119	chrIV	164290	164865	+	576	YDL165W	XLOC_001031	YDL165W_mRNA	YDL165W_mRNA	=	CDC36	Component of the CCR4-NOT core complex; this complex has multiple roles in regulating mRNA levels including regulation of transcription and destabilizing mRNAs through deadenylation; basal transcription factor
TCONS_00001121	chrIV	167714	169078	+	1365	YDL161W	XLOC_001033	YDL161W_mRNA	YDL161W_mRNA	=	ENT1	Epsin-like protein involved in endocytosis and actin patch assembly; functionally redundant with Ent2p; binds clathrin via a clathrin-binding domain motif at C-terminus; relocalizes from bud neck to cytoplasm upon DNA replication stress; ENT1 has a paralog, ENT2, that arose from the whole genome duplication
TCONS_00001122	chrIV	169316	169764	+	449	YDL160C-A	XLOC_001034	MSTRG.1078.1	YDL160C-A_mRNA	x	MHF2	Component of the heterotetrameric MHF histone-fold complex; in humans the MHF complex interacts with both DNA and Mph1p ortholog FANCM to stabilize and remodel blocked replication forks and repair damaged DNA; mhf2 srs2 double mutants are MMS hypersensitive; orthologous to human centromere constitutive-associated network (CCAN) subunit CENP-X, also known as MHF2
TCONS_00001123	chrIV	170254	172133	+	1880	YDL160C	XLOC_001035	MSTRG.1080.1	YDL160C_mRNA	x	DHH1	Cytoplasmic DExD/H-box helicase, stimulates mRNA decapping; coordinates distinct steps in mRNA function and decay, interacts with both the decapping and deadenylase complexes, role in translational repression, mRNA decay, and processing body dynamics; may have a role in mRNA export; C-terminus of Dhh1p interacts with Ngr1p and promotes POR1, but not EDC1 mRNA decay; forms cytoplasmic foci upon DN…
TCONS_00001125	chrIV	172481	174028	+	1548	YDL159W	XLOC_001037	YDL159W_mRNA	YDL159W_mRNA	=	STE7	Signal transducing MAP kinase kinase; involved in pheromone response where it phosphorylates Fus3p; involved in the pseudohyphal/invasive growth pathway where it phosphorylates of Kss1p; phosphorylated by Ste11p; degraded by ubiquitin pathway
TCONS_00001126	chrIV	174918	176486	+	1569	YDL156W	XLOC_001038	YDL156W_mRNA	YDL156W_mRNA	=	CMR1	Nuclear protein with a role in protein quality control; localizes to the intranuclear quality control compartment (INQ) in response to proteasome inhibition or DNA replication stress; INQ likely sequesters proteins involved in DNA metabolism for degradation or re-folding; DNA-binding protein with preference for UV-damaged DNA; contains three WD domains (WD-40 repeat); human ortholog WDR76 also ex…
TCONS_00001127	chrIV	176773	178056	+	1284	YDL155W	XLOC_001039	YDL155W_mRNA	YDL155W_mRNA	=	CLB3	B-type cyclin involved in cell cycle progression; activates Cdc28p to promote the G2/M transition; may be involved in DNA replication and spindle assembly; accumulates during S phase and G2, then targeted for ubiquitin-mediated degradation; relative distribution to the nucleus increases upon DNA replication stress; CLB3 has a paralog, CLB4, that arose from the whole genome duplication
TCONS_00001128	chrIV	178334	181039	+	2706	YDL154W	XLOC_001040	YDL154W_mRNA	YDL154W_mRNA	=	MSH5	Protein of the MutS family; forms a dimer with Msh4p that facilitates crossovers between homologs during meiosis; msh5-Y823H mutation confers tolerance to DNA alkylating agents; homologs present in C. elegans and humans
TCONS_00001130	chrIV	183343	184611	+	1269	YDL150W	XLOC_001042	YDL150W_mRNA	YDL150W_mRNA	=	RPC53	RNA polymerase III subunit C53
TCONS_00001131	chrIV	184925	187918	+	2994	YDL149W	XLOC_001043	YDL149W_mRNA	YDL149W_mRNA	=	ATG9	Transmembrane protein involved in forming Cvt and autophagic vesicles; cycles between the phagophore assembly site (PAS) and other cytosolic punctate structures, not found in autophagosomes; may be involved in membrane delivery to the PAS
TCONS_00001132	chrIV	190924	192261	+	1338	YDL147W	XLOC_001044	YDL147W_mRNA	YDL147W_mRNA	=	RPN5	Subunit of the CSN and 26S proteasome lid complexes; similar to mammalian p55 subunit and to another S. cerevisiae regulatory subunit, Rpn7p; Rpn5p is an essential protein; the COP9 signalosome is also known as the CSN
TCONS_00001133	chrIV	192750	194225	+	1476	YDL146W	XLOC_001045	YDL146W_mRNA	YDL146W_mRNA	=	LDB17	Protein involved in the regulation of endocytosis; transiently recruited to actin cortical patches in a SLA1-dependent manner after late coat component assembly; GFP-fusion protein localizes to the periphery, cytoplasm, bud, and bud neck
TCONS_00001134	chrIV	194529	198176	+	3648	YDL145C	XLOC_001046	MSTRG.1100.1	YDL145C_mRNA	x	COP1	Alpha subunit of COPI vesicle coatomer complex; complex surrounds transport vesicles in the early secretory pathway
TCONS_00001135	chrIV	199996	201582	+	1587	YDL143W	XLOC_001047	YDL143W_mRNA	YDL143W_mRNA	=	CCT4	Subunit of the cytosolic chaperonin Cct ring complex; related to Tcp1p, required for the assembly of actin and tubulins in vivo
TCONS_00001136	chrIV	203039	205111	+	2073	YDL141W	XLOC_001048	YDL141W_mRNA	YDL141W_mRNA	=	BPL1	Biotin:apoprotein ligase; covalently modifies proteins with the addition of biotin, required for acetyl-CoA carboxylase (Acc1p) holoenzyme formation; comparative analysis suggests that a mitochondrially targeted form may result from translation starting at a non-canonical codon upstream of the annotated start codon; human homolog HLCS can complement yeast BPL1 mutant
TCONS_00001137	chrIV	213351	215642	+	2292	YDL138W	XLOC_001049	YDL138W_mRNA	YDL138W_mRNA	=	RGT2	Plasma membrane high glucose sensor that regulates glucose transport; contains 12 predicted transmembrane segments and a long C-terminal tail required for induction of hexose transporters; RGT2 has a paralog, SNF3, that arose from the whole genome duplication
TCONS_00001138	chrIV	215962	221907	+	5946	YDL137W	XLOC_001050	MSTRG.1110.1	YDL137W_mRNA	o	ARF2	ADP-ribosylation factor; GTPase of the Ras superfamily involved in regulation of coated formation vesicles in intracellular trafficking within the Golgi; ARF2 has a paralog, ARF1, that arose from the whole genome duplication
TCONS_00001139	chrIV	216086	218650	+	2565	YDL136W	XLOC_001050	MSTRG.1110.2	YDL136W_mRNA	j	RPL35B	Ribosomal 60S subunit protein L35B; homologous to mammalian ribosomal protein L35 and bacterial L29; RPL35B has a paralog, RPL35A, that arose from the whole genome duplication
TCONS_00001140	chrIV	216158	217074	+	917	YDL137W	XLOC_001050	YDL137W_mRNA	YDL137W_mRNA	=	ARF2	ADP-ribosylation factor; GTPase of the Ras superfamily involved in regulation of coated formation vesicles in intracellular trafficking within the Golgi; ARF2 has a paralog, ARF1, that arose from the whole genome duplication
TCONS_00001141	chrIV	217600	218367	+	768	YDL136W	XLOC_001050	YDL136W_mRNA	YDL136W_mRNA	=	RPL35B	Ribosomal 60S subunit protein L35B; homologous to mammalian ribosomal protein L35 and bacterial L29; RPL35B has a paralog, RPL35A, that arose from the whole genome duplication
TCONS_00001142	chrIV	222427	223740	+	1314	YDL133W	XLOC_001051	YDL133W_mRNA	YDL133W_mRNA	=	SRF1	Regulator of phospholipase D (Spo14p); interacts with Spo14p and regulates its catalytic activity; capable of buffering the toxicity of C16:0 platelet activating factor, a lipid that accumulates intraneuronally in Alzheimer's patients
TCONS_00001143	chrIV	224304	226751	+	2448	YDL132W	XLOC_001052	YDL132W_mRNA	YDL132W_mRNA	=	CDC53	Cullin; structural protein of SCF complexes (which also contain Skp1p, Cdc34p, Hrt1p and an F-box protein) involved in ubiquitination; SCF promotes the G1-S transition by targeting G1 cyclins and the Cln-CDK inhibitor Sic1p for degradation; human homolog CUL1 can complement yeast cdc53 null mutant
TCONS_00001144	chrIV	227393	228715	+	1323	YDL131W	XLOC_001053	YDL131W_mRNA	YDL131W_mRNA	=	LYS21	Homocitrate synthase isozyme; catalyzes the condensation of acetyl-CoA and alpha-ketoglutarate to form homocitrate, which is the first step in the lysine biosynthesis pathway; LYS21 has a paralog, LYS20, that arose from the whole genome duplication
TCONS_00001145	chrIV	229171	229431	+	261	YDL130W-A	XLOC_001054	YDL130W-A_mRNA	YDL130W-A_mRNA	=	STF1	Protein involved in regulation of the mitochondrial F1F0-ATP synthase; Stf1p and Stf2p act as stabilizing factors that enhance inhibitory action of the Inh1p protein; protein abundance increases in response to DNA replication stress; STF1 has a paralog, INH1, that arose from the whole genome duplication
TCONS_00001146	chrIV	229906	230527	+	622	YDL130W	XLOC_001055	YDL130W_mRNA	YDL130W_mRNA	=	RPP1B	Ribosomal protein P1 beta; component of the ribosomal stalk, which is involved in interaction of translational elongation factors with ribosome; free (non-ribosomal) P1 stimulates the phosphorylation of the eIF2 alpha subunit (Sui2p) by Gcn2p; accumulation is regulated by phosphorylation and interaction with the P2 stalk component
TCONS_00001147	chrIV	231024	231899	+	876	YDL129W	XLOC_001056	YDL129W_mRNA	YDL129W_mRNA	=		Protein of unknown function; green fluorescent protein (GFP)-fusion protein localizes to the cytoplasm and the nucleus; YDL129W is not an essential gene; relative distribution to the nucleus increases upon DNA replication stress
TCONS_00001148	chrIV	232652	233887	+	1236	YDL128W	XLOC_001057	YDL128W_mRNA	YDL128W_mRNA	=	VCX1	Vacuolar membrane antiporter with Ca2+/H+ and K+/H+ exchange activity; involved in control of cytosolic Ca2+ and K+ concentrations; has similarity to sodium/calcium exchangers, including the bovine Na+/Ca2+,K+ antiporter
TCONS_00001149	chrIV	234927	235853	+	927	YDL127W	XLOC_001058	YDL127W_mRNA	YDL127W_mRNA	=	PCL2	Cyclin, interacts with cyclin-dependent kinase Pho85p; member of the Pcl1,2-like subfamily, involved in the regulation of polarized growth and morphogenesis and progression through the cell cycle; localizes to sites of polarized cell growth; PCL2 has a paralog, PCL9, that arose from the whole genome duplication
TCONS_00001150	chrIV	236135	238734	+	2600	YDL126C	XLOC_001059	MSTRG.1123.1	YDL126C_mRNA	x	CDC48	AAA ATPase; subunit of polyubiquitin-selective segregase complex involved in ERAD, cell wall integrity during heat stress, mitotic spindle disassembly; role in mobilizing membrane bound transcription factors by regulated ubiquitin/proteasome-dependent processing in macroautophagy, PMN, RAD, ribophagy, homotypic ER membrane fusion, disassembly of Met30p from SCF complex; human ortholog VCP can com…
TCONS_00001151	chrIV	240259	241197	+	939	YDL124W	XLOC_001060	YDL124W_mRNA	YDL124W_mRNA	=		NADPH-dependent alpha-keto amide reductase; reduces aromatic alpha-keto amides, aliphatic alpha-keto esters, and aromatic alpha-keto esters; member of the aldo-keto reductase (AKR) family; protein abundance increases in response to DNA replication stress
TCONS_00001152	chrIV	241418	241840	+	423	YDL123W	XLOC_001061	YDL123W_mRNA	YDL123W_mRNA	=	SNA4	Protein of unknown function; localized to the vacuolar outer membrane; predicted to be palmitoylated
TCONS_00001153	chrIV	242552	244981	+	2430	YDL122W	XLOC_001062	YDL122W_mRNA	YDL122W_mRNA	=	UBP1	Ubiquitin-specific protease; removes ubiquitin from ubiquitinated proteins; cleaves at the C terminus of ubiquitin fusions irrespective of their size; capable of cleaving polyubiquitin chains
TCONS_00001154	chrIV	245120	245660	+	541	YDL121C	XLOC_001063	MSTRG.1129.1	YDL121C_mRNA	x		Putative protein of unknown function; green fluorescent protein (GFP)-fusion protein localizes to the endoplasmic reticulum; YDL121C is not an essential protein
TCONS_00001155	chrIV	245923	246447	+	525	YDL120W	XLOC_001064	YDL120W_mRNA	YDL120W_mRNA	=	YFH1	Mitochondrial matrix iron chaperone; oxidizes and stores iron; interacts with Isu1p to promote Fe-S cluster assembly; mutation results in multiple Fe/S-dependent enzyme deficiencies; human frataxin homolog FXN is mutated in Friedrich's ataxia; human FTL gene can complement yeast yfh1 null mutant
TCONS_00001157	chrIV	248581	251238	+	2658	YDL117W	XLOC_001066	YDL117W_mRNA	YDL117W_mRNA	=	CYK3	SH3-domain protein located in the bud neck and cytokinetic actin ring; relocalizes from bud neck to nucleus upon DNA replication stress; activates the chitin synthase activity of Chs2p during cytokinesis; suppressor of growth and cytokinesis defects of chs2 phospho-mutants
TCONS_00001159	chrIV	251566	255149	+	3584	YDL116W	XLOC_001067	MSTRG.1138.1	YDL116W_mRNA	o	NUP84	Subunit of the Nup84p subcomplex of the nuclear pore complex (NPC); contributes to nucleocytoplasmic transport and NPC biogenesis; also plays roles in several processes that may require localization of genes or chromosomes at the nuclear periphery, including double-strand break repair, transcription and chromatin silencing; homologous to human NUP107
TCONS_00001160	chrIV	254935	255048	+	114	YDL114W-A	XLOC_001067	YDL114W-A_mRNA	YDL114W-A_mRNA	=		Dubious open reading frame; unlikely to encode a functional protein, based on available experimental and comparative sequence data; identified based on homology to hemiascomycetous yeasts
TCONS_00001161	chrIV	255604	256530	+	927	YDL114W	XLOC_001068	YDL114W_mRNA	YDL114W_mRNA	=		Putative short-chain dehydrogenase/reductase; YDL114W is not an essential gene
TCONS_00001162	chrIV	256828	258609	+	1782	YDL113C	XLOC_001069	MSTRG.1142.1	YDL113C_mRNA	x	ATG20	Sorting nexin family member; required for the cytoplasm-to-vacuole targeting (Cvt) pathway and for endosomal sorting; has a Phox homology domain that binds phosphatidylinositol-3-phosphate; interacts with Snx4p; potential Cdc28p substrate
TCONS_00001163	chrIV	258915	263225	+	4311	YDL112W	XLOC_001070	YDL112W_mRNA	YDL112W_mRNA	=	TRM3	2'-O-ribose methyltransferase; catalyzes the ribose methylation of the guanosine nucleotide at position 18 of tRNAs
TCONS_00001164	chrIV	264354	265114	+	761	YDL110C	XLOC_001071	MSTRG.1145.1	YDL110C_mRNA	x	TMA17	ATPase dedicated chaperone that adapts proteasome assembly to stress; Tma17p is induced upon stress; interacts with Rpt6p to assist its pairing to Rpt3p and early steps in proteasome biogenesis; associates with ribosomes; heterozygous deletion demonstrated increases in chromosome instability in a rad9 deletion background; protein abundance is decreased upon intracellular iron depletion
TCONS_00001166	chrIV	267698	268699	+	1002	YDL108W	XLOC_001073	YDL108W_mRNA	YDL108W_mRNA	=	KIN28	Serine/threonine protein kinase, subunit of transcription factor TFIIH; involved in transcription initiation at RNA polymerase II promoters; phosphorylates Ser5 residue of the PolII C-terminal domain (CTD) at gene promoters; relocalizes to the cytosol in response to hypoxia
TCONS_00001167	chrIV	268921	269976	+	1056	YDL107W	XLOC_001074	YDL107W_mRNA	YDL107W_mRNA	=	MSS2	Peripherally bound inner membrane protein of the mitochondrial matrix; involved in membrane insertion of C-terminus of Cox2p, interacts genetically and physically with Cox18p
TCONS_00001168	chrIV	272389	273597	+	1209	YDL105W	XLOC_001075	YDL105W_mRNA	YDL105W_mRNA	=	NSE4	Component of the SMC5-SMC6 complex; this complex plays a key role in the removal of X-shaped DNA structures that arise between sister chromatids during DNA replication and repair
TCONS_00001169	chrIV	276872	280165	+	3294	YDL102W	XLOC_001076	YDL102W_mRNA	YDL102W_mRNA	=	POL3	Catalytic subunit of DNA polymerase delta; required for chromosomal DNA replication during mitosis and meiosis, intragenic recombination, repair of double strand DNA breaks, and DNA replication during nucleotide excision repair (NER)
TCONS_00001170	chrIV	283419	284444	+	1026	YDL099W	XLOC_001077	YDL099W_mRNA	YDL099W_mRNA	=	BUG1	Cis-golgi localized protein involved in ER to Golgi transport; forms a complex with the mammalian GRASP65 homolog, Grh1p; mutants are compromised for the fusion of ER-derived vesicles with Golgi membranes
TCONS_00001171	chrIV	285359	286741	+	1383	YDL097C	XLOC_001078	MSTRG.1160.1	YDL097C_mRNA	x	RPN6	Essential, non-ATPase regulatory subunit of the 26S proteasome lid; required for the assembly and activity of the 26S proteasome; the human homolog (S9 protein) partially rescues Rpn6p depletion; protein abundance increases in response to DNA replication stress
TCONS_00001172	chrIV	287059	289512	+	2454	YDL095W	XLOC_001079	YDL095W_mRNA	YDL095W_mRNA	=	PMT1	Protein O-mannosyltransferase of the ER membrane; transfers mannose from dolichyl phosphate-D-mannose to protein serine and threonine residues; 1 of 7 related proteins involved in O-glycosylation which is essential for cell wall rigidity; involved in ER quality control; amino terminus faces cytoplasm, carboxyl terminus faces ER lumen
TCONS_00001173	chrIV	289909	292140	+	2232	YDL093W	XLOC_001080	YDL093W_mRNA	YDL093W_mRNA	=	PMT5	Protein O-mannosyltransferase; transfers mannose residues from dolichyl phosphate-D-mannose to protein serine/threonine residues; acts in a complex with Pmt3p, can instead interact with Pmt2p in some conditions; target for new antifungals
TCONS_00001174	chrIV	292781	293221	+	441	YDL092W	XLOC_001081	YDL092W_mRNA	YDL092W_mRNA	=	SRP14	Signal recognition particle (SRP) subunit; interacts with the RNA component of SRP to form the Alu domain, which is the region of SRP responsible for arrest of nascent chain elongation during membrane targeting; homolog of mammalian SRP14
TCONS_00001175	chrIV	296820	298274	+	1455	YDL089W	XLOC_001082	YDL089W_mRNA	YDL089W_mRNA	=	NUR1	Protein involved in regulation of mitotic exit; dephosphorylation target of Cdc14p in anaphase, which promotes timely rDNA segregation and allows mitotic progression; interacts with Csm1p, Lrs4p; required for rDNA repeat stability; null mutant causes increase in unequal sister-chromatid exchange; GFP-fusion protein localizes to the nuclear periphery, possible Cdc28p substrate
TCONS_00001176	chrIV	298450	300014	+	1565	YDL088C	XLOC_001083	MSTRG.1172.1	YDL088C_mRNA	x	ASM4	FG-nucleoporin component of central core of nuclear pore complex (NPC); contributes directly to nucleocytoplasmic transport; induces membrane tubulation, which may contribute to nuclear pore assembly; ASM4 has a paralog, NUP53, that arose from the whole genome duplication
TCONS_00001177	chrIV	301413	302234	+	822	YDL086W	XLOC_001084	YDL086W_mRNA	YDL086W_mRNA	=		Putative carboxymethylenebutenolidase; the authentic, non-tagged protein is detected in highly purified mitochondria in high-throughput studies; YDL086W is not an essential gene
TCONS_00001178	chrIV	303211	304848	+	1638	YDL085W	XLOC_001085	YDL085W_mRNA	YDL085W_mRNA	=	NDE2	Mitochondrial external NADH dehydrogenase; catalyzes the oxidation of cytosolic NADH; Nde1p and Nde2p are involved in providing the cytosolic NADH to the mitochondrial respiratory chain; NDE2 has a paralog, NDE1, that arose from the whole genome duplication
TCONS_00001179	chrIV	305237	306577	+	1341	YDL084W	XLOC_001086	YDL084W_mRNA	YDL084W_mRNA	=	SUB2	Component of the TREX complex required for nuclear mRNA export; member of the DEAD-box RNA helicase superfamily and is involved in early and late steps of spliceosome assembly; homolog of the human splicing factor hUAP56; relocalizes from nucleus to cytoplasm upon DNA replication stress
TCONS_00001180	chrIV	308424	309388	+	965	YDL082W	XLOC_001087	YDL082W_mRNA	YDL082W_mRNA	=	RPL13A	Ribosomal 60S subunit protein L13A; not essential for viability; homologous to mammalian ribosomal protein L13, no bacterial homolog; RPL13A has a paralog, RPL13B, that arose from the whole genome duplication
TCONS_00001181	chrIV	309667	310198	+	532	YDL081C	XLOC_001088	MSTRG.1181.1	YDL081C_mRNA	x	RPP1A	Ribosomal stalk protein P1 alpha; involved in the interaction between translational elongation factors and the ribosome; free (non-ribosomal) P1 stimulates the phosphorylation of the eIF2 alpha subunit (Sui2p) by Gcn2p; accumulation of P1 in the cytoplasm is regulated by phosphorylation and interaction with the P2 stalk component
TCONS_00001182	chrIV	315194	323213	+	8020	YDL075W	XLOC_001089	MSTRG.1185.1	YDL075W_mRNA	e	RPL31A	Ribosomal 60S subunit protein L31A; associates with karyopherin Sxm1p; loss of both Rpl31p and Rpl39p confers lethality; homologous to mammalian ribosomal protein L31, no bacterial homolog; RPL31A has a paralog, RPL31B, that arose from the whole genome duplication
TCONS_00001183	chrIV	322226	322988	+	763	YDL075W	XLOC_001089	YDL075W_mRNA	YDL075W_mRNA	=	RPL31A	Ribosomal 60S subunit protein L31A; associates with karyopherin Sxm1p; loss of both Rpl31p and Rpl39p confers lethality; homologous to mammalian ribosomal protein L31, no bacterial homolog; RPL31A has a paralog, RPL31B, that arose from the whole genome duplication
TCONS_00001184	chrIV	323880	326172	+	2293	YDL074C	XLOC_001090	MSTRG.1191.1	YDL074C_mRNA	x	BRE1	E3 ubiquitin ligase; forms heterodimer with Rad6p to regulate K63 polyubiquitination in response to oxidative stress and to monoubiquinate histone H2B-K123, which is required for the subsequent methylation of histone H3-K4 and H3-K79; required for DSBR, transcription, silencing, and checkpoint control; interacts with RNA-binding protein Npl3p, linking histone ubiquitination to mRNA processing; Br…
TCONS_00001185	chrIV	326613	329567	+	2955	YDL073W	XLOC_001091	YDL073W_mRNA	YDL073W_mRNA	=		Putative protein of unknown function; YDL073W is not an essential gene
TCONS_00001186	chrIV	329797	330682	+	886	YDL072C	XLOC_001092	MSTRG.1194.1	YDL072C_mRNA	x	YET3	Protein of unknown function; YET3 null mutant decreases the level of secreted invertase; homolog of human BAP31 protein; protein abundance increases in response to DNA replication stress
TCONS_00001187	chrIV	331024	332940	+	1917	YDL070W	XLOC_001093	YDL070W_mRNA	YDL070W_mRNA	=	BDF2	Protein involved in transcription initiation; acts at TATA-containing promoters; associates with the basal transcription factor TFIID; contains two bromodomains; corresponds to the C-terminal region of mammalian TAF1; redundant with Bdf1p; protein abundance increases in response to DNA replication stress; BDF2 has a paralog, BDF1, that arose from the whole genome duplication
TCONS_00001189	chrIV	333957	334578	+	622	YDL067C	XLOC_001095	MSTRG.1200.1	YDL067C_mRNA	x	COX9	Subunit VIIa of cytochrome c oxidase (Complex IV); Complex IV is the terminal member of the mitochondrial inner membrane electron transport chain
TCONS_00001190	chrIV	334835	336121	+	1287	YDL066W	XLOC_001096	YDL066W_mRNA	YDL066W_mRNA	=	IDP1	Mitochondrial NADP-specific isocitrate dehydrogenase; catalyzes the oxidation of isocitrate to alpha-ketoglutarate; not required for mitochondrial respiration and may function to divert alpha-ketoglutarate to biosynthetic processes
TCONS_00001191	chrIV	337487	338070	+	584	YDL064W	XLOC_001097	YDL064W_mRNA	YDL064W_mRNA	=	UBC9	SUMO-conjugating enzyme involved in the Smt3p conjugation pathway; nuclear protein required for S- and M-phase cyclin degradation and mitotic control; involved in proteolysis mediated by the anaphase-promoting complex cyclosome (APCC)
TCONS_00001193	chrIV	341619	343985	+	2367	YDL060W	XLOC_001099	YDL060W_mRNA	YDL060W_mRNA	=	TSR1	Protein required for processing of 20S pre-rRNA in the cytoplasm; associates with pre-40S ribosomal particles; inhibits the premature association of 60S subunits with assembling 40S subunits in the cytoplasm; similar to Bms1p; relocalizes from nucleus to cytoplasm upon DNA replication stress
TCONS_00001195	chrIV	345665	351037	+	5373	YDL058W	XLOC_001101	YDL058W_mRNA	YDL058W_mRNA	=	USO1	Essential protein involved in vesicle-mediated ER to Golgi transport; binds membranes and functions during vesicle docking to the Golgi; required for assembly of the ER-to-Golgi SNARE complex
TCONS_00001196	chrIV	351434	352420	+	987	YDL057W	XLOC_001102	YDL057W_mRNA	YDL057W_mRNA	=		Putative protein of unknown function; YDL057W is not an essential gene
TCONS_00001197	chrIV	352877	355378	+	2502	YDL056W	XLOC_001103	YDL056W_mRNA	YDL056W_mRNA	=	MBP1	Transcription factor; involved in regulation of cell cycle progression from G1 to S phase, forms a complex with Swi6p that binds to MluI cell cycle box regulatory element in promoters of DNA synthesis genes
TCONS_00001198	chrIV	355530	356929	+	1400	YDL055C	XLOC_001104	MSTRG.1216.1	YDL055C_mRNA	x	PSA1	GDP-mannose pyrophosphorylase (mannose-1-phosphate guanyltransferase); synthesizes GDP-mannose from GTP and mannose-1-phosphate in cell wall biosynthesis; required for normal cell wall structure
TCONS_00001199	chrIV	357553	358225	+	673		XLOC_001105	MSTRG.1217.1		u
TCONS_00001202	chrIV	363952	364779	+	828	YDL051W	XLOC_001107	YDL051W_mRNA	YDL051W_mRNA	=	LHP1	RNA binding protein required for maturation of tRNA and U6 snRNA; acts as a molecular chaperone for RNAs transcribed by polymerase III; homologous to human La (SS-B) autoantigen
TCONS_00001203	chrIV	369771	370706	+	936	YDL047W	XLOC_001108	YDL047W_mRNA	YDL047W_mRNA	=	SIT4	Type 2A-related serine-threonine phosphatase; functions in the G1/S transition of the mitotic cycle; regulator of COPII coat dephosphorylation; required for ER to Golgi traffic; interacts with Hrr25p kinase; cytoplasmic and nuclear protein that modulates functions mediated by Pkc1p including cell wall and actin cytoskeleton organization; similar to human PP6
TCONS_00001204	chrIV	371240	371761	+	522	YDL046W	XLOC_001109	YDL046W_mRNA	YDL046W_mRNA	=	NPC2	Sterol transport protein and functional homolog of human NPC2/He1; human NPC2 is a cholesterol-binding protein whose deficiency causes Niemann-Pick type C2 disease involving retention of cholesterol in lysosomes; yeast NPC2 can complement mutations in human NPC2
TCONS_00001205	chrIV	372248	372535	+	288	YDL045W-A	XLOC_001110	YDL045W-A_mRNA	YDL045W-A_mRNA	=	MRP10	Mitochondrial ribosomal protein of the small subunit; contains twin cysteine-x9-cysteine motifs; oxidized by Mia40p during import into mitochondria
TCONS_00001206	chrIV	373947	375289	+	1343	YDL044C	XLOC_001111	MSTRG.1232.1	YDL044C_mRNA	x	MTF2	Mitochondrial protein that interacts with mitochondrial RNA polymerase; interacts with an N-terminal region of mitochondrial RNA polymerase (Rpo41p) and couples RNA processing and translation to transcription
TCONS_00001208	chrIV	381664	384081	+	2418	YDL039C	XLOC_001113	MSTRG.1238.1	YDL039C_mRNA	x	PRM7	Pheromone-regulated protein; predicted to have one transmembrane segment; promoter contains Gcn4p binding elements; in W303 strain one continuous open reading frame comprising of YDL037C, the intergenic region and YDL039C encodes the IMI1
TCONS_00001209	chrIV	387366	388901	+	1536	YDL036C	XLOC_001114	MSTRG.1241.1	YDL036C_mRNA	x	PUS9	Mitochondrial tRNA:pseudouridine synthase; catalyzes the formation of pseudouridine at position 32 in mitochondrial tRNAs; contains an N-terminal mitochondrial targeting sequence; PUS9 has a paralog, RIB2, that arose from the whole genome duplication
TCONS_00001212	chrIV	394217	397204	+	2988	YDL031W	XLOC_001117	YDL031W_mRNA	YDL031W_mRNA	=	DBP10	Putative ATP-dependent RNA helicase of the DEAD-box protein family; constituent of 66S pre-ribosomal particles; essential protein involved in ribosome biogenesis
TCONS_00001213	chrIV	397537	399129	+	1593	YDL030W	XLOC_001118	YDL030W_mRNA	YDL030W_mRNA	=	PRP9	Subunit of the SF3a splicing factor complex; required for spliceosome assembly; acts after the formation of the U1 snRNP-pre-mRNA complex
TCONS_00001214	chrIV	399340	400638	+	1299	YDL029W	XLOC_001119	YDL029W_mRNA	YDL029W_mRNA	=	ARP2	Essential component of the Arp2/3 complex; Arp2/3 is a highly conserved actin nucleation center required for the motility and integrity of actin patches; involved in endocytosis and membrane growth and polarity; required for efficient Golgi-to-ER trafficking in COPI mutants
TCONS_00001215	chrIV	399360	403291	+	3932	YDL029W	XLOC_001119	MSTRG.1250.2	YDL029W_mRNA	e	ARP2	Essential component of the Arp2/3 complex; Arp2/3 is a highly conserved actin nucleation center required for the motility and integrity of actin patches; involved in endocytosis and membrane growth and polarity; required for efficient Golgi-to-ER trafficking in COPI mutants
TCONS_00001218	chrIV	407356	409857	+	2502	YDL024C	XLOC_001122	MSTRG.1256.1	YDL024C_mRNA	x	DIA3	Protein of unknown function; involved in invasive and pseudohyphal growth
TCONS_00001220	chrIV	411825	413000	+	1176	YDL022W	XLOC_001124	YDL022W_mRNA	YDL022W_mRNA	=	GPD1	NAD-dependent glycerol-3-phosphate dehydrogenase; key enzyme of glycerol synthesis, essential for growth under osmotic stress; expression regulated by high-osmolarity glycerol response pathway; protein abundance increases in response to DNA replication stress; constitutively inactivated via phosphorylation by the protein kinases Ypk1p and Ypk2p, dephosphorylation increases catalytic activity; for…
TCONS_00001221	chrIV	413953	414888	+	936	YDL021W	XLOC_001125	YDL021W_mRNA	YDL021W_mRNA	=	GPM2	Homolog of Gpm1p phosphoglycerate mutase; converts 3-phosphoglycerate to 2-phosphoglycerate in glycolysis; may be non-functional; GPM2 has a paralog, GPM3, that arose from the whole genome duplication
TCONS_00001222	chrIV	422768	424008	+	1241	YDL018C	XLOC_001126	MSTRG.1266.1	YDL018C_mRNA	x	ERP3	Protein with similarity to Emp24p and Erv25p; member of the p24 family involved in ER to Golgi transport
TCONS_00001223	chrIV	424209	425732	+	1524	YDL017W	XLOC_001127	YDL017W_mRNA	YDL017W_mRNA	=	CDC7	DDK (Dbf4-dependent kinase) catalytic subunit; required for origin firing and replication fork progression in mitotic S phase through phosphorylation of Mcm2-7p complexes and Cdc45p; kinase activity correlates with cyclical DBF4 expression; required for pre-meiotic DNA replication, meiotic DSB formation, recruitment of the monopolin complex to kinetochores during meiosis I and as a gene-specific …
TCONS_00001224	chrIV	427220	428590	+	1371	YDL014W	XLOC_001128	MSTRG.1270.2	YDL014W_mRNA	o	NOP1	Histone glutamine methyltransferase, modifies H2A at Q105 in nucleolus; component of the small subunit processome complex, which is required for processing of pre-18S rRNA; ortholog of mammalian fibrillarin
TCONS_00001225	chrIV	427220	428590	+	1371	YDL014W	XLOC_001128	MSTRG.1270.3	YDL014W_mRNA	o	NOP1	Histone glutamine methyltransferase, modifies H2A at Q105 in nucleolus; component of the small subunit processome complex, which is required for processing of pre-18S rRNA; ortholog of mammalian fibrillarin
TCONS_00001226	chrIV	427220	428590	+	1371	YDL014W	XLOC_001128	MSTRG.1270.4	YDL014W_mRNA	o	NOP1	Histone glutamine methyltransferase, modifies H2A at Q105 in nucleolus; component of the small subunit processome complex, which is required for processing of pre-18S rRNA; ortholog of mammalian fibrillarin
TCONS_00001227	chrIV	427220	428601	+	1382	YDL014W	XLOC_001128	MSTRG.1270.1	YDL014W_mRNA	o	NOP1	Histone glutamine methyltransferase, modifies H2A at Q105 in nucleolus; component of the small subunit processome complex, which is required for processing of pre-18S rRNA; ortholog of mammalian fibrillarin
TCONS_00001228	chrIV	427364	428347	+	984	YDL014W	XLOC_001128	YDL014W_mRNA	YDL014W_mRNA	=	NOP1	Histone glutamine methyltransferase, modifies H2A at Q105 in nucleolus; component of the small subunit processome complex, which is required for processing of pre-18S rRNA; ortholog of mammalian fibrillarin
TCONS_00001229	chrIV	429067	430926	+	1860	YDL013W	XLOC_001129	YDL013W_mRNA	YDL013W_mRNA	=	SLX5	Subunit of the Slx5-Slx8 SUMO-targeted ubiquitin ligase (STUbL) complex; stimulated by SUMO-modified substrates; contains a RING domain and two SIM motifs; forms SUMO-dependent nuclear foci, including DNA repair centers; associates with the centromere; null mutants are aneuploid, have a metaphase delay, and spindle defects including: mispositioned spindles, fish hook spindles, and aberrant spindl…
TCONS_00001230	chrIV	432330	433025	+	696	YDL010W	XLOC_001130	YDL010W_mRNA	YDL010W_mRNA	=	GRX6	Cis-golgi localized monothiol glutaredoxin, binds Fe-S cluster; more similar in activity to dithiol than other monothiol glutaredoxins; involved in the oxidative stress response; GRX6 has a paralog, GRX7, that arose from the whole genome duplication
TCONS_00001231	chrIV	433497	433994	+	498	YDL008W	XLOC_001131	YDL008W_mRNA	YDL008W_mRNA	=	APC11	Catalytic core subunit, Anaphase-Promoting Complex/Cyclosome (APC/C); which is a ubiquitin-protein ligase required for degradation of anaphase inhibitors, including mitotic cyclins, during the metaphase/anaphase transition; contains a RING-H2 domain that is required for activity
TCONS_00001232	chrIV	434352	435011	+	660	YDL008W	XLOC_001132	MSTRG.1279.1	YDL008W_mRNA	p	APC11	Catalytic core subunit, Anaphase-Promoting Complex/Cyclosome (APC/C); which is a ubiquitin-protein ligase required for degradation of anaphase inhibitors, including mitotic cyclins, during the metaphase/anaphase transition; contains a RING-H2 domain that is required for activity
TCONS_00001235	chrIV	438047	439360	+	1314	YDL007W	XLOC_001135	YDL007W_mRNA	YDL007W_mRNA	=	RPT2	ATPase of the 19S regulatory particle of the 26S proteasome; one of six ATPases of the regulatory particle; involved in the degradation of ubiquitinated substrates; required for normal peptide hydrolysis by the core 20S particle; N-myristoylation of Rpt2p at Gly2 is involved in regulating the proper intracellular distribution of proteasome activity by controlling the nuclear localization of the 2…
TCONS_00001236	chrIV	439909	440754	+	846	YDL006W	XLOC_001136	YDL006W_mRNA	YDL006W_mRNA	=	PTC1	Type 2C protein phosphatase (PP2C); dephosphorylates Hog1p, inactivating osmosensing MAPK cascade; involved in Fus3p activation during pheromone response; deletion affects precursor tRNA splicing, mitochondrial inheritance, and sporulation
TCONS_00001237	chrIV	440948	442405	+	1458	YDL005C	XLOC_001137	MSTRG.1284.1	YDL005C_mRNA	x	MED2	Subunit of the RNA polymerase II mediator complex; associates with core polymerase subunits to form the RNA polymerase II holoenzyme; essential for transcriptional regulation; relocalizes to the cytosol in response to hypoxia
TCONS_00001238	chrIV	443029	443511	+	483	YDL004W	XLOC_001138	YDL004W_mRNA	YDL004W_mRNA	=	ATP16	Delta subunit of the central stalk of mitochondrial F1F0 ATP synthase; F1F0 ATP synthase is a large, evolutionarily conserved enzyme complex required for ATP synthesis; F1 translationally regulates ATP6 and ATP8 expression to achieve a balanced output of ATP synthase genes encoded in nucleus and mitochondria; phosphorylated
TCONS_00001239	chrIV	444683	446383	+	1701	YDL003W	XLOC_001139	YDL003W_mRNA	YDL003W_mRNA	=	MCD1	Essential alpha-kleisin subunit of the cohesin complex; required for sister chromatid cohesion in mitosis and meiosis; apoptosis induces cleavage and translocation of a C-terminal fragment to mitochondria; expression peaks in S phase
TCONS_00001240	chrIV	446729	447697	+	969	YDL002C	XLOC_001140	MSTRG.1289.1	YDL002C_mRNA	x	NHP10	Non-essential INO80 chromatin remodeling complex subunit; preferentially binds DNA ends, protecting them from exonucleatic cleavage; deletion affects telomere maintenance via recombination; related to mammalian high mobility group proteins
TCONS_00001241	chrIV	447984	449276	+	1293	YDL001W	XLOC_001141	YDL001W_mRNA	YDL001W_mRNA	=	RMD1	Cytoplasmic protein required for sporulation
TCONS_00001242	chrIV	453045	453650	+	606	YDR002W	XLOC_001142	YDR002W_mRNA	YDR002W_mRNA	=	YRB1	Ran GTPase binding protein; involved in nuclear protein import and RNA export, ubiquitin-mediated protein degradation during the cell cycle; shuttles between the nucleus and cytoplasm; is essential; homolog of human RanBP1
TCONS_00001243	chrIV	454122	454754	+	633	YDR003W	XLOC_001143	YDR003W_mRNA	YDR003W_mRNA	=	RCR2	Vacuolar protein; presumably functions within the endosomal-vacuolar trafficking pathway, affecting events that determine whether plasma membrane proteins are degraded or routed to the plasma membrane; RCR2 has a paralog, RCR1, that arose from the whole genome duplication
TCONS_00001244	chrIV	454782	454904	+	123	YDR003W-A	XLOC_001144	YDR003W-A_mRNA	YDR003W-A_mRNA	=		Putative protein of unknown function; identified by expression profiling and mass spectrometry
TCONS_00001245	chrIV	455201	456583	+	1383	YDR004W	XLOC_001145	YDR004W_mRNA	YDR004W_mRNA	=	RAD57	Protein that stimulates strand exchange; stimulates strand exchange by stabilizing the binding of Rad51p to single-stranded DNA; involved in the recombinational repair of double-strand breaks in DNA during vegetative growth and meiosis; forms heterodimer with Rad55p
TCONS_00001246	chrIV	461842	462516	+	675	YDR007W	XLOC_001146	YDR007W_mRNA	YDR007W_mRNA	=	TRP1	Phosphoribosylanthranilate isomerase; catalyzes the third step in tryptophan biosynthesis; in 2004, the sequence of TRP1 from strain S228C was updated by changing the previously annotated internal STOP (TAA) to serine (TCA)
TCONS_00001247	chrIV	463434	464996	+	1563	YDR009W	XLOC_001147	YDR009W_mRNA	YDR009W_mRNA	=	GAL3	Transcriptional regulator; involved in activation of the GAL genes in response to galactose; forms a complex with Gal80p to relieve Gal80p inhibition of Gal4p; binds galactose and ATP but does not have galactokinase activity; GAL3 has a paralog, GAL1, that arose from the whole genome duplication
TCONS_00001248	chrIV	465352	465631	+	280	YDR010C	XLOC_001148	MSTRG.1303.1	YDR010C_mRNA	x		Dubious open reading frame; unlikely to encode a functional protein, based on available experimental and comparative sequence data
TCONS_00001249	chrIV	465919	470424	+	4506	YDR011W	XLOC_001149	YDR011W_mRNA	YDR011W_mRNA	=	SNQ2	Plasma membrane ATP-binding cassette (ABC) transporter; multidrug transporter involved in multidrug resistance and resistance to singlet oxygen species
TCONS_00001250	chrIV	471853	472941	+	1089	YDR012W	XLOC_001150	YDR012W_mRNA	YDR012W_mRNA	=	RPL4B	Ribosomal 60S subunit protein L4B; homologous to mammalian ribosomal protein L4 and bacterial L4; RPL4B has a paralog, RPL4A, that arose from the whole genome duplication
TCONS_00001251	chrIV	473157	473783	+	627	YDR013W	XLOC_001151	YDR013W_mRNA	YDR013W_mRNA	=	PSF1	Subunit of the GINS complex (Sld5p, Psf1p, Psf2p, Psf3p); complex is localized to DNA replication origins and implicated in assembly of the DNA replication machinery
TCONS_00001252	chrIV	474046	475989	+	1944	YDR014W	XLOC_001152	YDR014W_mRNA	YDR014W_mRNA	=	RAD61	Subunit of a complex that inhibits sister chromatid cohesion; also negatively regulates chromosome condensation; inhibited by Eco1p-acetylated cohesin subunits Smc3p and Mcd1p; binds Smc3p ATPase head of cohesin; related to the human Wapl protein that controls the association of cohesin with chromatin
TCONS_00001253	chrIV	476334	477300	+	967	YDR014W	XLOC_001153	MSTRG.1309.1	YDR014W_mRNA	p	RAD61	Subunit of a complex that inhibits sister chromatid cohesion; also negatively regulates chromosome condensation; inhibited by Eco1p-acetylated cohesin subunits Smc3p and Mcd1p; binds Smc3p ATPase head of cohesin; related to the human Wapl protein that controls the association of cohesin with chromatin
TCONS_00001254	chrIV	477797	478285	+	489	YDR014W-A	XLOC_001154	YDR014W-A_mRNA	YDR014W-A_mRNA	=	HED1	Meiosis-specific protein; down-regulates Rad51p-mediated mitotic recombination when the meiotic recombination machinery is impaired; promotes synapsis and required for the normal morphogenesis of synaptonemal complex; prevents the recruitment of Rad54p to site-specific DNA double-strand breaks in vivo; early meiotic gene, transcribed specifically during meiotic prophase
TCONS_00001255	chrIV	484083	486669	+	2587	YDR019C	XLOC_001155	MSTRG.1315.1	YDR019C_mRNA	x	GCV1	T subunit of the mitochondrial glycine decarboxylase complex; glycine decarboxylase is required for the catabolism of glycine to 5,10-methylene-THF; expression is regulated by levels of levels of 5,10-methylene-THF in the cytoplasm
TCONS_00001256	chrIV	486804	488003	+	1200	YDR021W	XLOC_001156	YDR021W_mRNA	YDR021W_mRNA	=	FAL1	Nucleolar protein required for maturation of 18S rRNA; member of the eIF4A subfamily of DEAD-box ATP-dependent RNA helicases
TCONS_00001257	chrIV	489508	490896	+	1389	YDR023W	XLOC_001157	YDR023W_mRNA	YDR023W_mRNA	=	SES1	Cytosolic seryl-tRNA synthetase; class II aminoacyl-tRNA synthetase that aminoacylates tRNA(Ser), displays tRNA-dependent amino acid recognition which enhances discrimination of the serine substrate, interacts with peroxin Pex21p
TCONS_00001258	chrIV	491017	491502	+	486	YDR024W	XLOC_001158	YDR024W_mRNA	YDR024W_mRNA	=	FYV1	Dubious open reading frame; unlikely to encode a functional protein, based on available experimental and comparative sequence data; not conserved in closely related Saccharomyces species; mutation decreases survival upon exposure to K1 killer toxin
TCONS_00001259	chrIV	491515	492324	+	810	YDR025W	XLOC_001159	YDR025W_mRNA	YDR025W_mRNA	=	RPS11A	Protein component of the small (40S) ribosomal subunit; homologous to mammalian ribosomal protein S11 and bacterial S17; N-terminally propionylated in vivo; RPS11A has a paralog, RPS11B, that arose from the whole genome duplication
TCONS_00001260	chrIV	497691	500995	+	3305	YDR028C	XLOC_001160	MSTRG.1327.1	YDR028C_mRNA	x	REG1	Regulatory subunit of type 1 protein phosphatase Glc7p; involved in negative regulation of glucose-repressible genes; involved in regulation of the nucleocytoplasmic shuttling of Hxk2p; REG1 has a paralog, REG2, that arose from the whole genome duplication
TCONS_00001262	chrIV	501480	503273	+	1794	YDR030C	XLOC_001162	MSTRG.1330.1	YDR030C_mRNA	x	RAD28	Protein involved in DNA repair; related to the human CSA protein that is involved in transcription-coupled repair nucleotide excision repair
TCONS_00001263	chrIV	503498	503863	+	366	YDR031W	XLOC_001163	YDR031W_mRNA	YDR031W_mRNA	=	MIX14	Mitochondrial intermembrane space protein of unknown function; required for normal oxygen consumption; contains twin cysteine-x9-cysteine motifs; protein abundance increases in response to DNA replication stress
TCONS_00001264	chrIV	508147	509109	+	963	YDR033W	XLOC_001164	YDR033W_mRNA	YDR033W_mRNA	=	MRH1	Protein that localizes primarily to the plasma membrane; also found at the nuclear envelope; long-lived protein that is asymmetrically retained in the plasma membrane of mother cells; the authentic, non-tagged protein is detected in mitochondria in a phosphorylated state; null mutation confers sensitivity to acetic acid
TCONS_00001265	chrIV	512168	519675	+	7508	YDR034C-D	XLOC_001165	MSTRG.1341.1	YDR034C-D	x		Retrotransposon TYA Gag and TYB Pol genes; transcribed/translated as one unit; polyprotein is processed to make a nucleocapsid-like protein (Gag), reverse transcriptase (RT), protease (PR), and integrase (IN); similar to retroviral genes
TCONS_00001269	chrIV	521314	521469	+	156	YDR034W-B	XLOC_001169	YDR034W-B_mRNA	YDR034W-B_mRNA	=		Predicted tail-anchored plasma membrane protein; contains conserved CYSTM module; related proteins in other organisms may be involved in response to stress; green fluorescent protein (GFP)-fusion protein localizes to the cell periphery; YDR034W-B has a paralog, YBR056W-A, that arose from the whole genome duplication
TCONS_00001270	chrIV	521816	522928	+	1113	YDR035W	XLOC_001170	YDR035W_mRNA	YDR035W_mRNA	=	ARO3	3-deoxy-D-arabino-heptulosonate-7-phosphate (DAHP) synthase; catalyzes the first step in aromatic amino acid biosynthesis and is feedback-inhibited by phenylalanine or high concentration of tyrosine or tryptophan
TCONS_00001271	chrIV	525440	527215	+	1776	YDR037W	XLOC_001171	YDR037W_mRNA	YDR037W_mRNA	=	KRS1	Lysyl-tRNA synthetase
TCONS_00001272	chrIV	534685	538543	+	3859	YDR040C	XLOC_001172	MSTRG.1353.1	YDR040C_mRNA	x	ENA1	P-type ATPase sodium pump; involved in Na+ and Li+ efflux to allow salt tolerance
TCONS_00001273	chrIV	539803	540414	+	612	YDR041W	XLOC_001173	YDR041W_mRNA	YDR041W_mRNA	=	RSM10	Mitochondrial ribosomal protein of the small subunit; has similarity to E. coli S10 ribosomal protein; essential for viability, unlike most other mitoribosomal proteins
TCONS_00001274	chrIV	541559	546286	+	4728	YDR043C	XLOC_001174	MSTRG.1357.1	YDR043C_mRNA	x	NRG1	Transcriptional repressor; recruits the Cyc8p-Tup1p complex to promoters; mediates glucose repression and negatively regulates a variety of processes including filamentous growth and alkaline pH response; activated in stochastic pulses of nuclear localization in response to low glucose
TCONS_00001275	chrIV	546642	547628	+	987	YDR044W	XLOC_001175	YDR044W_mRNA	YDR044W_mRNA	=	HEM13	Coproporphyrinogen III oxidase; an oxygen requiring enzyme that catalyzes the sixth step in the heme biosynthetic pathway; transcription is repressed by oxygen and heme (via Rox1p and Hap1p)
TCONS_00001277	chrIV	551860	552948	+	1089	YDR047W	XLOC_001177	YDR047W_mRNA	YDR047W_mRNA	=	HEM12	Uroporphyrinogen decarboxylase; catalyzes the fifth step in the heme biosynthetic pathway; localizes to both the cytoplasm and nucleus; a hem12 mutant has phenotypes similar to patients with porphyria cutanea tarda
TCONS_00001278	chrIV	553254	555152	+	1899	YDR049W	XLOC_001178	YDR049W_mRNA	YDR049W_mRNA	=	VMS1	Component of a Cdc48p-complex involved in protein quality control; exhibits cytosolic and ER-membrane localization, with Cdc48p, during normal growth, and contributes to ER-associated degradation (ERAD) of specific substrates at a step after their ubiquitination; forms a mitochondrially-associated complex with Cdc48p and Npl4p under oxidative stress that is required for ubiquitin-mediated mitocho…
TCONS_00001279	chrIV	555534	558060	+	2527	YDR051C	XLOC_001179	MSTRG.1364.1	YDR051C_mRNA	x	DET1	Acid phosphatase; involved in the non-vesicular transport of sterols in both directions between the endoplasmic reticulum and plasma membrane; deletion confers sensitivity to nickel
TCONS_00001281	chrIV	561195	562505	+	1311	YDR054C	XLOC_001181	MSTRG.1369.1	YDR054C_mRNA	x	CDC34	Ubiquitin-conjugating enzyme (E2); catalytic subunit of SCF ubiquitin-protein ligase complex (together with Skp1p, Rbx1p, Cdc53p, and an F-box protein) that regulates cell cycle progression by targeting key substrates for degradation; protein abundance increases in response to DNA replication stress
TCONS_00001282	chrIV	563527	564861	+	1335	YDR055W	XLOC_001182	YDR055W_mRNA	YDR055W_mRNA	=	PST1	Cell wall protein that contains a putative GPI-attachment site; secreted by regenerating protoplasts; up-regulated by activation of the cell integrity pathway, as mediated by Rlm1p; upregulated by cell wall damage via disruption of FKS1; PST1 has a paralog, ECM33, that arose from the whole genome duplication
TCONS_00001283	chrIV	565927	567555	+	1629	YDR057W	XLOC_001183	YDR057W_mRNA	YDR057W_mRNA	=	YOS9	ER quality-control lectin; integral subunit of the HRD ligase; participates in efficient ER retention of misfolded proteins by recognizing them and delivering them to Hrd1p; binds to glycans with terminal alpha-1,6 linked mannose on misfolded N-glycosylated proteins and participates in targeting proteins to ERAD; member of the OS-9 protein family
TCONS_00001286	chrIV	569157	578194	+	9038	YDR060W	XLOC_001186	MSTRG.1379.1	YDR060W_mRNA	o	MAK21	Constituent of 66S pre-ribosomal particles; required for large (60S) ribosomal subunit biogenesis; acts as part of a Mak21p-Noc2p-Rrp5p module that associates with nascent pre-rRNA during transcription and has a role in bigenesis of the large ribosomal subunit; involved in nuclear export of pre-ribosomes; required for maintenance of dsRNA virus; homolog of human CAATT-binding protein
TCONS_00001287	chrIV	569173	569823	+	651	YDR059C	XLOC_001186	MSTRG.1379.2	YDR059C_mRNA	s	UBC5	Ubiquitin-conjugating enzyme; mediates selective degradation of short-lived, abnormal, or excess proteins, including histone H3; central component of the cellular stress response; expression is heat inducible; protein abundance increases in response to DNA replication stress; UBC5 has a paralog, UBC4, that arose from the whole genome duplication
TCONS_00001290	chrIV	576161	578485	+	2325	YDR062W	XLOC_001186	MSTRG.1379.5	YDR062W_mRNA	o	LCB2	Component of serine palmitoyltransferase; responsible along with Lcb1p for the first committed step in sphingolipid synthesis, which is the condensation of serine with palmitoyl-CoA to form 3-ketosphinganine
TCONS_00001292	chrIV	578663	579112	+	450	YDR063W	XLOC_001187	YDR063W_mRNA	YDR063W_mRNA	=	AIM7	Protein that interacts with Arp2/3 complex; interacts with Arp2/3 complex to stimulate actin filament debranching and inhibit actin nucleation; has similarity to Cof1p and also to human glia maturation factor (GMF); null mutant displays elevated mitochondrial genome loss
TCONS_00001293	chrIV	579458	580452	+	995	YDR064W	XLOC_001188	YDR064W_mRNA	YDR064W_mRNA	=	RPS13	Protein component of the small (40S) ribosomal subunit; homologous to mammalian ribosomal protein S13 and bacterial S15
TCONS_00001294	chrIV	580687	581784	+	1098	YDR065W	XLOC_001189	YDR065W_mRNA	YDR065W_mRNA	=	RRG1	Protein of unknown function; required for vacuolar acidification and mitochondrial genome maintenance; the authentic, non-tagged protein is detected in highly purified mitochondria in high-throughput studies
TCONS_00001295	chrIV	583713	584645	+	933	YDR068W	XLOC_001190	YDR068W_mRNA	YDR068W_mRNA	=	DOS2	Protein of unknown function; green fluorescent protein (GFP)-fusion protein localizes to the cytoplasm
TCONS_00001296	chrIV	587879	588521	+	643	YDR070C	XLOC_001191	MSTRG.1389.1	YDR070C_mRNA	x	FMP16	Protein of unknown function; may be involved in responding to conditions of stress; the authentic, non-tagged protein is detected in highly purified mitochondria in high-throughput studies; protein abundance increases in response to DNA replication stress
TCONS_00001297	chrIV	588806	589537	+	732	YDR071C	XLOC_001192	MSTRG.1391.1	YDR071C_mRNA	x	PAA1	Polyamine acetyltransferase; acetylates polyamines (e.g. putrescine, spermidine, spermine) and also aralkylamines (e.g. tryptamine, phenylethylamine); may be involved in transcription and/or DNA replication
TCONS_00001298	chrIV	592439	592948	+	510	YDR073W	XLOC_001193	YDR073W_mRNA	YDR073W_mRNA	=	SNF11	Subunit of the SWI/SNF chromatin remodeling complex; involved in transcriptional regulation; interacts with a highly conserved 40-residue sequence of Snf2p; relocates to the cytosol under hypoxic conditions
TCONS_00001299	chrIV	593893	596583	+	2691	YDR074W	XLOC_001194	YDR074W_mRNA	YDR074W_mRNA	=	TPS2	Phosphatase subunit of the trehalose-6-P synthase/phosphatase complex; involved in synthesis of the storage carbohydrate trehalose; expression is induced by stress conditions and repressed by the Ras-cAMP pathway; protein abundance increases in response to DNA replication stress
TCONS_00001300	chrIV	597024	602239	+	5216	YDR076W	XLOC_001195	MSTRG.1397.1	YDR076W_mRNA	o	RAD55	Protein that stimulates strand exchange; stimulates strand exchange by stabilizing the binding of Rad51p to single-stranded DNA; involved in the recombinational repair of double-strand breaks in DNA during vegetative growth and meiosis; forms heterodimer with Rad57p
TCONS_00001303	chrIV	600793	601809	+	1017	YDR077W	XLOC_001195	YDR077W_mRNA	YDR077W_mRNA	=	SED1	Major stress-induced structural GPI-cell wall glycoprotein; associates with translating ribosomes, possible role in mitochondrial genome maintenance; ORF contains two distinct variable minisatellites; SED1 has a paralog, SPI1, that arose from the whole genome duplication
TCONS_00001304	chrIV	603064	603399	+	336	YDR079W	XLOC_001196	YDR079W_mRNA	YDR079W_mRNA	=	PET100	Chaperone that facilitates the assembly of cytochrome c oxidase; integral to the mitochondrial inner membrane; interacts with a subcomplex of subunits VII, VIIa, and VIII (Cox7p, Cox9p, and Cox8p) but not with the holoenzyme
TCONS_00001305	chrIV	604008	606986	+	2979	YDR080W	XLOC_001197	YDR080W_mRNA	YDR080W_mRNA	=	VPS41	Subunit of the HOPS endocytic tethering complex; vacuole membrane protein that functions as a Rab GTPase effector, interacting specifically with the GTP-bound conformation of Ypt7p, facilitating tethering, docking and promoting membrane fusion events at the late endosome and vacuole; required for both membrane and protein trafficking; Yck3p-mediated phosphorylation regulates the organization of v…
TCONS_00001306	chrIV	610441	611925	+	1485	YDR082W	XLOC_001198	YDR082W_mRNA	YDR082W_mRNA	=	STN1	Telomere end-binding and capping protein; plays a key role with Pol12p in linking telomerase action with completion of lagging strand synthesis, and in a regulatory step required for telomere capping; similar to human Stn1
TCONS_00001307	chrIV	612073	613251	+	1179	YDR083W	XLOC_001199	YDR083W_mRNA	YDR083W_mRNA	=	RRP8	Nucleolar S-adenosylmethionine-dependent rRNA methyltransferase; methylates adenine (m1A) of the large subunit (LSU) rRNA at position 645; involved in pre-rRNA cleavage at site A2; mutation is synthetically lethal with a gar1 mutation; deletion disrupts telomere maintenance by influencing the expression of neighboring gene STN1
TCONS_00001308	chrIV	614279	619645	+	5367	YDR085C	XLOC_001200	MSTRG.1404.1	YDR085C_mRNA	x	AFR1	Protein required for pheromone-induced projection (shmoo) formation; regulates septin architecture during mating; has an RVXF motif that mediates targeting of Glc7p to mating projections; interacts with Cdc12p; AFR1 has a paralog, YER158C, that arose from the whole genome duplication
TCONS_00001309	chrIV	622112	624721	+	2610	YDR089W	XLOC_001201	YDR089W_mRNA	YDR089W_mRNA	=		Protein of unknown function; deletion confers resistance to nickel; contains an SPX domain, which is found in proteins involved in phosphate homeostasis; relocalizes from vacuole to cytoplasm upon DNA replication stress
TCONS_00001310	chrIV	625006	626108	+	1103	YDR090C	XLOC_001202	MSTRG.1412.1	YDR090C_mRNA	x		Putative protein of unknown function
TCONS_00001311	chrIV	626429	628580	+	2152	YDR091C	XLOC_001203	MSTRG.1414.1	YDR091C_mRNA	x	RLI1	Essential Fe-S protein; required for ribosome biogenesis, translation initiation/termination; facilitates binding of multifactor complex (MFC) of initiation factors to small ribosomal subunit; Dom34-Hbs1 complex and Rli1p work in dissociating inactive ribosomes, thereby facilitating translation restart; forms complex with Lto1p and Yae1p; dependency on ROS-labile FeS clusters, activity in nuclear…
TCONS_00001312	chrIV	628863	630822	+	1960	YDR092W	XLOC_001204	MSTRG.1416.1	YDR092W_mRNA	e	UBC13	E2 ubiquitin-conjugating enzyme; involved in the error-free DNA postreplication repair pathway; interacts with Mms2p to assemble ubiquitin chains at the Ub Lys-63 residue; DNA damage triggers redistribution from the cytoplasm to the nucleus
TCONS_00001313	chrIV	629876	630605	+	730	YDR092W	XLOC_001204	YDR092W_mRNA	YDR092W_mRNA	=	UBC13	E2 ubiquitin-conjugating enzyme; involved in the error-free DNA postreplication repair pathway; interacts with Mms2p to assemble ubiquitin chains at the Ub Lys-63 residue; DNA damage triggers redistribution from the cytoplasm to the nucleus
TCONS_00001314	chrIV	631282	636120	+	4839	YDR093W	XLOC_001205	YDR093W_mRNA	YDR093W_mRNA	=	DNF2	Aminophospholipid translocase (flippase); type 4 P-type ATPase; involved in phospholipid translocation, contributing to endocytosis, protein transport, and cellular polarization; localizes primarily to the plasma membrane; localizes to the shmoo tip where it has a redundant role in the cellular response to mating pheromone; DNF2 has a paralog, DNF1, that arose from the whole genome duplication
TCONS_00001316	chrIV	637139	639823	+	2685	YDR096W	XLOC_001206	YDR096W_mRNA	YDR096W_mRNA	=	GIS1	Histone demethylase and transcription factor; regulates genes during nutrient limitation; activity modulated by proteasome-mediated proteolysis; has JmjC and JmjN domain in N-terminus that interact, promoting stability and proper transcriptional activity; contains two transactivating domains downstream of Jmj domains and a C-terminal DNA binding domain; relocalizes to the cytosol in response to h…
TCONS_00001317	chrIV	652633	655989	+	3357	YDR099W	XLOC_001207	MSTRG.1424.1	YDR099W_mRNA	o	BMH2	14-3-3 protein, minor isoform; controls proteome at post-transcriptional level, binds proteins and DNA, involved in regulation of many processes including exocytosis, vesicle transport, Ras/MAPK signaling, and rapamycin-sensitive signaling; protein increases in abundance and relative distribution to the nucleus increases upon DNA replication stress; abundance relative to Bmh1p increases during sp…
TCONS_00001318	chrIV	652699	654661	+	1963	YDR099W	XLOC_001207	MSTRG.1424.2	YDR099W_mRNA	o	BMH2	14-3-3 protein, minor isoform; controls proteome at post-transcriptional level, binds proteins and DNA, involved in regulation of many processes including exocytosis, vesicle transport, Ras/MAPK signaling, and rapamycin-sensitive signaling; protein increases in abundance and relative distribution to the nucleus increases upon DNA replication stress; abundance relative to Bmh1p increases during sp…
TCONS_00001319	chrIV	652767	654766	+	2000	YDR099W	XLOC_001207	MSTRG.1424.3	YDR099W_mRNA	o	BMH2	14-3-3 protein, minor isoform; controls proteome at post-transcriptional level, binds proteins and DNA, involved in regulation of many processes including exocytosis, vesicle transport, Ras/MAPK signaling, and rapamycin-sensitive signaling; protein increases in abundance and relative distribution to the nucleus increases upon DNA replication stress; abundance relative to Bmh1p increases during sp…
TCONS_00001320	chrIV	652781	654428	+	1648	YDR099W	XLOC_001207	YDR099W_mRNA	YDR099W_mRNA	=	BMH2	14-3-3 protein, minor isoform; controls proteome at post-transcriptional level, binds proteins and DNA, involved in regulation of many processes including exocytosis, vesicle transport, Ras/MAPK signaling, and rapamycin-sensitive signaling; protein increases in abundance and relative distribution to the nucleus increases upon DNA replication stress; abundance relative to Bmh1p increases during sp…
TCONS_00001321	chrIV	655013	655444	+	432	YDR100W	XLOC_001207	YDR100W_mRNA	YDR100W_mRNA	=	TVP15	Integral membrane protein; localized to late Golgi vesicles along with the v-SNARE Tlg2p
TCONS_00001322	chrIV	658350	661103	+	2754	YDR103W	XLOC_001208	YDR103W_mRNA	YDR103W_mRNA	=	STE5	Pheromone-responsive MAPK scaffold protein; couples activation of the G-protein-coupled pheromone receptor to MAPK activation; intramolecular interaction of PH and VWA domains blocks activation of assembled signaling cascade components (Ste11p, Ste7p and Fus3p) under basal conditions; Gbeta-gamma (Ste4p-Ste18p)-dependent docking at the plasma membrane and binding of PI(4,5)P2 by the PH domain rel…
TCONS_00001323	chrIV	667004	667858	+	855	YDR106W	XLOC_001209	YDR106W_mRNA	YDR106W_mRNA	=	ARP10	Component of the dynactin complex; localized to the pointed end of the Arp1p filament; may regulate membrane association of the complex
TCONS_00001324	chrIV	667942	671034	+	3093	YDR107C	XLOC_001210	MSTRG.1431.1	YDR107C_mRNA	x	TMN2	Protein with a role in cellular adhesion and filamentous growth; similar to Tmn3p; member of the evolutionarily conserved Transmembrane Nine family of proteins with nine membrane-spanning segments; TMN2 has a paralog, EMP70, that arose from the whole genome duplication
TCONS_00001325	chrIV	671269	673365	+	2097	YDR108W	XLOC_001211	YDR108W_mRNA	YDR108W_mRNA	=	TRS85	Component of transport protein particle (TRAPP) complex III; TRAPPIII is a multimeric guanine nucleotide-exchange factor for the GTPase Ypt1p, regulating endosome-Golgi traffic and required for membrane expansion during autophagy and the CVT pathway; directs Ypt1p to the PAS; late post-replication meiotic role
TCONS_00001326	chrIV	676102	677802	+	1701	YDR110W	XLOC_001212	YDR110W_mRNA	YDR110W_mRNA	=	FOB1	Nucleolar protein that binds the rDNA replication fork barrier site; required for replication fork blocking, recombinational hotspot activity, condensin recruitment to replication fork barrier (RFB), and rDNA repeat segregation; related to retroviral integrases
TCONS_00001328	chrIV	679854	681617	+	1764	YDR113C	XLOC_001214	MSTRG.1440.1	YDR113C_mRNA	x	PDS1	Securin; inhibits anaphase by binding separin Esp1p; blocks cyclin destruction and mitotic exit, essential for meiotic progression and mitotic cell cycle arrest; localization is cell-cycle dependent and regulated by Cdc28p phosphorylation
TCONS_00001329	chrIV	682175	682492	+	318	YDR115W	XLOC_001215	YDR115W_mRNA	YDR115W_mRNA	=		Putative mitochondrial ribosomal protein of the large subunit; similar to E. coli L34 ribosomal protein; required for respiratory growth, as are most mitochondrial ribosomal proteins; protein increases in abundance and relocalizes to the plasma membrane upon DNA replication stress
TCONS_00001330	chrIV	685882	687840	+	1959	YDR118W	XLOC_001216	YDR118W_mRNA	YDR118W_mRNA	=	APC4	Subunit of the Anaphase-Promoting Complex/Cyclosome (APC/C); APC/C is a ubiquitin-protein ligase required for degradation of anaphase inhibitors, including mitotic cyclins, during the metaphase/anaphase transition; component of the platform domain of the APC/C, based on structural analysis; relative distribution to the nucleus increases upon DNA replication stress
TCONS_00001331	chrIV	687768	687884	+	117	YDR118W-A	XLOC_001216	YDR118W-A_mRNA	YDR118W-A_mRNA	=		Dubious open reading frame; unlikely to encode a functional protein, based on available experimental and comparative sequence data; identified using a combination of expression profiling and mass spectrometry
TCONS_00001332	chrIV	688227	690533	+	2307	YDR119W	XLOC_001217	YDR119W_mRNA	YDR119W_mRNA	=	VBA4	Protein of unknown function; proposed role as a basic amino acid permease based on phylogeny; GFP-fusion protein localizes to vacuolar membrane; physical interaction with Atg27p suggests a possible role in autophagy; non-essential gene
TCONS_00001333	chrIV	691014	691214	+	201	YDR119W-A	XLOC_001218	YDR119W-A_mRNA	YDR119W-A_mRNA	=	COX26	Putative protein of unknown function; copurifies with respiratory chain supercomplexes composed of Complex III (ubiquinol-cytochrome c reductase) and Complex IV (cytochrome c oxidase)
TCONS_00001334	chrIV	691519	693261	+	1743	YDR120C	XLOC_001219	MSTRG.1450.1	YDR120C_mRNA	x	TRM1	tRNA methyltransferase; two forms of protein are made by alternative translation starts; localizes to both nucleus and mitochondrion to produce modified base N2,N2-dimethylguanosine in tRNAs in both compartments; nuclear Trm1p is evenly distributed around inner nuclear membrane in WT, but mislocalizes as puncta near ER-nucleus junctions in spindle pole body (SPB) mutants; both Trm1p inner nuclear…
TCONS_00001335	chrIV	693585	694175	+	591	YDR121W	XLOC_001220	YDR121W_mRNA	YDR121W_mRNA	=	DPB4	Subunit of DNA pol epsilon and of ISW2 chromatin accessibility complex; involved in both chromosomal DNA replication and inheritance of telomeric silencing; stabilizes the interaction of Pol epsilon with primer-template DNA, positively affecting the processivity of the polymerase and exonuclease activities of Pol epsilon; interacts with extranucleosomal DNA and acts as anchor point for ISW2 compl…
TCONS_00001336	chrIV	694700	697894	+	3195	YDR122W	XLOC_001221	YDR122W_mRNA	YDR122W_mRNA	=	KIN1	Serine/threonine protein kinase involved in regulation of exocytosis; localizes to the cytoplasmic face of the plasma membrane; KIN1 has a paralog, KIN2, that arose from the whole genome duplication
TCONS_00001337	chrIV	698516	699656	+	1141	YDR123C	XLOC_001222	MSTRG.1455.1	YDR123C_mRNA	x	INO2	Transcription factor; component of the heteromeric Ino2p/Ino4p basic helix-loop-helix transcription activator that binds inositol/choline-responsive elements (ICREs), required for derepression of phospholipid biosynthetic genes in response to inositol depletion; involved in diauxic shift
TCONS_00001338	chrIV	700315	701289	+	975	YDR124W	XLOC_001223	YDR124W_mRNA	YDR124W_mRNA	=		Putative protein of unknown function; non-essential gene; expression is strongly induced by alpha factor
TCONS_00001339	chrIV	703234	704244	+	1011	YDR126W	XLOC_001224	YDR126W_mRNA	YDR126W_mRNA	=	SWF1	Palmitoyltransferase that acts on transmembrane proteins; including the SNAREs Snc1p, Syn8p, Tlg1p and likely all SNAREs; contains an Asp-His-His-Cys-cysteine rich (DHHC-CRD) domain; may have a role in vacuole fusion
TCONS_00001340	chrIV	704484	709250	+	4767	YDR127W	XLOC_001225	YDR127W_mRNA	YDR127W_mRNA	=	ARO1	Pentafunctional arom protein; catalyzes steps 2 through 6 in the biosynthesis of chorismate, which is a precursor to aromatic amino acids
TCONS_00001341	chrIV	709549	712995	+	3447	YDR128W	XLOC_001226	YDR128W_mRNA	YDR128W_mRNA	=	MTC5	Subunit of SEACAT, a subcomplex of the SEA complex; Mtc1p, along with Rtc1p and Sea4p, redundantly inhibit the TORC1 inhibitory role of the Iml1p/SEACIT (Iml1p-Npr2p-Npr3p) subcomplex, a GAP for GTPase Gtr1p (EGOC subunit) in response to amino acid limitation, thereby resulting in activation of TORC1 signaling; SEA is a coatomer-related complex that associates dynamically with the vacuole; relati…
TCONS_00001342	chrIV	728259	730250	+	1992	YDR137W	XLOC_001227	YDR137W_mRNA	YDR137W_mRNA	=	RGP1	Subunit of a Golgi membrane exchange factor (Ric1p-Rgp1p); this complex catalyzes nucleotide exchange on Ypt6p
TCONS_00001343	chrIV	730578	732836	+	2259	YDR138W	XLOC_001228	YDR138W_mRNA	YDR138W_mRNA	=	HPR1	Subunit of THO/TREX complexes; this complex couple transcription elongation with mitotic recombination and with mRNA metabolism and export, subunit of an RNA Pol II complex; regulates lifespan; involved in telomere maintenance; similar to Top1p
TCONS_00001344	chrIV	734138	734803	+	666	YDR140W	XLOC_001229	YDR140W_mRNA	YDR140W_mRNA	=	MTQ2	S-adenosylmethionine-dependent methyltransferase; subunit of complex with Trm112p that methylates translation release factor Sup45p (eRF1) in the ternary complex eRF1-eRF3-GTP; similar to E.coli PrmC; member of the seven beta-strand family
TCONS_00001345	chrIV	741908	746101	+	4194	YDR143C	XLOC_001230	MSTRG.1472.1	YDR143C_mRNA	x	SAN1	Ubiquitin-protein ligase; involved in proteasome-dependent degradation of aberrant nuclear proteins; targets substrates with regions of exposed hydrophobicity containing 5 or more contiguous hydrophobic residues; contains intrinsically disordered regions that contribute to substrate recognition; prefers a window of exposed hydrophobicity that causes a particular level of protein insolubility, sug…
TCONS_00001346	chrIV	746738	748357	+	1620	YDR145W	XLOC_001231	YDR145W_mRNA	YDR145W_mRNA	=	TAF12	Subunit (61/68 kDa) of TFIID and SAGA complexes; involved in RNA polymerase II transcription initiation and in chromatin modification, similar to histone H2A
TCONS_00001347	chrIV	751284	751598	+	315		XLOC_001232	MSTRG.1478.1		u
TCONS_00001348	chrIV	751631	753235	+	1605	YDR147W	XLOC_001233	YDR147W_mRNA	YDR147W_mRNA	=	EKI1	Ethanolamine kinase; primarily responsible for phosphatidylethanolamine synthesis via the CDP-ethanolamine pathway; exhibits some choline kinase activity, thus contributing to phosphatidylcholine synthesis via the CDP-choline pathway; EKI1 has a paralog, CKI1, that arose from the whole genome duplication
TCONS_00001349	chrIV	753472	755263	+	1792	YDR148C	XLOC_001234	MSTRG.1480.1	YDR148C_mRNA	x	KGD2	Dihydrolipoyl transsuccinylase; component of the mitochondrial alpha-ketoglutarate dehydrogenase complex, which catalyzes the oxidative decarboxylation of alpha-ketoglutarate to succinyl-CoA in the TCA cycle; phosphorylated
TCONS_00001350	chrIV	755628	763874	+	8247	YDR150W	XLOC_001235	YDR150W_mRNA	YDR150W_mRNA	=	NUM1	Protein required for nuclear migration; component of the mitochondria-ER-cortex-ancor (MECA); required for the association of mitochondria with the cell cortex and for accurate distribution of mitochondrial network; interacts with Mdm36p to link the ER and mitochondria at the cortex; localizes to the mother cell cortex and the bud tip; may mediate interactions of dynein and cytoplasmic microtubul…
TCONS_00001351	chrIV	764053	765549	+	1497	YDR151C	XLOC_001236	MSTRG.1484.1	YDR151C_mRNA	x	CTH1	Member of the CCCH zinc finger family; similar to mammalian Tis11 protein, which activates transcription and also has a role in mRNA degradation; may function with Tis11p in iron homeostasis; CTH1 has a paralog, TIS11, that arose from the whole genome duplication
TCONS_00001352	chrIV	765706	766503	+	798	YDR152W	XLOC_001237	YDR152W_mRNA	YDR152W_mRNA	=	GIR2	Highly-acidic RWD domain-containing protein of unknown function; cytoplasmic; forms a complex with Rbg2p; interacts with Rbg1p and Gcn1p; associates with translating ribosomes; putative intrinsically unstructured protein
TCONS_00001353	chrIV	766711	769121	+	2411	YDR153C	XLOC_001238	MSTRG.1488.1	YDR153C_mRNA	x	ENT5	Protein containing an N-terminal epsin-like domain; involved in clathrin recruitment and traffic between the Golgi and endosomes; associates with the clathrin adaptor Gga2p, clathrin adaptor complex AP-1, and clathrin
TCONS_00001354	chrIV	769525	769938	+	414	YDR156W	XLOC_001239	YDR156W_mRNA	YDR156W_mRNA	=	RPA14	RNA polymerase I subunit A14
TCONS_00001355	chrIV	769931	770332	+	402	YDR157W	XLOC_001239	YDR157W_mRNA	YDR157W_mRNA	=		Dubious open reading frame; unlikely to encode a functional protein, based on available experimental and comparative sequence data
TCONS_00001356	chrIV	770357	771454	+	1098	YDR158W	XLOC_001240	YDR158W_mRNA	YDR158W_mRNA	=	HOM2	Aspartic beta semi-aldehyde dehydrogenase; catalyzes the second step in the common pathway for methionine and threonine biosynthesis; expression regulated by Gcn4p and the general control of amino acid synthesis
TCONS_00001357	chrIV	771877	775782	+	3906	YDR159W	XLOC_001241	YDR159W_mRNA	YDR159W_mRNA	=	SAC3	mRNA export factor; required for biogenesis of the small ribosomal subunit; component of TREX-2 complex (Sac3p-Thp1p-Sus1p-Cdc31p) involved in transcription elongation and mRNA export from the nucleus; involved in post-transcriptional tethering of active genes to the nuclear periphery and to non-nascent mRNP; similar to the human germinal center-associated nuclear protein (GANP)
TCONS_00001358	chrIV	776163	778721	+	2559	YDR160W	XLOC_001242	YDR160W_mRNA	YDR160W_mRNA	=	SSY1	Component of the SPS plasma membrane amino acid sensor system; senses external amino acid concentration and transmits intracellular signals that result in regulation of expression of amino acid permease genes; other members are Ssy1p, Ptr3p, and Ssy5p
TCONS_00001359	chrIV	779043	780206	+	1164	YDR161W	XLOC_001243	YDR161W_mRNA	YDR161W_mRNA	=	ACL4	Specific assembly chaperone for ribosomal protein Rpl4p; binds to an evolutionarily conserved surface extension of nascent Rpl4p and chaperones Rpl4p until its assembly into the pre-ribosome; transcriptionally co-regulated with rRNA and ribosome biosynthesis genes
TCONS_00001360	chrIV	781423	781950	+	528	YDR163W	XLOC_001244	YDR163W_mRNA	YDR163W_mRNA	=	CWC15	Non-essential protein involved in pre-mRNA splicing; component of a complex containing Cef1p; has similarity to S. pombe Cwf15p
TCONS_00001361	chrIV	784552	784756	+	205		XLOC_001245	MSTRG.1501.1		u
TCONS_00001362	chrIV	784871	786205	+	1335	YDR165W	XLOC_001246	YDR165W_mRNA	YDR165W_mRNA	=	TRM82	Catalytic subunit of a tRNA methyltransferase complex; Trm8p and Trm82p comprise an enzyme that catalyzes a methyl-transfer from S-adenosyl-l-methionine to the N(7) atom of guanine at position 46 in tRNA; Trm8 lacks catalytic activity if not bound to Trm82p; relocalizes to the cytosol in response to hypoxia
TCONS_00001363	chrIV	789449	790069	+	621	YDR167W	XLOC_001247	YDR167W_mRNA	YDR167W_mRNA	=	TAF10	Subunit (145 kDa) of TFIID and SAGA complexes; involved in RNA polymerase II transcription initiation and in chromatin modification
TCONS_00001364	chrIV	790328	791848	+	1521	YDR168W	XLOC_001248	YDR168W_mRNA	YDR168W_mRNA	=	CDC37	Essential Hsp90p co-chaperone; necessary for passage through the START phase of the cell cycle; stabilizes protein kinase nascent chains and participates along with Hsp90p in their folding
TCONS_00001365	chrIV	796052	802222	+	6171	YDR170C	XLOC_001249	MSTRG.1511.1	YDR170C_mRNA	x	SEC7	Guanine nucleotide exchange factor (GEF) for ADP ribosylation factors; involved in proliferation of the Golgi, intra-Golgi transport and ER-to-Golgi transport; found in the cytoplasm and on Golgi-associated coated vesicles
TCONS_00001366	chrIV	803195	804517	+	1323	YDR170W-A	XLOC_001250	YDR170W-A	YDR170W-A	=		Retrotransposon TYA Gag gene; Gag is a nucleocapsid protein that is the structural constituent of virus-like particles (VLPs); similar to retroviral Gag; YDR170W-A is part of a mutant retrotransposon; distribution in the cytoplasm becomes irregular rather than punctate upon DNA replication stress
TCONS_00001367	chrIV	804986	805936	+	951	YDR170W-A	XLOC_001251	MSTRG.1515.1	YDR170W-A	p		Retrotransposon TYA Gag gene; Gag is a nucleocapsid protein that is the structural constituent of virus-like particles (VLPs); similar to retroviral Gag; YDR170W-A is part of a mutant retrotransposon; distribution in the cytoplasm becomes irregular rather than punctate upon DNA replication stress
TCONS_00001368	chrIV	806621	807748	+	1128	YDR171W	XLOC_001252	YDR171W_mRNA	YDR171W_mRNA	=	HSP42	Small heat shock protein (sHSP) with chaperone activity; forms barrel-shaped oligomers that suppress unfolded protein aggregation; involved in cytoskeleton reorganization after heat shock; protein abundance increases and forms cytoplasmic foci in response to DNA replication stress
TCONS_00001369	chrIV	808324	810381	+	2058	YDR172W	XLOC_001253	YDR172W_mRNA	YDR172W_mRNA	=	SUP35	Translation termination factor eRF3; has a role in mRNA deadenylation and decay; altered protein conformation creates the [PSI(+)] prion that modifies cellular fitness, alters translational fidelity by affecting reading frame selection, and results in a nonsense suppressor phenotype; many stress-response genes are repressed in the presence of [PSI(+)]
TCONS_00001370	chrIV	812110	812850	+	741	YDR174W	XLOC_001254	YDR174W_mRNA	YDR174W_mRNA	=	HMO1	Chromatin associated high mobility group (HMG) family member; involved in compacting, bending, bridging and looping DNA; rDNA-binding component that regulates transcription from RNA polymerase I promoters; regulates start site selection of ribosomal protein genes via RNA polymerase II promoters; role in genome maintenance; associates with a 5'-3' DNA helicase and Fpr1p, a prolyl isomerase; reloca…
TCONS_00001371	chrIV	814452	816560	+	2109	YDR176W	XLOC_001255	YDR176W_mRNA	YDR176W_mRNA	=	NGG1	Subunit of chromatin modifying histone acetyltransferase complexes; member of the ADA complex, the SAGA complex, and the SLIK complex; transcriptional regulator involved in glucose repression of Gal4p-regulated genes
TCONS_00001372	chrIV	816878	817525	+	648	YDR177W	XLOC_001256	YDR177W_mRNA	YDR177W_mRNA	=	UBC1	Ubiquitin-conjugating enzyme; key E2 partner with Ubc4p for the anaphase-promoting complex (APC); mediates selective degradation of short-lived and abnormal proteins; plays a role in vesicle biogenesis and ER-associated protein degradation (ERAD); component of the cellular stress response; protein abundance increases in response to DNA replication stress key E2 partner with Ubc4p for the anaphase…
TCONS_00001373	chrIV	817950	818495	+	546	YDR178W	XLOC_001257	YDR178W_mRNA	YDR178W_mRNA	=	SDH4	Membrane anchor subunit of succinate dehydrogenase (SDH); involved in coupling the oxidation of succinate to the transfer of electrons to ubiquinone as part of the TCA cycle and the mitochondrial respiratory chain; has similarity to human SDH subunit D (SDHD), which is implicated in paraganglioma
TCONS_00001374	chrIV	819433	820824	+	1392	YDR179W-A	XLOC_001258	YDR179W-A_mRNA	YDR179W-A_mRNA	=	NVJ3	Protein with a potential role in tethering ER and vacuoles; localizes to nucleus-vacuole junctions in an Mdm1p-dependent manner; contains a lipid-binding PXA domain
TCONS_00001375	chrIV	821295	825776	+	4482	YDR180W	XLOC_001259	YDR180W_mRNA	YDR180W_mRNA	=	SCC2	Subunit of cohesin loading factor (Scc2p-Scc4p); a complex required for loading of cohesin complexes onto chromosomes; involved in establishing sister chromatid cohesion during DSB repair via histone H2AX; promotes gene expression program that supports translational fidelity; evolutionarily-conserved adherin; relocalizes to cytosol in response to hypoxia; human disorder Cornelia de Lange syndrome…
TCONS_00001376	chrIV	827582	829057	+	1476	YDR182W	XLOC_001260	YDR182W_mRNA	YDR182W_mRNA	=	CDC1	Putative mannose-ethanolamine phosphate phosphodiesterase; involved in GPI-anchor remodeling prior to the attachment of cell wall proteins to beta 1,3-glucan, removing ethanolamine phosphate from the first mannose of GPI anchors; mutants display elevated Ca2+-dependent signaling resulting in secondary actin polarization and Golgi inheritance defects; enzyme is Mn2+-dependent; mutants have cell di…
TCONS_00001377	chrIV	829151	829354	+	204	YDR182W-A	XLOC_001261	YDR182W-A_mRNA	YDR182W-A_mRNA	=		Putative protein of unknown function; identified by fungal homology and RT-PCR
TCONS_00001378	chrIV	829585	830277	+	693	YDR183W	XLOC_001262	YDR183W_mRNA	YDR183W_mRNA	=	PLP1	Protein that interacts with CCT (chaperonin containing TCP-1) complex; has a role in actin and tubulin folding; has weak similarity to phosducins, which are G-protein regulators
TCONS_00001379	chrIV	831717	835492	+	3776	YDR186C	XLOC_001263	MSTRG.1538.1	YDR186C_mRNA	x		Putative protein of unknown function; may interact with ribosomes, based on co-purification experiments; green fluorescent protein (GFP)-fusion protein localizes to the cytoplasm
TCONS_00001380	chrIV	836421	838061	+	1641	YDR188W	XLOC_001264	YDR188W_mRNA	YDR188W_mRNA	=	CCT6	Subunit of the cytosolic chaperonin Cct ring complex; related to Tcp1p, essential protein that is required for the assembly of actin and tubulins in vivo; contains an ATP-binding motif
TCONS_00001381	chrIV	838392	840392	+	2001	YDR189W	XLOC_001265	YDR189W_mRNA	YDR189W_mRNA	=	SLY1	Hydrophilic protein involved in ER/Golgi vesicle trafficking; SM (Sec1/Munc-18) family protein that binds the tSNARE Sed5p and stimulates its assembly into a trans-SNARE membrane-protein complex
TCONS_00001382	chrIV	840587	841995	+	1409	YDR190C	XLOC_001266	MSTRG.1544.1	YDR190C_mRNA	x	RVB1	ATP-dependent DNA helicase, also known as pontin; member of the AAA+ and RuvB-like protein families; similar to Rvb2p; conserved component of multiple complexes including the INO80 complex, the Swr1 complex, and the R2TP complex (Rvb1-Rvb2-Tah1-Pih1); involved in multiple processes such as chromatin remodeling, box C/D snoRNP assembly, and RNA polymerase II assembly
TCONS_00001383	chrIV	842337	843449	+	1113	YDR191W	XLOC_001267	YDR191W_mRNA	YDR191W_mRNA	=	HST4	NAD(+)-dependent protein deacetylase; deacetylation targets are primarily mitochondrial proteins; involved along with Hst3p in silencing at telomeres, cell cycle progression, radiation resistance, genomic stability and short-chain fatty acid metabolism; accumulates in mitochondria in response to biotin starvation and may link biotin metabolism with energy homeostasis; member of the Sir2 family an…
TCONS_00001385	chrIV	845006	847972	+	2967	YDR194C	XLOC_001269	MSTRG.1549.1	YDR194C_mRNA	x	MSS116	Mitochondrial transcription elongation factor; DEAD-box protein; required for efficient splicing of mitochondrial Group I and II introns; non-polar RNA helicase that also facilities strand annealing; promotes RNA folding by stabilizing an early assembly intermediate
TCONS_00001387	chrIV	848599	850200	+	1602	YDR195W	XLOC_001271	YDR195W_mRNA	YDR195W_mRNA	=	REF2	RNA-binding protein; involved in the cleavage step of mRNA 3'-end formation prior to polyadenylation, and in snoRNA maturation; part of holo-CPF subcomplex APT, which associates with 3'-ends of snoRNA- and mRNA-encoding genes; relocalizes to the cytosol in response to hypoxia
TCONS_00001388	chrIV	851228	852397	+	1170	YDR197W	XLOC_001272	YDR197W_mRNA	YDR197W_mRNA	=	CBS2	Mitochondrial translational activator of the COB mRNA; interacts with translating ribosomes, acts on the COB mRNA 5'-untranslated leader
TCONS_00001390	chrIV	856317	856814	+	498	YDR201W	XLOC_001274	YDR201W_mRNA	YDR201W_mRNA	=	SPC19	Essential subunit of the Dam1 complex (aka DASH complex); complex couples kinetochores to the force produced by MT depolymerization thereby aiding in chromosome segregation; also localized to nuclear side of spindle pole body
TCONS_00001392	chrIV	858137	859144	+	1008	YDR204W	XLOC_001276	YDR204W_mRNA	YDR204W_mRNA	=	COQ4	Protein with a role in ubiquinone (Coenzyme Q) biosynthesis; possibly functioning in stabilization of Coq7p; located on matrix face of mitochondrial inner membrane; component of a mitochondrial ubiquinone-synthesizing complex; human homolog COQ4 can complement yeast coq4 null mutant
TCONS_00001393	chrIV	859346	861520	+	2175	YDR205W	XLOC_001277	YDR205W_mRNA	YDR205W_mRNA	=	MSC2	Endoplasmic reticulum zinc transporter; part of a heterodimeric transporter with Zrg17p that transfers zinc from the cytosol to the ER lumen; member of the cation diffusion facilitator family of efflux pumps; localizes to ER and nucleus; mutations affect the cellular distribution of zinc and also confer defects in meiotic recombination between homologous chromatids
TCONS_00001394	chrIV	862054	864708	+	2655	YDR206W	XLOC_001278	YDR206W_mRNA	YDR206W_mRNA	=	EBS1	Protein involved in translation inhibition and nonsense-mediated decay; interacts with cap binding protein Cdc33p and with Nam7p; localizes to P-bodies upon glucose starvation; mRNA abundance regulated by mRNA decay factors; EBS1 has a paralog, EST1, that arose from the whole genome duplication
TCONS_00001395	chrIV	868224	870563	+	2340	YDR208W	XLOC_001279	YDR208W_mRNA	YDR208W_mRNA	=	MSS4	Phosphatidylinositol-4-phosphate 5-kinase; involved in actin cytoskeleton organization and cell morphogenesis; multicopy suppressor of stt4 mutation
TCONS_00001396	chrIV	871074	871301	+	228	YDR210W	XLOC_001280	YDR210W_mRNA	YDR210W_mRNA	=		Predicted tail-anchored plasma membrane protein; contains a conserved CYSTM module; related proteins in other organisms may be involved in response to stress; green fluorescent protein (GFP)-fusion protein localizes to the cell periphery
TCONS_00001398	chrIV	872112	877425	+	5314	YDR210W-B	XLOC_001281	YDR210W-B	YDR210W-B	=		Retrotransposon TYA Gag and TYB Pol genes; transcribed/translated as one unit; polyprotein is processed to make a nucleocapsid-like protein (Gag), reverse transcriptase (RT), protease (PR), and integrase (IN); similar to retroviral genes
TCONS_00001400	chrIV	884727	886865	+	2139	YDR211W	XLOC_001283	YDR211W_mRNA	YDR211W_mRNA	=	GCD6	Catalytic epsilon subunit of the translation initiation factor eIF2B; eIF2B is the guanine-nucleotide exchange factor for eIF2; activity subsequently regulated by phosphorylated eIF2; first identified as a negative regulator of GCN4 expression; forms cytoplasmic foci upon DNA replication stress
TCONS_00001401	chrIV	887232	888911	+	1680	YDR212W	XLOC_001284	YDR212W_mRNA	YDR212W_mRNA	=	TCP1	Alpha subunit of chaperonin-containing T-complex; complex mediates protein folding in the cytosol; involved in actin cytoskeleton maintenance; overexpression in neurons suppresses formation of pathogenic conformations of huntingtin protein
TCONS_00001402	chrIV	889751	892492	+	2742	YDR213W	XLOC_001285	YDR213W_mRNA	YDR213W_mRNA	=	UPC2	Sterol regulatory element binding protein; induces transcription of sterol biosynthetic genes and of DAN/TIR gene products; relocates from intracellular membranes to perinuclear foci on sterol depletion; UPC2 has a paralog, ECM22, that arose from the whole genome duplication
TCONS_00001403	chrIV	892875	893927	+	1053	YDR214W	XLOC_001286	YDR214W_mRNA	YDR214W_mRNA	=	AHA1	Co-chaperone that binds Hsp82p and activates its ATPase activity; plays a role in determining prion variants; similar to Hch1p; expression is regulated by stresses such as heat shock; protein abundance increases in response to DNA replication stress
TCONS_00001404	chrIV	895035	899006	+	3972	YDR216W	XLOC_001287	YDR216W_mRNA	YDR216W_mRNA	=	ADR1	Carbon source-responsive zinc-finger transcription factor; required for transcription of the glucose-repressed gene ADH2, of peroxisomal protein genes, and of genes required for ethanol, glycerol, and fatty acid utilization
TCONS_00001405	chrIV	904126	905141	+	1016	YDR218C	XLOC_001288	MSTRG.1584.1	YDR218C_mRNA	x	SPR28	Sporulation-specific homolog of the CDC3/10/11/12 family of genes; meiotic septin expressed at high levels during meiotic divisions and ascospore formation; the yeast CDC3/10/11/12 family is a family of bud neck microfilament genes
TCONS_00001407	chrIV	907330	909438	+	2109	YDR221W	XLOC_001290	YDR221W_mRNA	YDR221W_mRNA	=	GTB1	Glucosidase II beta subunit, forms a complex with alpha subunit Rot2p; involved in removal of two glucose residues from N-linked glycans during glycoprotein biogenesis in the ER; relocalizes from ER to cytoplasm upon DNA replication stress
TCONS_00001408	chrIV	910054	911301	+	1248	YDR222W	XLOC_001291	YDR222W_mRNA	YDR222W_mRNA	=		Protein of unknown function; green fluorescent protein (GFP)-fusion protein localizes to the cytoplasm in a punctate pattern; YDR222W has a paralog, YLR225C, that arose from the whole genome duplication
TCONS_00001409	chrIV	912099	913502	+	1404	YDR223W	XLOC_001292	YDR223W_mRNA	YDR223W_mRNA	=	CRF1	Transcriptional corepressor; involved in repression of ribosomal protein (RP) gene transcription via the TOR signaling pathway which promotes accumulation of Crf1p in the nucleus; role in repression of RP genes varies by strain; CRF1 has a paralog, IFH1, that arose from the whole genome duplication
TCONS_00001410	chrIV	914258	914875	+	618	YDR224C	XLOC_001293	MSTRG.1592.1	YDR224C_mRNA	x	HTB1	Histone H2B; core histone protein required for chromatin assembly and chromosome function; nearly identical to HTB2; Rad6p-Bre1p-Lge1p mediated ubiquitination regulates reassembly after DNA replication, transcriptional activation, meiotic DSB formation and H3 methylation
TCONS_00001411	chrIV	915530	915928	+	399	YDR225W	XLOC_001294	YDR225W_mRNA	YDR225W_mRNA	=	HTA1	Histone H2A; core histone protein required for chromatin assembly and chromosome function; one of two nearly identical subtypes (see also HTA2); DNA damage-dependent phosphorylation by Mec1p facilitates DNA repair; acetylated by Nat4p; N-terminally propionylated in vivo
TCONS_00001412	chrIV	916486	917154	+	669	YDR226W	XLOC_001295	YDR226W_mRNA	YDR226W_mRNA	=	ADK1	Adenylate kinase, required for purine metabolism; localized to the cytoplasm and the mitochondria; lacks cleavable signal sequence; protein abundance increases in response to DNA replication stress; mutations affecting Adk1p catalytic activity deregulate expression of phosphate utilization genes PHO5 and PHO84; human homolog AK1 can complement yeast adk1 mutant
TCONS_00001413	chrIV	917571	921647	+	4077	YDR227W	XLOC_001296	YDR227W_mRNA	YDR227W_mRNA	=	SIR4	SIR protein involved in assembly of silent chromatin domains; silent information regulator (SIR) along with SIR2 and SIR3; involved in assembly of silent chromatin domains at telomeres and the silent mating-type loci; potentially phosphorylated by Cdc28p; some alleles of SIR4 prolong lifespan
TCONS_00001414	chrIV	924785	926146	+	1362	YDR229W	XLOC_001297	YDR229W_mRNA	YDR229W_mRNA	=	IVY1	Phospholipid-binding protein that interacts with both Ypt7p and Vps33p; may partially counteract the action of Vps33p and vice versa, localizes to the rim of the vacuole as cells approach stationary phase
TCONS_00001416	chrIV	927452	929098	+	1647	YDR232W	XLOC_001299	YDR232W_mRNA	YDR232W_mRNA	=	HEM1	5-aminolevulinate synthase; catalyzes the first step in the heme biosynthetic pathway; an N-terminal signal sequence is required for localization to the mitochondrial matrix; expression is regulated by Hap2p-Hap3p; has a pyridoxal phosphate cofactor whose insertion is mediated by Mcx1p
TCONS_00001417	chrIV	929426	931128	+	1703	YDR233C	XLOC_001300	MSTRG.1605.1	YDR233C_mRNA	x	RTN1	Reticulon protein; stabilizes membrane curvature; involved in nuclear pore assembly and maintenance of tubular ER morphology; mutant overexpressing RTN1 shows increase in tubular ER; interacts with exocyst subunit Sec6p, Yip3p, and Sbh1p; more abundant than Rtn2p; member of the RTNLA subfamily; mutants have reduced phosphatidylserine transfer between the ER and mitochondria; RTN1 has a paralog, R…
TCONS_00001418	chrIV	931129	933210	+	2082	YDR234W	XLOC_001301	YDR234W_mRNA	YDR234W_mRNA	=	LYS4	Homoaconitase; catalyzes the conversion of homocitrate to homoisocitrate, which is a step in the lysine biosynthesis pathway
TCONS_00001419	chrIV	933504	935138	+	1635	YDR235W	XLOC_001302	YDR235W_mRNA	YDR235W_mRNA	=	PRP42	U1 snRNP protein involved in splicing; required for U1 snRNP biogenesis; contains multiple tetriatricopeptide repeats
TCONS_00001420	chrIV	936615	937493	+	879	YDR237W	XLOC_001303	YDR237W_mRNA	YDR237W_mRNA	=	MRPL7	Mitochondrial ribosomal protein of the large subunit; MRPL7 produces both YmL5 and YmL7, which are two different modified forms of the same protein
TCONS_00001421	chrIV	937829	940858	+	3030	YDR238C	XLOC_001304	MSTRG.1612.1	YDR238C_mRNA	x	SEC26	Essential beta-coat protein of the COPI coatomer; involved in ER-to-Golgi protein trafficking and maintenance of normal ER morphology; shares 43% sequence identity with mammalian beta-coat protein (beta-COP)
TCONS_00001422	chrIV	945151	945438	+	288	YDR241W	XLOC_001305	YDR241W_mRNA	YDR241W_mRNA	=	BUD26	Dubious open reading frame; unlikely to encode a functional protein, based on available experimental and comparative sequence data; not conserved in closely related Saccharomyces species; 1% of ORF overlaps the verified gene SNU56; diploid mutant displays a weak budding pattern phenotype in a systematic assay
TCONS_00001424	chrIV	946807	948456	+	1650	YDR242W	XLOC_001307	YDR242W_mRNA	YDR242W_mRNA	=	AMD2	Putative amidase
TCONS_00001425	chrIV	950563	952401	+	1839	YDR244W	XLOC_001308	YDR244W_mRNA	YDR244W_mRNA	=	PEX5	Peroxisomal membrane signal receptor for peroxisomal matrix proteins; receptor for the C-terminal tripeptide signal sequence (PTS1) of peroxisomal matrix proteins; required for peroxisomal matrix protein import; also proposed to have PTS1-receptor independent functions
TCONS_00001426	chrIV	952800	953981	+	1182	YDR245W	XLOC_001309	YDR245W_mRNA	YDR245W_mRNA	=	MNN10	Subunit of a Golgi mannosyltransferase complex; complex mediates elongation of the polysaccharide mannan backbone; membrane protein of the mannosyltransferase family; other members of the complex are Anp1p, Mnn9p, Mnn11p, and Hoc1p
TCONS_00001427	chrIV	954288	954947	+	660	YDR246W	XLOC_001310	YDR246W_mRNA	YDR246W_mRNA	=	TRS23	Core component of transport protein particle (TRAPP) complexes I-III; TRAPP complexes are related multimeric guanine nucleotide-exchange factor for the GTPase Ypt1p, regulating ER-Golgi traffic (TRAPPI), intra-Golgi traffic (TRAPPII), endosome-Golgi traffic (TRAPPII and III) and autophagy (TRAPPIII); human homolog is TRAPPC4
TCONS_00001428	chrIV	955133	955333	+	201	YDR246W-A	XLOC_001311	YDR246W-A_mRNA	YDR246W-A_mRNA	=		Putative protein of unknown function; identified by fungal homology and RT-PCR
TCONS_00001429	chrIV	955370	955604	+	235	YDR246W-A	XLOC_001312	MSTRG.1627.1	YDR246W-A_mRNA	p		Putative protein of unknown function; identified by fungal homology and RT-PCR
TCONS_00001430	chrIV	956013	957398	+	1386	YDR247W	XLOC_001313	YDR247W_mRNA	YDR247W_mRNA	=	VHS1	Cytoplasmic serine/threonine protein kinase; identified as a high-copy suppressor of the synthetic lethality of a sis2 sit4 double mutant, suggesting a role in G1/S phase progression; VHS1 has a paralog, SKS1, that arose from the whole genome duplication
TCONS_00001431	chrIV	960614	963106	+	2493	YDR251W	XLOC_001314	YDR251W_mRNA	YDR251W_mRNA	=	PAM1	Essential protein of unknown function; exhibits variable expression during colony morphogenesis; overexpression permits survival without protein phosphatase 2A, inhibits growth, and induces a filamentous phenotype; PAM1 has a paralog, SVL3, that arose from the whole genome duplication
TCONS_00001432	chrIV	963412	963861	+	450	YDR252W	XLOC_001315	YDR252W_mRNA	YDR252W_mRNA	=	BTT1	Heterotrimeric nascent polypeptide-associated complex beta3 subunit; complex binds ribosomes via its beta-subunits in close proximity to nascent polypeptides; interacts with Caf130p of the CCR4-NOT complex; similar to human BTF3; BTT1 has a paralog, EGD1, that arose from the whole genome duplication
TCONS_00001433	chrIV	965113	966489	+	1377	YDR254W	XLOC_001316	YDR254W_mRNA	YDR254W_mRNA	=	CHL4	Outer kinetochore protein required for chromosome stability; involved in new kinetochore assembly and sister chromatid cohesion; forms a stable complex with Iml3p; peripheral component of the Ctf19 kinetochore complex that interacts with Ctf19p, Ctf3p, and Mif2p; required for the spindle assembly checkpoint; orthologous to human centromere constitutive-associated network (CCAN) subunit CENP-N and…
TCONS_00001434	chrIV	968034	974370	+	6337	YDR258C	XLOC_001317	MSTRG.1637.1	YDR258C_mRNA	x	HSP78	Oligomeric mitochondrial matrix chaperone; cooperates with Ssc1p in mitochondrial thermotolerance after heat shock; able to prevent the aggregation of misfolded proteins as well as resolubilize protein aggregates
[truncated: 6,668 more rows]

## Sheet: voomE.ALL.logRPKM
transcript_id	148_F1_G1.a	148_F1_G2.a	148_F1_G3.a	148_F1_SS1.a	148_F1_SS2.a	148_F1_T1.a	148_F1_T2.a	148_F1_T3.a	148_F5_G1.a	148_F5_G2.a	148_F5_G3.a	148_F5_SS1.a	148_F5_SS2.a	148_F5_T1.a	148_F5_T2.a	148_F5_T3.a	148_F6_G1.a	148_F6_G2.a	148_F6_G3.a	148_F6_SS1.a	148_F6_SS2.a	148_F6_T1.a	148_F6_T2.a	148_F6_T3.a	151_F1_G1.a	151_F1_G2.a	151_F1_G3.a	151_F1_SS1.a	151_F1_SS2.a	151_F1_T1.a	151_F1_T2.a	151_F1_T3.a	151_F5_G1.a	151_F5_G2.a	151_F5_G3.a	151_F5_SS1.a	151_F5_SS2.a	151_F5_T1.a	151_F5_T2.a	151_F5_T3.a	151_F6_G1.a	151_F6_G2.a	151_F6_G3.a	151_F6_SS1.a	151_F6_SS2.a	151_F6_T1.a	151_F6_T2.a	151_F6_T3.a	138_F5_SS1.a
[truncated: 7,854 more rows]
[truncated: 107 more columns]

[truncated: 1 more sheets: MS.ALL.pmolOD.norm2NNPS]
