# Supplementary material for: Determination of the Global Pattern of Gene Expression in Yeast Cells by Intracellular Levels of Guanine Nucleotides
Source: mBio. 2019 Jan 22;10(1):e02500-18. doi: 10.1128/mBio.02500-18 (PMC6343037; doi:10.1128/mBio.02500-18)
Supplement: DATA SET S3 [file mBio.02500-18-sd003.xlsx]

## Sheet: cim.res.C.ctrl.PEC.800.08.tc
hr.labels	ct	mycolhc	SC_ID	V1	V2	V3	V4	V5	V6	V7	V8	V9	V11	V12	V13	V14	V15	SGD	GENENAME	DESCRIPTION	138_F1_SS1.g	138_F4_SS1.g	138_F6_SS1.g	138_F1_T1.g	138_F4_T1.g	138_F6_T1.g	138_F1_T2.g	138_F4_T2.g	138_F6_T2.g	138_F1_T3.g	138_F4_T3.g	138_F6_T3.g	138_F1_SS2.g	138_F4_SS2.g	138_F6_SS2.g	148_F1_SS1.g	148_F4_SS1.g	148_F5_SS1.g	148_F1_T1.g	148_F4_T1.g	148_F5_T1.g	148_F1_T2.g	148_F4_T2.g	148_F5_T2.g	148_F1_T3.g	148_F4_T3.g	148_F5_T3.g	148_F1_SS2.g	148_F4_SS2.g
TCONS_00000012	1	orange	YAL062W	chrI	StringTie	transcript	31567	32940	.	+	.	transcript_id TCONS_00000012; gene_id XLOC_000010; oId YAL062W_mRNA; cmp_ref YAL062W_mRNA; class_code =; tss_id TSS12;	XLOC_000010	YAL062W_mRNA	YAL062W_mRNA	=	TSS12	S000000058	GDH3	NADP(+)-dependent glutamate dehydrogenase; synthesizes glutamate from ammonia and alpha-ketoglutarate; rate of alpha-ketoglutarate utilization differs from Gdh1p; expression regulated by nitrogen and carbon sources; GDH3 has a paralog, GDH1, that arose from the whole genome duplication	5.69248	5.8914	7.05264	5.78644	5.23729	5.66835	4.84156	5.3545	6.68896	5.91393	5.90626	4.63931	5.48925	5.93102	3.50125	6.1062	5.80518	5.61483	5.42718	5.32252	5.35307	5.55641	4.41304	5.84843	4.72754	5.33865	4.68696	4.02997	4.11392
TCONS_00000081	1	orange	YAR066W	chrI	StringTie	transcript	221049	221660	.	+	.	transcript_id TCONS_00000081; gene_id XLOC_000077; oId YAR066W_mRNA; cmp_ref YAR066W_mRNA; class_code =; tss_id TSS81;	XLOC_000077	YAR066W_mRNA	YAR066W_mRNA	=	TSS81	S000002144		Putative GPI protein; YAR066W has a paralog, YHR214W, that arose from a segmental duplication	-5.28444	-4.81257	-5.32131	-5.44846	-5.50244	-3.43672	-5.47598	-5.07444	-3.91589	-5.49033	-4.89021	-5.02759	-3.0399	-5.69804	-5.05478	-5.11584	-5.10051	-5.09222	-5.10084	-5.28919	-5.27335	-4.85471	-5.35756	-5.30643	-4.86473	-5.15858	-5.27232	-4.7589	-5.09108
TCONS_00000082	1	orange	YAR068W	chrI	StringTie	transcript	222406	222891	.	+	.	transcript_id TCONS_00000082; gene_id XLOC_000078; oId YAR068W_mRNA; cmp_ref YAR068W_mRNA; class_code =; tss_id TSS82;	XLOC_000078	YAR068W_mRNA	YAR068W_mRNA	=	TSS82	S000000091		Fungal-specific protein of unknown function; induced in respiratory-deficient cells; YAR068W has a paralog, YHR214W-A, that arose from a segmental duplication	-3.3669	-4.48	-4.98874	-5.11588	-5.16987	-4.68911	-5.1434	-4.74187	-3.58332	-5.15775	-2.23571	-4.69501	-5.02925	-1.11754	-4.7222	-4.78327	-3.18297	-4.75964	-2.44634	-3.37165	-4.94077	-4.52214	-5.02498	-4.97386	-4.53216	-4.826	-4.93974	-4.42633	-4.7585
TCONS_00000104	1	orange	YAL048C	chrI	StringTie	transcript	52801	54789	.	-	.	transcript_id TCONS_00000104; gene_id XLOC_000098; oId YAL048C_mRNA; cmp_ref YAL048C_mRNA; class_code =; tss_id TSS104;	XLOC_000098	YAL048C_mRNA	YAL048C_mRNA	=	TSS104	S000000046	GEM1	Outer mitochondrial membrane GTPase, subunit of the ERMES complex; potential regulatory subunit of the ERMES complex that links the ER to mitochondria and may promote inter-organellar calcium and phospholipid exchange as well as coordinating mitochondrial DNA replication and growth; cells lacking Gem1p contain collapsed, globular, or grape-like mitochondria; ortholog of metazoan Miro GTPases	3.09594	3.32146	3.80082	3.54023	3.20332	3.12493	3.53697	3.34016	4.2234	4.11358	3.38519	2.41918	4.06637	4.26463	1.85581	3.3723	2.89428	2.81282	3.32672	3.02578	2.87014	2.86901	2.2158	3.23511	2.55636	2.48306	2.92055	1.98774	1.7972
TCONS_00000131	1	orange	YAL020C	chrI	StringTie	transcript	113614	114615	.	-	.	transcript_id TCONS_00000131; gene_id XLOC_000124; oId YAL020C_mRNA; cmp_ref YAL020C_mRNA; class_code =; tss_id TSS131;	XLOC_000124	YAL020C_mRNA	YAL020C_mRNA	=	TSS131	S000000018	ATS1	Protein required for modification of wobble nucleosides in tRNA; acts with Elongator complex, Kti11p, and Kti12p; has a potential role in regulatory interactions between microtubules and the cell cycle; forms a stable heterodimer with Kti11p	2.06497	2.34033	3.50851	1.74113	2.26606	2.49104	1.62653	2.19727	3.44429	2.61538	2.80365	1.76098	2.75662	3.2684	1.52856	2.35775	2.03996	2.06069	1.76531	1.45074	1.79016	1.94971	1.31487	2.14719	1.58386	2.42935	1.25481	1.21632	1.45503
TCONS_00000135	1	orange	YAL015C	chrI	StringTie	transcript	126903	128102	.	-	.	transcript_id TCONS_00000135; gene_id XLOC_000128; oId YAL015C_mRNA; cmp_ref YAL015C_mRNA; class_code =; tss_id TSS135;	XLOC_000128	YAL015C_mRNA	YAL015C_mRNA	=	TSS135	S000000013	NTG1	DNA N-glycosylase and apurinic/apyrimidinic (AP) lyase; involved in base excision repair; acts in both nucleus and mitochondrion; creates a double-strand break at mtDNA origins that stimulates replication in response to oxidative stress; required for maintaining mitochondrial genome integrity; NTG1 has a paralog, NTG2, that arose from the whole genome duplication	4.16514	4.37964	4.42064	4.49972	4.03293	4.67665	4.39887	4.7639	4.70949	4.47855	4.80635	4.06303	4.32585	4.70503	3.90009	4.60185	4.24207	4.28176	4.68845	4.54431	4.52919	4.63226	4.3319	4.90142	4.07822	4.39258	4.31945	4.05594	3.99684
TCONS_00000137	1	orange	YAL013W	chrI	StringTie	transcript	129195	131983	.	-	.	transcript_id TCONS_00000137; gene_id XLOC_000130; oId MSTRG.92.1; cmp_ref YAL013W_mRNA; class_code x; tss_id TSS137;	XLOC_000130	MSTRG.92.1	YAL013W_mRNA	x	TSS137	S000000011	DEP1	Component of the Rpd3L histone deacetylase complex; required for diauxic shift-induced histone H2B deposition onto rDNA genes; transcriptional modulator involved in regulation of structural phospholipid biosynthesis genes and metabolically unrelated genes, as well as maintenance of telomeres, mating efficiency, and sporulation	-1.49531	-1.64317	-0.349585	-1.70587	-0.571646	-1.14374	-0.922654	-1.1965	-0.322675	-1.33862	-1.46365	-1.93033	-0.679606	-0.667016	-1.81666	-1.00021	-0.718801	-1.21427	-0.81325	-1.28751	-1.68013	-0.976769	-1.61497	-1.1908	-1.43817	-1.2382	-2.17506	-1.90265	-2.14994
TCONS_00000160	1	orange	YAR047C	chrI	StringTie	transcript	201467	201787	.	-	.	transcript_id TCONS_00000160; gene_id XLOC_000153; oId YAR047C_mRNA; cmp_ref YAR047C_mRNA; class_code =; tss_id TSS160;	XLOC_000153	YAR047C_mRNA	YAR047C_mRNA	=	TSS160	S000000083		Dubious open reading frame; unlikely to encode a functional protein, based on available experimental and comparative sequence data	3.5107	2.68824	3.28913	3.53235	3.14961	2.80409	3.36787	3.13264	2.91392	3.6255	2.75499	2.69779	3.99958	3.74467	3.31081	3.10973	3.33029	2.78126	2.8854	3.15747	2.85728	2.73446	2.51591	2.80443	2.8864	2.87041	2.62443	2.40088	2.85111
TCONS_00000327	1	orange	YBR103W	chrII	StringTie	transcript	447709	449316	.	+	.	transcript_id TCONS_00000327; gene_id XLOC_000301; oId YBR103W_mRNA; cmp_ref YBR103W_mRNA; class_code =; tss_id TSS320;	XLOC_000301	YBR103W_mRNA	YBR103W_mRNA	=	TSS320	S000000307	SIF2	WD40 repeat-containing subunit of Set3C histone deacetylase complex; complex represses early/middle sporulation genes; antagonizes telomeric silencing; binds specifically to the Sir4p N-terminus	4.4962	4.96431	4.92029	5.03324	4.91004	4.70942	4.64063	4.66311	5.28259	5.53043	4.99979	4.11888	4.72883	5.36901	4.0643	5.23069	4.4651	4.47918	5.08999	4.87509	4.80416	4.80351	4.30474	5.28965	4.39892	4.41715	4.55379	3.98314	4.57122
TCONS_00000406	1	orange	YBR200W	chrII	StringTie	transcript	620872	622527	.	+	.	transcript_id TCONS_00000406; gene_id XLOC_000369; oId YBR200W_mRNA; cmp_ref YBR200W_mRNA; class_code =; tss_id TSS393;	XLOC_000369	YBR200W_mRNA	YBR200W_mRNA	=	TSS393	S000000404	BEM1	Protein containing SH3-domains; involved in establishing cell polarity and morphogenesis; functions as a scaffold protein for complexes that include Cdc24p, Ste5p, Ste20p, and Rsr1p	4.57695	4.93682	5.11565	5.00836	4.92758	4.89039	4.87379	4.89726	5.27828	5.32949	5.08996	4.38884	5.03061	5.34134	4.11368	5.06046	4.68558	4.59386	4.95942	4.77106	4.70682	4.73086	4.38936	4.94703	4.26236	4.25473	4.45461	4.16585	4.51926
TCONS_00000534	1	orange	YBL033C	chrII	StringTie	transcript	158656	159693	.	-	.	transcript_id TCONS_00000534; gene_id XLOC_000484; oId YBL033C_mRNA; cmp_ref YBL033C_mRNA; class_code =; tss_id TSS519;	XLOC_000484	YBL033C_mRNA	YBL033C_mRNA	=	TSS519	S000000129	RIB1	GTP cyclohydrolase II; catalyzes the first step of the riboflavin biosynthesis pathway	4.17373	4.25969	4.83907	4.09654	4.07632	4.3049	4.70653	4.07175	5.01249	4.91802	4.25297	3.71998	4.65323	5.18587	3.66078	4.30062	3.89384	4.14135	3.69346	3.66457	3.93456	4.02152	3.6892	4.0516	3.80142	3.97858	3.83739	3.75269	3.79238
TCONS_00000615	1	orange	YBR069C	chrII	StringTie	transcript	376574	378433	.	-	.	transcript_id TCONS_00000615; gene_id XLOC_000562; oId YBR069C_mRNA; cmp_ref YBR069C_mRNA; class_code =; tss_id TSS599;	XLOC_000562	YBR069C_mRNA	YBR069C_mRNA	=	TSS599	S000000273	TAT1	Amino acid transporter for valine, leucine, isoleucine, and tyrosine; low-affinity tryptophan and histidine transporter; overexpression confers FK506 and FTY720 resistance; protein abundance increases in response to DNA replication stress	3.27551	2.68964	3.16907	3.5944	2.89527	3.22792	3.44682	3.28331	3.24085	3.4461	3.21517	3.1615	3.59767	3.6089	3.45396	2.95465	2.85229	3.17599	3.22176	2.96975	3.14116	3.33112	3.00019	3.29566	2.98072	3.1219	3.14774	2.99275	2.83855
TCONS_00000736	1	orange	YBR222C	chrII	StringTie	transcript	666720	668351	.	-	.	transcript_id TCONS_00000736; gene_id XLOC_000673; oId YBR222C_mRNA; cmp_ref YBR222C_mRNA; class_code =; tss_id TSS719;	XLOC_000673	YBR222C_mRNA	YBR222C_mRNA	=	TSS719	S000000426	PCS60	Oxalyl-CoA synthetase; capable of catalyzing conversion of oxalate to oxalyl-CoA; catalyzes first step in pathway of oxalate degradation that functions to protect yeast from inhibitory effects of oxalate; peroxisomal protein that binds mRNA; localizes to both peroxisomal peripheral membrane and matrix, expression is highly inducible by oleic acid; similar to E. coli long chain acyl-CoA synthetase	4.5118	4.43684	5.18958	4.7889	4.23036	4.46339	3.99392	4.55286	5.1851	4.35614	4.50452	3.74101	4.66037	4.70431	3.18303	4.65709	4.57655	4.46501	4.6076	4.47007	4.4325	4.4522	3.98479	4.81623	3.83787	4.30979	4.10299	3.27521	3.35962
TCONS_00000860	1	orange	YCR036W	chrIII	StringTie	transcript	193297	194298	.	+	.	transcript_id TCONS_00000860; gene_id XLOC_000790; oId YCR036W_mRNA; cmp_ref YCR036W_mRNA; class_code =; tss_id TSS839;	XLOC_000790	YCR036W_mRNA	YCR036W_mRNA	=	TSS839	S000000632	RBK1	Putative ribokinase	6.17639	6.52429	6.40386	6.50893	6.43036	6.47679	6.20157	6.35862	6.5049	6.38593	6.51972	5.94632	5.93497	6.36567	6.01325	6.67745	6.28657	6.37921	6.64089	6.49563	6.3699	6.39582	6.32053	6.68034	6.00189	6.25846	6.15947	5.93762	6.33559
TCONS_00000887	1	orange	YCR079W	chrIII	StringTie	transcript	252845	254173	.	+	.	transcript_id TCONS_00000887; gene_id XLOC_000814; oId YCR079W_mRNA; cmp_ref YCR079W_mRNA; class_code =; tss_id TSS866;	XLOC_000814	YCR079W_mRNA	YCR079W_mRNA	=	TSS866	S000002133	PTC6	Mitochondrial type 2C protein phosphatase (PP2C); has similarity to mammalian PP1Ks; involved in mitophagy; null mutant is sensitive to rapamycin and has decreased phosphorylation of the Pda1 subunit of pyruvate dehydrogenase	3.82684	3.8712	4.99614	3.93564	3.98892	3.91078	3.41511	3.87962	4.77541	4.13493	4.3497	3.29454	4.10346	4.43174	2.8405	4.10192	3.8428	3.65168	3.53698	3.46705	3.61494	3.7697	3.22588	4.1532	3.36747	3.85068	3.38538	2.88058	2.81532
TCONS_00000961	1	orange	YCL010C	chrIII	StringTie	transcript	103571	104350	.	-	.	transcript_id TCONS_00000961; gene_id XLOC_000881; oId YCL010C_mRNA; cmp_ref YCL010C_mRNA; class_code =; tss_id TSS936;	XLOC_000881	YCL010C_mRNA	YCL010C_mRNA	=	TSS936	S000000516	SGF29	Component of the HAT/Core module of the SAGA, SLIK, and ADA complexes; HAT/Core module also contains Gcn5p, Ngg1p, and Ada2p; binds methylated histone H3K4; involved in transcriptional regulation through SAGA and TBP recruitment to target promoters and H3 acetylation	4.15841	4.58735	5.54731	4.5314	4.42954	4.10613	3.81613	4.18479	5.55168	4.92045	4.61003	3.04453	4.71554	5.07679	2.12666	4.75217	4.27576	4.14843	4.37735	3.87853	4.0858	4.26905	3.07713	4.56642	3.38895	3.59739	3.58963	2.55649	2.78298
TCONS_00000985	1	orange	YCR017C	chrIII	StringTie	transcript	144773	147634	.	-	.	transcript_id TCONS_00000985; gene_id XLOC_000905; oId YCR017C_mRNA; cmp_ref YCR017C_mRNA; class_code =; tss_id TSS960;	XLOC_000905	YCR017C_mRNA	YCR017C_mRNA	=	TSS960	S000000610	CWH43	Putative sensor/transporter protein involved in cell wall biogenesis; contains 14-16 transmembrane segments and several putative glycosylation and phosphorylation sites; null mutation is synthetically lethal with pkc1 deletion	4.98174	4.90928	5.67712	5.61513	5.13109	5.22787	4.91538	5.15315	6.09699	6.06837	5.46297	4.54749	5.50963	6.08803	4.45747	5.66383	5.08054	5.04019	5.8457	5.32242	5.27004	5.47709	4.66821	5.68383	4.91161	4.84512	4.84961	4.41816	4.8361
TCONS_00001035	1	orange	YCR076C	chrIII	StringTie	transcript	249293	250045	.	-	.	transcript_id TCONS_00001035; gene_id XLOC_000952; oId YCR076C_mRNA; cmp_ref YCR076C_mRNA; class_code =; tss_id TSS1010;	XLOC_000952	YCR076C_mRNA	YCR076C_mRNA	=	TSS1010	S000000672	FUB1	Proteasome-binding protein; interacts physically with multiple subunits of the 20S proteasome and genetically with genes encoding 20S core particle and 19S regulatory particle subunits; exhibits boundary activity which blocks the propagation of heterochromatic silencing; contains a PI31 proteasome regulator domain and sequence similarity with human PSMF1, a proteasome inhibitor; not an essential …	4.45399	4.69727	4.95227	4.82133	4.44992	5.05966	4.80893	5.02625	4.90997	4.95958	5.16492	4.15509	4.28304	4.97654	3.93843	4.95463	4.35359	4.56141	4.85389	4.69825	4.74155	4.57918	4.45837	5.18317	4.06737	4.59623	4.27562	3.93916	4.28752
TCONS_00001075	1	orange	YDL230W	chrIV	StringTie	transcript	42700	43707	.	+	.	transcript_id TCONS_00001075; gene_id XLOC_000991; oId YDL230W_mRNA; cmp_ref YDL230W_mRNA; class_code =; tss_id TSS1050;	XLOC_000991	YDL230W_mRNA	YDL230W_mRNA	=	TSS1050	S000002389	PTP1	Phosphotyrosine-specific protein phosphatase; dephosphorylates a broad range of substrates in vivo, including Fpr3p; localized to the cytoplasm and the mitochondria; proposed to be a negative regulator of filamentation	3.71163	3.45906	4.0634	3.8637	3.80971	3.68259	3.77424	3.52534	4.09554	4.06474	3.4747	3.02401	3.60653	4.10661	2.59602	4.13724	3.58686	3.61206	3.65703	3.70688	3.76332	3.55725	3.4124	4.00296	3.36082	3.6665	3.36754	3.18298	3.49509
TCONS_00001113	1	orange	YDL174C	chrIV	StringTie	transcript	145782	147951	.	+	.	transcript_id TCONS_00001113; gene_id XLOC_001025; oId MSTRG.1060.1; cmp_ref YDL174C_mRNA; class_code x; tss_id TSS1087;	XLOC_001025	MSTRG.1060.1	YDL174C_mRNA	x	TSS1087	S000002333	DLD1	D-lactate dehydrogenase; oxidizes D-lactate to pyruvate, transcription is heme-dependent, repressed by glucose, and derepressed in ethanol or lactate; located in the mitochondrial inner membrane	-1.82513	-1.68447	-0.252585	-1.71996	-1.02475	-1.63833	-2.09261	-1.17261	-0.640444	-0.522005	-1.4309	-1.42742	-1.21064	-0.193215	-2.35731	-1.51567	-2.28275	-1.70886	-1.79765	-1.00676	-1.48473	-1.32325	-2.32567	-1.57794	-1.83284	-1.85538	-2.34352	-1.94114	-2.05919
TCONS_00001117	1	orange	YDL168W	chrIV	StringTie	transcript	159604	160764	.	+	.	transcript_id TCONS_00001117; gene_id XLOC_001029; oId YDL168W_mRNA; cmp_ref YDL168W_mRNA; class_code =; tss_id TSS1091;	XLOC_001029	YDL168W_mRNA	YDL168W_mRNA	=	TSS1091	S000002327	SFA1	Bifunctional alcohol dehydrogenase and formaldehyde dehydrogenase; formaldehyde dehydrogenase activity is glutathione-dependent; functions in formaldehyde detoxification and formation of long chain and complex alcohols, regulated by Hog1p-Sko1p; protein abundance increases in response to DNA replication stress	5.18893	5.84439	5.90308	5.94378	5.55	5.75802	5.36056	5.647	6.18156	6.36788	5.8411	5.03378	5.45292	6.14203	4.78218	6.08806	5.455	5.51101	5.99394	5.79792	5.56486	5.70383	5.37734	6.08976	5.00997	5.46118	5.22966	5.02037	5.2537
TCONS_00001277	1	orange	YDR047W	chrIV	StringTie	transcript	551860	552948	.	+	.	transcript_id TCONS_00001277; gene_id XLOC_001177; oId YDR047W_mRNA; cmp_ref YDR047W_mRNA; class_code =; tss_id TSS1245;	XLOC_001177	YDR047W_mRNA	YDR047W_mRNA	=	TSS1245	S000002454	HEM12	Uroporphyrinogen decarboxylase; catalyzes the fifth step in the heme biosynthetic pathway; localizes to both the cytoplasm and nucleus; a hem12 mutant has phenotypes similar to patients with porphyria cutanea tarda	5.57721	5.46781	6.01815	6.168	5.23459	5.88035	5.33332	5.71484	6.12846	6.11524	5.83057	5.22116	5.74378	6.10469	4.99723	6.00731	5.42399	5.6505	5.98476	5.80088	5.78057	5.67309	5.36994	6.22329	5.19185	5.46792	5.36948	5.13847	5.159
TCONS_00001340	1	orange	YDR127W	chrIV	StringTie	transcript	704484	709250	.	+	.	transcript_id TCONS_00001340; gene_id XLOC_001225; oId YDR127W_mRNA; cmp_ref YDR127W_mRNA; class_code =; tss_id TSS1305;	XLOC_001225	YDR127W_mRNA	YDR127W_mRNA	=	TSS1305	S000002534	ARO1	Pentafunctional arom protein; catalyzes steps 2 through 6 in the biosynthesis of chorismate, which is a precursor to aromatic amino acids	6.1423	6.18441	6.55853	6.55083	5.97416	6.00986	5.93928	6.1464	6.66997	6.78215	6.24987	5.39072	6.78404	6.63937	5.4125	6.52218	6.11753	6.01214	6.64358	6.14961	6.21697	6.16511	5.47487	6.31394	5.54625	5.20483	5.65884	5.0948	5.12346
TCONS_00001341	1	orange	YDR128W	chrIV	StringTie	transcript	709549	712995	.	+	.	transcript_id TCONS_00001341; gene_id XLOC_001226; oId YDR128W_mRNA; cmp_ref YDR128W_mRNA; class_code =; tss_id TSS1306;	XLOC_001226	YDR128W_mRNA	YDR128W_mRNA	=	TSS1306	S000002535	MTC5	Subunit of SEACAT, a subcomplex of the SEA complex; Mtc1p, along with Rtc1p and Sea4p, redundantly inhibit the TORC1 inhibitory role of the Iml1p/SEACIT (Iml1p-Npr2p-Npr3p) subcomplex, a GAP for GTPase Gtr1p (EGOC subunit) in response to amino acid limitation, thereby resulting in activation of TORC1 signaling; SEA is a coatomer-related complex that associates dynamically with the vacuole; relati…	4.37442	4.55981	4.92873	4.64112	4.3016	4.38053	4.30961	4.58695	5.03797	4.8387	4.62062	3.91069	4.94392	5.03839	3.64193	4.64397	4.46205	4.28248	4.71518	4.56994	4.45481	4.46091	4.0063	4.52878	3.9897	4.07348	4.16209	3.40646	3.6518
TCONS_00001493	1	orange	YDR347W	chrIV	StringTie	transcript	1169178	1170143	.	+	.	transcript_id TCONS_00001493; gene_id XLOC_001374; oId YDR347W_mRNA; cmp_ref YDR347W_mRNA; class_code =; tss_id TSS1455;	XLOC_001374	YDR347W_mRNA	YDR347W_mRNA	=	TSS1455	S000002755	MRP1	Mitochondrial ribosomal protein of the small subunit; MRP1 exhibits genetic interactions with PET122, encoding a COX3-specific translational activator, and with PET123, encoding a small subunit mitochondrial ribosomal protein	5.16494	5.14088	5.42374	5.45291	5.37968	5.22295	5.37283	5.09282	5.52145	5.60982	5.27067	4.80878	5.3811	5.55598	4.5825	5.49888	5.01661	5.23584	5.31548	5.05302	5.16422	5.10242	4.91985	5.47957	4.85507	5.10849	4.97683	4.82221	5.09827
TCONS_00001527	1	orange	YDR388W	chrIV	StringTie	transcript	1250186	1251634	.	+	.	transcript_id TCONS_00001527; gene_id XLOC_001406; oId YDR388W_mRNA; cmp_ref YDR388W_mRNA; class_code =; tss_id TSS1488;	XLOC_001406	YDR388W_mRNA	YDR388W_mRNA	=	TSS1488	S000002796	RVS167	Actin-associated protein with roles in endocytosis and exocytosis; N-BAR domain protein that interacts with Rvs161p to regulate actin cytoskeleton, endocytosis, and viability following starvation or osmotic stress; recruited to bud tips by Gyl1p and Gyp5p during polarized growth; homolog of mammalian amphiphysin	5.55924	5.76056	6.97039	5.47707	5.43743	5.97535	5.33483	5.37079	6.50436	5.73713	5.81871	5.15365	6.05047	6.16785	4.49537	5.57476	5.44679	5.35825	4.44279	4.36897	4.75174	5.38313	4.27012	5.14578	4.19445	4.83936	4.2147	3.98491	3.96811
TCONS_00001547	1	orange	YDR411C	chrIV	StringTie	transcript	1293328	1294401	.	+	.	transcript_id TCONS_00001547; gene_id XLOC_001425; oId MSTRG.1865.1; cmp_ref YDR411C_mRNA; class_code x; tss_id TSS1508;	XLOC_001425	MSTRG.1865.1	YDR411C_mRNA	x	TSS1508	S000002819	DFM1	Endoplasmic reticulum (ER) localized protein; involved in ER-associated protein degradation (ERAD), ER stress, and homeostasis; interacts with components of ERAD-L and ERAD-C and Cdc48p; derlin-like family member similar to Der1p	-1.14164	-0.980108	-1.08831	-1.30565	-1.18455	-0.975097	-1.7638	-0.104473	-0.584323	-1.44374	-0.0291801	-1.19512	-0.887814	-0.443341	-1.61824	-0.569683	-1.15702	-1.04563	-1.38867	-0.0782148	-0.799334	-0.711908	-0.677095	-0.988541	-1.03227	-0.355256	-1.43985	-1.17797	-1.14758
TCONS_00001667	1	orange	YDL205C	chrIV	StringTie	transcript	92762	93745	.	-	.	transcript_id TCONS_00001667; gene_id XLOC_001537; oId YDL205C_mRNA; cmp_ref YDL205C_mRNA; class_code =; tss_id TSS1626;	XLOC_001537	YDL205C_mRNA	YDL205C_mRNA	=	TSS1626	S000002364	HEM3	Porphobilinogen deaminase; catalyzes the conversion of 4-porphobilinogen to hydroxymethylbilane, the third step in heme biosynthesis; localizes to the cytoplasm and nucleus; expression is regulated by Hap2p-Hap3p, but not by levels of heme	5.95932	6.60132	6.34974	6.42268	6.30403	6.25572	6.03765	6.2838	6.56828	6.44865	6.43693	5.89323	6.404	6.61982	5.85861	6.37987	6.08434	6.04004	6.34493	6.11546	6.15429	6.08358	5.87953	6.29066	5.82355	5.80241	5.67782	5.50215	5.81391
TCONS_00001689	1	orange	YDL171C	chrIV	StringTie	transcript	149203	155640	.	-	.	transcript_id TCONS_00001689; gene_id XLOC_001559; oId YDL171C_mRNA; cmp_ref YDL171C_mRNA; class_code =; tss_id TSS1648;	XLOC_001559	YDL171C_mRNA	YDL171C_mRNA	=	TSS1648	S000002330	GLT1	NAD(+)-dependent glutamate synthase (GOGAT); synthesizes glutamate from glutamine and alpha-ketoglutarate; with Gln1p, forms the secondary pathway for glutamate biosynthesis from ammonia; expression regulated by nitrogen source; assembles into filaments as cells approach stationary phase and under cytosolic acidification and starvation conditions	4.83982	5.3676	4.5984	5.28493	4.10519	4.34755	4.51744	4.34853	4.79031	4.57576	4.32649	4.02784	5.11401	4.84331	3.91899	4.68344	4.75847	4.68254	4.94697	4.46284	4.58947	4.51037	4.06582	4.54158	4.46456	4.1843	4.24388	3.90307	3.71389
TCONS_00001707	1	orange	YDL144C	chrIV	StringTie	transcript	198662	199732	.	-	.	transcript_id TCONS_00001707; gene_id XLOC_001577; oId YDL144C_mRNA; cmp_ref YDL144C_mRNA; class_code =; tss_id TSS1666;	XLOC_001577	YDL144C_mRNA	YDL144C_mRNA	=	TSS1666	S000002303		Protein of unknown function; green fluorescent protein (GFP)-fusion protein localizes to the cytoplasm and nucleus; YDL144C is not an essential gene; protein abundance increases in response to DNA replication stress	4.00228	4.19225	5.06547	4.36715	3.66031	4.233	3.6665	4.15025	5.01316	4.63822	4.26966	3.67878	4.60313	5.05923	3.19586	4.57565	4.17028	4.24381	4.18059	4.01589	4.27795	4.3337	3.44057	4.64693	3.35305	3.85903	3.92174	3.39664	3.37536
TCONS_00001722	1	orange	YDL117W	chrIV	StringTie	transcript	248628	251279	.	-	.	transcript_id TCONS_00001722; gene_id XLOC_001591; oId MSTRG.1136.1; cmp_ref YDL117W_mRNA; class_code x; tss_id TSS1681;	XLOC_001591	MSTRG.1136.1	YDL117W_mRNA	x	TSS1681	S000002275	CYK3	SH3-domain protein located in the bud neck and cytokinetic actin ring; relocalizes from bud neck to nucleus upon DNA replication stress; activates the chitin synthase activity of Chs2p during cytokinesis; suppressor of growth and cytokinesis defects of chs2 phospho-mutants	-0.892125	-0.553012	-0.237116	-0.575251	0.156867	-0.727773	-0.823269	-0.344429	-0.377926	-0.486866	-0.596301	-0.876279	-0.631813	0.0752261	-1.9608	-1.0025	-0.0360807	-0.196467	-0.227632	0.274811	-0.269882	0.0632323	0.301752	-0.366628	-0.380298	0.126827	-0.149389	-0.897099	0.0880651
TCONS_00001732	1	orange	YDL103C	chrIV	StringTie	transcript	275148	276581	.	-	.	transcript_id TCONS_00001732; gene_id XLOC_001599; oId YDL103C_mRNA; cmp_ref YDL103C_mRNA; class_code =; tss_id TSS1690;	XLOC_001599	YDL103C_mRNA	YDL103C_mRNA	=	TSS1690	S000002261	QRI1	UDP-N-acetylglucosamine pyrophosphorylase; catalyzes the formation of UDP-N-acetylglucosamine (UDP-GlcNAc), which is important in cell wall biosynthesis, protein N-glycosylation, and GPI anchor biosynthesis; protein abundance increases in response to DNA replication stress	4.75449	5.25762	5.68776	5.18767	5.83541	4.82602	5.61384	4.7786	5.89983	6.12024	4.87074	4.25077	5.65142	5.90304	4.45064	4.90542	4.34612	4.59148	4.53568	4.42268	4.36162	4.51397	3.94441	4.65927	4.23438	4.35361	4.31862	4.33346	4.47895
TCONS_00001775	1	orange	YDL047W	chrIV	StringTie	transcript	369487	372535	.	-	.	transcript_id TCONS_00001775; gene_id XLOC_001639; oId MSTRG.1227.1; cmp_ref YDL047W_mRNA; class_code x; tss_id TSS1732;	XLOC_001639	MSTRG.1227.1	YDL047W_mRNA	x	TSS1732	S000002205	SIT4	Type 2A-related serine-threonine phosphatase; functions in the G1/S transition of the mitotic cycle; regulator of COPII coat dephosphorylation; required for ER to Golgi traffic; interacts with Hrr25p kinase; cytoplasmic and nuclear protein that modulates functions mediated by Pkc1p including cell wall and actin cytoskeleton organization; similar to human PP6	1.62041	1.88471	1.82344	1.36151	2.25095	1.37239	1.60603	1.43219	1.88805	1.96278	1.66033	1.29592	1.90828	2.32619	1.26873	1.60908	1.67287	1.67586	1.51612	2.0143	1.48406	1.62622	1.48306	1.41849	1.67962	1.70709	1.20861	1.21438	1.38985
TCONS_00001841	1	orange	YDR038C	chrIV	StringTie	transcript	527206	539441	.	-	.	transcript_id TCONS_00001841; gene_id XLOC_001698; oId MSTRG.1352.1; cmp_ref YDR038C_mRNA; class_code o; tss_id TSS1796;	XLOC_001698	MSTRG.1352.1	YDR038C_mRNA	o	TSS1796	S000002445	ENA5	Protein with similarity to P-type ATPase sodium pumps; member of the Na+ efflux ATPase family	1.53557	1.54457	2.17861	1.99868	1.66946	1.63055	1.23943	1.60481	2.18086	2.03253	1.69296	0.955876	1.52312	2.2897	0.677691	1.89081	1.54309	1.41049	2.2184	1.58964	1.63462	1.69188	0.947607	1.71807	1.17904	1.05037	1.1333	0.517694	0.763638
TCONS_00001842	1	orange	YDR038C	chrIV	StringTie	transcript	527219	538504	.	-	.	transcript_id TCONS_00001842; gene_id XLOC_001698; oId MSTRG.1352.2; cmp_ref YDR038C_mRNA; class_code o; tss_id TSS1797;	XLOC_001698	MSTRG.1352.2	YDR038C_mRNA	o	TSS1797	S000002445	ENA5	Protein with similarity to P-type ATPase sodium pumps; member of the Na+ efflux ATPase family	1.57612	1.61283	2.24491	2.05275	1.72472	1.65991	1.24175	1.65807	2.22761	2.05761	1.7512	0.943726	1.4688	2.31899	0.627584	1.96528	1.60827	1.4851	2.30763	1.67274	1.7184	1.74698	0.977711	1.77584	1.23533	1.12139	1.18014	0.55784	0.749822
TCONS_00001845	1	orange	YDR038C	chrIV	StringTie	transcript	527422	538504	.	-	.	transcript_id TCONS_00001845; gene_id XLOC_001698; oId MSTRG.1352.4; cmp_ref YDR038C_mRNA; class_code o; tss_id TSS1797;	XLOC_001698	MSTRG.1352.4	YDR038C_mRNA	o	TSS1797	S000002445	ENA5	Protein with similarity to P-type ATPase sodium pumps; member of the Na+ efflux ATPase family	1.45351	1.49559	2.16224	1.94794	1.63799	1.53858	1.1357	1.56467	2.09814	1.94709	1.69017	0.740645	1.31047	2.20643	0.248349	1.87853	1.45128	1.3612	2.19976	1.57037	1.58209	1.61856	0.809174	1.66146	0.983117	0.997025	1.01967	0.24482	0.509968
TCONS_00001898	1	orange	YDR109C	chrIV	StringTie	transcript	673520	675667	.	-	.	transcript_id TCONS_00001898; gene_id XLOC_001744; oId YDR109C_mRNA; cmp_ref YDR109C_mRNA; class_code =; tss_id TSS1849;	XLOC_001744	YDR109C_mRNA	YDR109C_mRNA	=	TSS1849	S000002516		Putative kinase	3.391	3.79072	4.13467	3.82297	3.46671	3.78439	3.4174	3.68307	4.33746	4.31161	4.00316	2.96354	3.77296	4.3191	2.68265	4.13143	3.57895	3.52161	4.0456	3.61108	3.57615	3.5591	3.07303	3.81365	3.22323	3.33039	3.18892	2.75838	3.07624
TCONS_00002044	1	orange	YDR294C	chrIV	StringTie	transcript	1050459	1052228	.	-	.	transcript_id TCONS_00002044; gene_id XLOC_001878; oId YDR294C_mRNA; cmp_ref YDR294C_mRNA; class_code =; tss_id TSS1991;	XLOC_001878	YDR294C_mRNA	YDR294C_mRNA	=	TSS1991	S000002702	DPL1	Dihydrosphingosine phosphate lyase; regulates intracellular levels of sphingolipid long-chain base phosphates (LCBPs), degrades phosphorylated long chain bases, prefers C16 dihydrosphingosine-l-phosphate as a substrate	4.78193	4.98227	5.43108	5.20706	4.88688	4.77652	4.94207	4.82439	5.72293	5.80626	5.10071	4.22735	5.22659	5.71909	3.91392	5.18688	4.58953	4.60626	5.01222	4.73947	4.62548	4.78619	4.23377	4.94646	4.13157	4.38676	4.40194	3.93175	4.28141
TCONS_00002135	1	orange	YDR415C	chrIV	StringTie	transcript	1297037	1298161	.	-	.	transcript_id TCONS_00002135; gene_id XLOC_001964; oId YDR415C_mRNA; cmp_ref YDR415C_mRNA; class_code =; tss_id TSS2080;	XLOC_001964	YDR415C_mRNA	YDR415C_mRNA	=	TSS2080	S000002823		Putative aminopeptidase	4.26664	4.33563	4.5189	4.73998	4.62135	4.55635	4.31015	4.45557	4.67135	4.89872	4.6184	4.25774	4.51056	4.84096	4.11811	4.63246	4.34197	4.31371	4.79974	4.40329	4.46764	4.50656	4.3235	4.7482	4.10087	4.33488	4.25769	4.09579	4.58231
TCONS_00002180	1	orange	YDR481C	chrIV	StringTie	transcript	1418550	1420250	.	-	.	transcript_id TCONS_00002180; gene_id XLOC_002004; oId YDR481C_mRNA; cmp_ref YDR481C_mRNA; class_code =; tss_id TSS2123;	XLOC_002004	YDR481C_mRNA	YDR481C_mRNA	=	TSS2123	S000002889	PHO8	Repressible vacuolar alkaline phosphatase; regulated by levels of Pi and by Pho4p, Pho9p, Pho80p, Pho81p and Pho85p; dephosphorylates phosphotyrosyl peptides; contributes to NAD+ metabolism by producing nicotinamide riboside from NMN	4.84116	4.89442	5.44738	5.18496	4.498	4.8802	4.52041	4.79895	5.63608	5.36216	5.07432	4.2264	5.01397	5.49318	3.80248	5.30835	4.70025	4.75549	5.14077	4.75812	4.80886	4.93671	4.35687	5.1748	4.40616	4.61635	4.44951	4.00353	4.30835
TCONS_00002186	1	orange	YDR488C	chrIV	StringTie	transcript	1429188	1430789	.	-	.	transcript_id TCONS_00002186; gene_id XLOC_002010; oId YDR488C_mRNA; cmp_ref YDR488C_mRNA; class_code =; tss_id TSS2129;	XLOC_002010	YDR488C_mRNA	YDR488C_mRNA	=	TSS2129	S000002896	PAC11	Dynein intermediate chain, microtubule motor protein; required for intracellular transport and cell division; acts in cytoplasmic dynein pathway; forms complex with dynein light chain Dyn2p that promotes Dyn1p homodimerization and potentiates motor processivity; Dyn2p-Pac11p complex is also important for interaction of dynein motor complex with dynactin complex; forms cortical cytoplasmic microtu…	2.69142	2.81318	3.72817	2.48294	2.17806	2.64261	2.05163	2.41687	3.33849	2.35262	2.50615	1.83681	2.95554	3.16517	1.208	2.74144	2.83089	2.53353	2.24221	1.95553	2.32423	2.48153	1.50684	2.95095	1.71854	1.95698	1.63862	0.971769	1.35985
TCONS_00002196	1	orange	YDR501W	chrIV	StringTie	transcript	1451050	1452918	.	-	.	transcript_id TCONS_00002196; gene_id XLOC_002020; oId MSTRG.1979.1; cmp_ref YDR501W_mRNA; class_code x; tss_id TSS2139;	XLOC_002020	MSTRG.1979.1	YDR501W_mRNA	x	TSS2139	S000002909	PLM2	Putative transcription factor, contains Forkhead Associated domain; found associated with chromatin; target of SBF transcription factor; induced in response to DNA damaging agents and deletion of telomerase; PLM2 has a paralog, TOS4, that arose from the whole genome duplication	0.993638	0.396942	1.00466	0.533336	1.06182	1.1292	0.802104	0.965947	1.21491	1.32107	0.865444	0.812959	1.28018	1.71089	0.49443	0.994591	0.939876	1.13632	0.939549	0.751197	0.631691	1.03447	0.668404	0.883804	0.800728	0.561678	0.782357	0.641663	1.01936
TCONS_00002251	1	orange	YIL153W	chrIX	StringTie	transcript	55198	56379	.	+	.	transcript_id TCONS_00002251; gene_id XLOC_002068; oId YIL153W_mRNA; cmp_ref YIL153W_mRNA; class_code =; tss_id TSS2190;	XLOC_002068	YIL153W_mRNA	YIL153W_mRNA	=	TSS2190	S000001415	RRD1	Peptidyl-prolyl cis/trans-isomerase; activator of the phosphotyrosyl phosphatase activity of PP2A; involved in G1 phase progression, microtubule dynamics, bud morphogenesis and DNA repair; required for rapid reduction of Sgs1p levels in response to rapamycin; subunit of the Tap42p-Sit4p-Rrd1p complex; protein increases in abundance and relative distribution to the nucleus increases upon DNA repli…	3.35652	3.41023	4.70276	3.39471	3.39499	3.60423	3.12707	3.21195	4.40049	3.8466	3.68959	3.00863	4.19337	4.1621	2.28561	3.67768	3.43166	3.51849	3.08653	2.79735	3.18004	3.40755	2.61466	3.20542	2.87564	3.41732	2.59504	2.22811	2.49457
TCONS_00002283	1	orange	YIL108W	chrIX	StringTie	transcript	160887	162977	.	+	.	transcript_id TCONS_00002283; gene_id XLOC_002091; oId YIL108W_mRNA; cmp_ref YIL108W_mRNA; class_code =; tss_id TSS2217;	XLOC_002091	YIL108W_mRNA	YIL108W_mRNA	=	TSS2217	S000001370		Putative metalloendopeptidase; forms cytoplasmic foci upon DNA replication stress	3.80793	3.82741	4.91977	4.15995	3.59302	3.92254	3.57719	3.83684	4.91731	4.267	4.21141	3.38097	4.10935	4.62444	2.88516	4.31675	3.94308	3.706	4.04767	3.86674	3.74441	3.96795	3.07075	4.22076	3.29194	3.65474	3.36766	2.86297	3.18482
TCONS_00002329	1	orange	YIL046W	chrIX	StringTie	transcript	268651	270573	.	+	.	transcript_id TCONS_00002329; gene_id XLOC_002136; oId YIL046W_mRNA; cmp_ref YIL046W_mRNA; class_code =; tss_id TSS2262;	XLOC_002136	YIL046W_mRNA	YIL046W_mRNA	=	TSS2262	S000001308	MET30	F-box protein containing five copies of the WD40 motif; controls cell cycle function, sulfur metabolism, and methionine biosynthesis as part of the ubiquitin ligase complex; interacts with and regulates Met4p, localizes within the nucleus; dissociation of Met30p from SCF complex in response to cadmium stress is regulated by Cdc48p	3.74416	3.75847	5.0301	3.97326	3.64103	3.82341	3.28484	3.74649	4.7441	4.30552	4.2565	3.34441	4.27586	4.49844	3.10885	4.23592	4.0184	3.86428	3.84453	3.51746	3.6776	3.62924	3.12383	3.95095	3.69418	3.75858	3.28903	2.98381	3.39288
TCONS_00002389	1	orange	YIR025W	chrIX	StringTie	transcript	403659	404765	.	+	.	transcript_id TCONS_00002389; gene_id XLOC_002191; oId YIR025W_mRNA; cmp_ref YIR025W_mRNA; class_code =; tss_id TSS2320;	XLOC_002191	YIR025W_mRNA	YIR025W_mRNA	=	TSS2320	S000001464	MND2	Subunit of the Anaphase-Promoting Complex/Cyclosome (APC/C); necessary for maintaining sister chromatid cohesion in prophase I of meiosis by inhibiting premature ubiquitination and subsequent degradation of substrates by the APC(Ama1) ubiquitin ligase	1.95326	2.43566	2.54131	2.44132	2.8049	2.35688	2.54242	2.4148	2.89912	3.25639	2.38916	2.29229	2.24665	3.00341	2.10698	3.02063	2.65546	2.37916	2.33413	2.46678	2.36746	2.53341	2.07741	2.92863	2.52339	2.7446	2.43869	2.32268	2.72275
TCONS_00002391	1	orange	YIR029W	chrIX	StringTie	transcript	410807	411838	.	+	.	transcript_id TCONS_00002391; gene_id XLOC_002193; oId YIR029W_mRNA; cmp_ref YIR029W_mRNA; class_code =; tss_id TSS2322;	XLOC_002193	YIR029W_mRNA	YIR029W_mRNA	=	TSS2322	S000001468	DAL2	Allantoicase; converts allantoate to urea and ureidoglycolate in the second step of allantoin degradation; expression sensitive to nitrogen catabolite repression and induced by allophanate, an intermediate in allantoin degradation	5.44906	5.79169	5.96274	5.60868	5.25003	5.1852	5.33862	5.05665	5.60756	5.83964	5.27704	4.62265	5.30377	5.47849	4.22067	6.03983	5.56403	5.57548	5.67524	5.57673	5.41109	5.40895	5.04784	5.55121	4.80454	4.96793	4.83105	4.86772	5.2151
TCONS_00002428	1	orange	YIL137C	chrIX	StringTie	transcript	89948	92788	.	-	.	transcript_id TCONS_00002428; gene_id XLOC_002229; oId YIL137C_mRNA; cmp_ref YIL137C_mRNA; class_code =; tss_id TSS2359;	XLOC_002229	YIL137C_mRNA	YIL137C_mRNA	=	TSS2359	S000001399	TMA108	Ribosome-associated protein that is involved in ribosome biogenesis; putative metalloprotease	4.50954	4.18513	4.99941	4.74693	4.94075	4.11722	4.68182	4.02421	5.33539	5.4549	4.35083	3.8095	5.0128	5.20983	3.72266	4.46662	4.0829	4.07399	4.09852	4.01221	3.92918	4.06812	3.3606	3.97012	3.88698	3.7732	3.8286	3.7049	3.80722
TCONS_00002656	1	orange	YER019W	chrV	StringTie	transcript	192797	194230	.	+	.	transcript_id TCONS_00002656; gene_id XLOC_002450; oId YER019W_mRNA; cmp_ref YER019W_mRNA; class_code =; tss_id TSS2586;	XLOC_002450	YER019W_mRNA	YER019W_mRNA	=	TSS2586	S000000821	ISC1	Inositol phosphosphingolipid phospholipase C; mitochondrial membrane localized; hydrolyzes complex sphingolipids to produce ceramide; activates genes required for non-fermentable carbon source metabolism during diauxic shift; activated by phosphatidylserine, cardiolipin, and phosphatidylglycerol; mediates Na+ and Li+ halotolerance; ortholog of mammalian neutral sphingomyelinase type 2	4.01166	3.75827	4.9486	3.86323	3.55105	3.84659	3.35763	3.53159	4.45248	3.83869	3.73465	3.32705	3.92642	4.37101	3.00449	3.82188	3.6948	3.83289	3.30553	3.22552	3.67936	3.57327	3.27354	3.81496	3.46716	3.57732	3.22886	3.00418	3.07494
TCONS_00002832	1	orange	YEL050C	chrV	StringTie	transcript	59670	60851	.	-	.	transcript_id TCONS_00002832; gene_id XLOC_002612; oId YEL050C_mRNA; cmp_ref YEL050C_mRNA; class_code =; tss_id TSS2758;	XLOC_002612	YEL050C_mRNA	YEL050C_mRNA	=	TSS2758	S000000776	RML2	Mitochondrial ribosomal protein of the large subunit (L2); has similarity to E. coli L2 ribosomal protein; mutant allele (fat21) causes inability to utilize oleate, and induce oleic acid oxidation; may interfere with activity of the Adr1p transcription factor	4.51998	4.47022	4.96328	5.17793	4.60118	5.11549	4.91146	5.01964	5.35567	5.28498	5.13815	4.35706	4.99746	5.32997	3.86442	5.30902	4.63549	4.79026	5.19568	5.04369	5.07337	5.01823	4.7131	5.38192	4.46293	4.84235	4.60381	4.23252	4.5452
TCONS_00002836	1	orange	YEL047C	chrV	StringTie	transcript	65385	66797	.	-	.	transcript_id TCONS_00002836; gene_id XLOC_002616; oId YEL047C_mRNA; cmp_ref YEL047C_mRNA; class_code =; tss_id TSS2762;	XLOC_002616	YEL047C_mRNA	YEL047C_mRNA	=	TSS2762	S000000773	FRD1	Soluble fumarate reductase; required with isoenzyme Osm1p for anaerobic growth; may interact with ribosomes, based on co-purification experiments; authentic, non-tagged protein is detected in purified mitochondria in high-throughput studies; similar to Arxula adeninovorans fumarate reductase; protein abundance increases in response to DNA replication stress; FRD1 has a paralog, OSM1, that arose f…	5.04222	5.12301	5.79599	5.41819	5.25438	5.02323	5.45801	4.77165	6.06657	6.18152	5.02351	4.31504	5.65291	6.1455	4.43416	4.98249	4.438	4.72922	4.89841	4.73787	4.63779	4.6255	4.27999	4.68792	4.26015	4.30758	4.34787	4.32971	4.47077
TCONS_00002862	1	orange	YEL020C	chrV	StringTie	transcript	118617	120299	.	-	.	transcript_id TCONS_00002862; gene_id XLOC_002640; oId YEL020C_mRNA; cmp_ref YEL020C_mRNA; class_code =; tss_id TSS2788;	XLOC_002640	YEL020C_mRNA	YEL020C_mRNA	=	TSS2788	S000000746		Protein of unknown function with low sequence identity to Pdc1p; mRNA identified as translated by ribosome profiling data	3.77084	3.5999	4.54849	3.98313	3.63525	3.64688	3.35576	3.73174	4.44964	4.13704	3.77318	2.97446	3.9378	4.30452	2.30916	3.98983	3.70098	3.56599	4.00864	3.77199	3.65201	3.69568	3.0884	3.82379	3.13322	3.28738	3.16761	2.47166	2.46351
TCONS_00002894	1	orange	YER017C	chrV	StringTie	transcript	189503	191788	.	-	.	transcript_id TCONS_00002894; gene_id XLOC_002671; oId YER017C_mRNA; cmp_ref YER017C_mRNA; class_code =; tss_id TSS2820;	XLOC_002671	YER017C_mRNA	YER017C_mRNA	=	TSS2820	S000000819	AFG3	Mitochondrial inner membrane m-AAA protease component; mediates degradation of misfolded or unassembled proteins; also required for correct assembly of mitochondrial enzyme complexes; involved in cytoplasmic mRNA translation and aging; expression of human homolog AFG3L2 can complement yeast yta12 afg3 double mutant	4.87267	4.89677	5.60818	5.03591	4.4885	4.92062	4.44098	4.88193	5.64692	5.10705	5.0458	4.37097	5.32918	5.37102	3.97104	5.18107	4.97805	4.82234	5.03102	4.72733	4.85023	5.03563	4.20934	5.15017	4.38443	4.59797	4.46806	3.89158	4.10507
TCONS_00002902	1	orange	YER027C	chrV	StringTie	transcript	208979	210232	.	-	.	transcript_id TCONS_00002902; gene_id XLOC_002679; oId YER027C_mRNA; cmp_ref YER027C_mRNA; class_code =; tss_id TSS2828;	XLOC_002679	YER027C_mRNA	YER027C_mRNA	=	TSS2828	S000000829	GAL83	One of three possible beta-subunits of the Snf1 kinase complex; allows nuclear localization of the Snf1 kinase complex in the presence of a nonfermentable carbon source; contains glycogen-binding domain; GAL83 has a paralog, SIP2, that arose from the whole genome duplication	4.41449	4.37045	5.2017	4.52293	4.92257	4.1758	4.87872	3.95806	5.24352	5.52424	4.24603	3.59747	4.9712	5.31449	3.58094	4.63794	3.94803	4.17777	3.86282	3.73792	3.84274	3.92574	3.2675	4.26133	3.91891	3.97014	3.85136	3.92555	3.8894
TCONS_00003007	1	orange	YER144C	chrV	StringTie	transcript	457806	460223	.	-	.	transcript_id TCONS_00003007; gene_id XLOC_002781; oId YER144C_mRNA; cmp_ref YER144C_mRNA; class_code =; tss_id TSS2931;	XLOC_002781	YER144C_mRNA	YER144C_mRNA	=	TSS2931	S000000946	UBP5	Putative ubiquitin-specific protease; concentrates at the bud neck; UBP5 has a paralog, DOA4, that arose from the whole genome duplication	3.52043	3.20662	4.15129	3.75854	3.86463	3.40018	3.54392	3.48928	4.43095	4.25155	3.58803	3.08164	4.20719	4.50679	2.9923	3.83046	3.73985	3.55402	3.67933	3.39482	3.5118	3.59875	2.93286	3.28406	3.3564	3.28023	3.18323	3.11531	3.13738
TCONS_00003010	1	orange	YER147C	chrV	StringTie	transcript	462968	464842	.	-	.	transcript_id TCONS_00003010; gene_id XLOC_002784; oId YER147C_mRNA; cmp_ref YER147C_mRNA; class_code =; tss_id TSS2934;	XLOC_002784	YER147C_mRNA	YER147C_mRNA	=	TSS2934	S000000949	SCC4	Subunit of cohesin loading factor (Scc2p-Scc4p); complex is required for the loading of cohesin complexes onto chromosomes; involved in establishing sister chromatid cohesion during double-strand break repair via phosphorylated histone H2AX	2.6336	3.00885	3.75776	2.82652	2.70723	2.79974	2.38649	2.64789	3.727	3.03521	2.94777	1.98283	3.31175	3.43738	1.33556	2.99168	2.86728	2.74988	2.65238	2.66348	2.53553	2.73701	1.93104	2.95633	2.10118	2.71999	2.08106	1.62016	1.51764
TCONS_00003014	1	orange	YER152C	chrV	StringTie	transcript	472657	473988	.	-	.	transcript_id TCONS_00003014; gene_id XLOC_002788; oId YER152C_mRNA; cmp_ref YER152C_mRNA; class_code =; tss_id TSS2938;	XLOC_002788	YER152C_mRNA	YER152C_mRNA	=	TSS2938	S000000954		Protein with 2-aminoadipate transaminase activity; shares amino acid similarity with the aminotransferases Aro8p and Aro9p; YER152C is not an essential gene	3.57228	3.83857	5.00533	3.63045	3.50871	4.06456	3.14518	3.6412	4.37222	3.52595	4.17143	3.39152	3.56467	4.33162	3.03512	4.26698	3.65555	3.9215	3.43001	3.31844	3.54277	3.78318	3.23984	3.99259	3.70153	3.71802	3.2728	3.07621	3.42898
TCONS_00003015	1	orange	YER153C	chrV	StringTie	transcript	474041	474805	.	-	.	transcript_id TCONS_00003015; gene_id XLOC_002789; oId YER153C_mRNA; cmp_ref YER153C_mRNA; class_code =; tss_id TSS2939;	XLOC_002789	YER153C_mRNA	YER153C_mRNA	=	TSS2939	S000000955	PET122	Mitochondrial translational activator specific for the COX3 mRNA; acts together with Pet54p and Pet494p; located in the mitochondrial inner membrane	0.37091	0.842778	2.07786	-0.344122	0.550668	1.28574	-0.0699839	0.486273	0.891464	0.337489	1.58227	0.205072	0.42477	1.34635	0.177883	0.711974	0.30548	1.24407	-0.468571	-0.753139	0.0194357	-0.0473586	-0.550203	0.638425	0.594698	1.17771	0.336493	-0.325942	0.517731
TCONS_00003044	1	orange	YER186C	chrV	StringTie	transcript	561705	562625	.	-	.	transcript_id TCONS_00003044; gene_id XLOC_002817; oId YER186C_mRNA; cmp_ref YER186C_mRNA; class_code =; tss_id TSS2967;	XLOC_002817	YER186C_mRNA	YER186C_mRNA	=	TSS2967	S000000988		Putative protein of unknown function	6.2715	6.50201	6.56399	6.47782	6.44486	6.26247	6.22581	6.26626	6.40558	6.5271	6.32948	6.00525	6.38417	6.49549	5.92873	6.36226	6.1643	6.10397	6.28856	6.12571	6.08572	6.13352	6.06085	6.271	5.91356	6.06834	5.98233	5.77878	6.06535
TCONS_00003206	1	orange	YFR018C	chrVI	StringTie	transcript	183131	184222	.	-	.	transcript_id TCONS_00003206; gene_id XLOC_002971; oId YFR018C_mRNA; cmp_ref YFR018C_mRNA; class_code =; tss_id TSS3128;	XLOC_002971	YFR018C_mRNA	YFR018C_mRNA	=	TSS3128	S000001914		Putative protein of unknown function	3.43669	3.7846	4.62877	3.27651	3.58848	3.77775	2.75743	3.2323	4.22124	3.31996	3.94507	2.99191	3.43398	3.79863	2.52348	3.58988	3.54188	3.48392	2.94337	2.71149	2.85418	3.43145	2.69886	3.39542	3.257	3.53549	2.80819	2.5906	2.56941
TCONS_00003245	1	orange	YGL263W	chrVII	StringTie	transcript	4799	5305	.	+	.	transcript_id TCONS_00003245; gene_id XLOC_003006; oId MSTRG.2985.1; cmp_ref YGL263W_mRNA; class_code p; tss_id TSS3166;	XLOC_003006	MSTRG.2985.1	YGL263W_mRNA	p	TSS3166	S000003232	COS12	Protein of unknown function; member of the DUP380 subfamily of conserved, often subtelomerically-encoded proteins	-1.31246	-0.840588	-0.962303	-1.08945	-2.90897	-1.94279	-0.346449	-0.554969	-0.585451	-0.826466	-0.531206	-0.849152	-3.50532	-1.72605	-2.4613	-0.0894115	-0.581039	0.388782	-0.0744061	-0.494084	0.127483	-0.882728	-0.228031	0.0943958	-0.0696258	-0.0290487	-0.608453	-0.580465	-0.571605
TCONS_00003246	1	orange	YGL262W	chrVII	StringTie	transcript	5312	5839	.	+	.	transcript_id TCONS_00003246; gene_id XLOC_003007; oId YGL262W_mRNA; cmp_ref YGL262W_mRNA; class_code =; tss_id TSS3167;	XLOC_003007	YGL262W_mRNA	YGL262W_mRNA	=	TSS3167	S000003231		Putative protein of unknown function; null mutant displays elevated sensitivity to expression of a mutant huntingtin fragment or of alpha-synuclein; YGL262W is not an essential gene	-0.117252	-0.351653	-0.86039	-0.480577	-0.534562	-0.901803	-0.739421	-0.954558	0.326851	-1.37045	-0.429294	-0.566667	-1.6894	-0.627065	-3.25682	0.454701	-0.132631	-0.124336	-0.0298648	-0.218217	0.365912	0.312477	-0.10017	0.398414	-0.564277	-0.553264	-0.415466	0.0979484	0.331369
TCONS_00003315	1	orange	YGL166W	chrVII	StringTie	transcript	191129	191806	.	+	.	transcript_id TCONS_00003315; gene_id XLOC_003075; oId YGL166W_mRNA; cmp_ref YGL166W_mRNA; class_code =; tss_id TSS3236;	XLOC_003075	YGL166W_mRNA	YGL166W_mRNA	=	TSS3236	S000003134	CUP2	Copper-binding transcription factor; activates transcription of the metallothionein genes CUP1-1 and CUP1-2 in response to elevated copper concentrations; required for regulation of copper genes in response to DNA-damaging reagents; CUP2 has a paralog, HAA1, that arose from the whole genome duplication	3.96227	4.14558	4.74647	4.17032	3.96267	4.0903	4.02553	4.09748	4.3528	4.06062	4.17878	3.62879	3.81009	4.30014	3.64609	4.52594	4.28506	4.2133	4.20056	4.40383	4.22816	4.30359	4.2175	4.26178	4.0455	4.13869	3.63792	3.81102	4.13403
TCONS_00003345	1	orange	YGL119W	chrVII	StringTie	transcript	284442	285947	.	+	.	transcript_id TCONS_00003345; gene_id XLOC_003105; oId YGL119W_mRNA; cmp_ref YGL119W_mRNA; class_code =; tss_id TSS3266;	XLOC_003105	YGL119W_mRNA	YGL119W_mRNA	=	TSS3266	S000003087	COQ8	Protein required for ubiquinone biosynthesis and respiratory growth; exhibits genetic interaction with COQ9, suggesting a common function; similar to prokaryotic proteins involved in early steps of ubiquinone biosynthesis; COQ8 has a paralog, YBR230W-A, that arose from the whole genome duplication; human homolog ADCK3 can complement yeast null mutant, and is associated with respiratory-chain defi…	4.16715	4.36505	4.62572	4.4478	4.44459	4.39601	4.28357	4.48053	4.69738	4.90622	4.7153	3.97136	4.35238	4.64625	3.5575	4.65851	4.32744	4.25162	4.58802	4.36661	4.35753	4.39017	4.01309	4.58366	3.84877	4.10359	4.18929	3.78276	4.12057
TCONS_00003393	1	orange	YGL055W	chrVII	StringTie	transcript	398628	400160	.	+	.	transcript_id TCONS_00003393; gene_id XLOC_003151; oId YGL055W_mRNA; cmp_ref YGL055W_mRNA; class_code =; tss_id TSS3314;	XLOC_003151	YGL055W_mRNA	YGL055W_mRNA	=	TSS3314	S000003023	OLE1	Delta(9) fatty acid desaturase; required for monounsaturated fatty acid synthesis and for normal distribution of mitochondria	7.75007	8.3683	8.13606	8.13588	7.99592	7.9567	7.92937	8.02122	8.17276	8.27631	8.1638	7.37866	7.91002	8.28537	7.42611	8.50169	8.14832	8.19549	8.43428	8.31054	8.29979	8.18733	8.09797	8.52723	7.81359	7.96253	8.13579	7.45562	8.06489
TCONS_00003425	1	orange	YGL017W	chrVII	StringTie	transcript	459854	461365	.	+	.	transcript_id TCONS_00003425; gene_id XLOC_003180; oId YGL017W_mRNA; cmp_ref YGL017W_mRNA; class_code =; tss_id TSS3346;	XLOC_003180	YGL017W_mRNA	YGL017W_mRNA	=	TSS3346	S000002985	ATE1	Arginyl-tRNA-protein transferase; catalyzes post-translational conjugation of arginine to the amino termini of acceptor proteins which are then subject to degradation via the N-end rule pathway	2.60792	3.05999	3.44127	3.25652	2.58717	2.98861	2.51149	3.04906	3.73248	3.84777	3.16907	2.39207	2.96813	3.58301	2.28061	3.47866	2.69003	2.50077	3.33409	2.83431	3.08536	2.85445	2.51501	3.45076	2.53432	2.72886	2.4535	2.01839	2.42105
TCONS_00003441	1	orange	YGR006W	chrVII	StringTie	transcript	506070	506825	.	+	.	transcript_id TCONS_00003441; gene_id XLOC_003196; oId YGR006W_mRNA; cmp_ref YGR006W_mRNA; class_code =; tss_id TSS3362;	XLOC_003196	YGR006W_mRNA	YGR006W_mRNA	=	TSS3362	S000003238	PRP18	Splicing factor and component of snRNP U5; factor involved in the positioning of the 3' splice site during the second catalytic step of splicing; interacts with Slu7p	3.65626	3.25326	3.77258	3.58431	3.33481	3.12054	3.55232	3.35202	4.02243	4.34053	3.31668	3.13108	4.02506	4.04559	2.84494	3.53059	3.10639	3.3206	3.12958	3.3038	3.11877	3.15784	2.66402	3.32829	3.2692	3.14759	2.98125	2.98609	2.92148
TCONS_00003464	1	orange	YGR031W	chrVII	StringTie	transcript	546441	547469	.	+	.	transcript_id TCONS_00003464; gene_id XLOC_003215; oId YGR031W_mRNA; cmp_ref YGR031W_mRNA; class_code =; tss_id TSS3383;	XLOC_003215	YGR031W_mRNA	YGR031W_mRNA	=	TSS3383	S000003263	IMO32	Conserved mitochondrial protein of unknown function; processed by both mitochondrial processing peptidase and mitochondrial octapeptidyl aminopeptidase; gene contains the nested antisense gene NAG1	3.9869	3.97888	5.18112	3.91173	3.89639	3.64442	3.44504	3.67776	5.11528	4.47856	4.0094	2.85577	4.72222	4.93656	2.26705	3.85732	3.65566	3.59485	3.14104	2.91827	3.1293	3.51718	2.62412	3.73672	2.9209	3.56954	3.12015	2.0537	2.4493
TCONS_00003507	1	orange	YGR092W	chrVII	StringTie	transcript	668189	669907	.	+	.	transcript_id TCONS_00003507; gene_id XLOC_003257; oId YGR092W_mRNA; cmp_ref YGR092W_mRNA; class_code =; tss_id TSS3426;	XLOC_003257	YGR092W_mRNA	YGR092W_mRNA	=	TSS3426	S000003324	DBF2	Ser/Thr kinase involved in transcription and stress response; functions as part of a network of genes in exit from mitosis; localization is cell cycle regulated; activated by Cdc15p during the exit from mitosis; also plays a role in regulating the stability of SWI5 and CLB2 mRNAs; phosphorylates Chs2p to regulate primary septum formation and Hof1p to regulate cytokinesis; DBF2 has a paralog, DBF2…	5.01309	4.84403	5.35771	5.03993	5.0814	4.72496	4.78267	4.55777	5.25265	5.55619	4.8624	4.2298	4.843	5.36778	4.14438	5.20516	4.84259	4.8467	4.79883	4.65703	4.68841	4.57195	4.1132	4.76346	4.28464	4.3979	4.35211	4.10538	4.51501
TCONS_00003514	1	orange	YGR101W	chrVII	StringTie	transcript	693363	694403	.	+	.	transcript_id TCONS_00003514; gene_id XLOC_003264; oId YGR101W_mRNA; cmp_ref YGR101W_mRNA; class_code =; tss_id TSS3433;	XLOC_003264	YGR101W_mRNA	YGR101W_mRNA	=	TSS3433	S000003333	PCP1	Mitochondrial serine protease; required for the processing of various mitochondrial proteins and maintenance of mitochondrial DNA and morphology; belongs to the rhomboid-GlpG superfamily of intramembrane peptidases	4.61008	4.75757	5.12725	5.25939	4.73611	4.77895	4.54801	4.65605	5.22614	5.37494	4.76233	4.3872	4.91278	5.31654	4.30427	4.90324	4.62598	4.5916	4.79546	4.62656	4.74247	4.68384	4.51722	4.97091	4.46034	4.56791	4.39699	4.1769	4.41752
TCONS_00003602	1	orange	YGR199W	chrVII	StringTie	transcript	897502	899781	.	+	.	transcript_id TCONS_00003602; gene_id XLOC_003348; oId YGR199W_mRNA; cmp_ref YGR199W_mRNA; class_code =; tss_id TSS3519;	XLOC_003348	YGR199W_mRNA	YGR199W_mRNA	=	TSS3519	S000003431	PMT6	Protein O-mannosyltransferase; transfers mannose from dolichyl phosphate-D-mannose to protein serine/threonine residues of secretory proteins; reaction is essential for cell wall rigidity; member of a family of mannosyltransferases	4.92502	5.24673	5.64602	5.48996	5.39271	5.16669	4.98826	5.14934	5.92548	5.98116	5.33809	4.53595	5.58014	5.94623	4.50569	5.30499	4.94933	4.93924	5.50829	5.13051	5.08041	5.22048	4.65153	5.29922	4.58933	4.74449	4.86746	4.36117	4.75843
TCONS_00003686	1	orange	YGL236C	chrVII	StringTie	transcript	53787	55796	.	-	.	transcript_id TCONS_00003686; gene_id XLOC_003428; oId YGL236C_mRNA; cmp_ref YGL236C_mRNA; class_code =; tss_id TSS3603;	XLOC_003428	YGL236C_mRNA	YGL236C_mRNA	=	TSS3603	S000003205	MTO1	Mitochondrial protein; forms heterodimer complex with Mss1p that performs 5-carboxymethylaminomethyl modification of the wobble uridine base in mitochondrial tRNAs; required for respiration in paromomycin-resistant 15S rRNA mutants; human homolog MTO1 can complement yeast null mutant	2.46553	3.14249	3.4256	3.06597	2.72594	2.51302	2.36876	2.94637	3.62826	2.96275	2.89603	2.11791	3.31812	3.25614	1.63477	2.99352	2.69367	2.5694	2.84356	2.35935	2.81358	2.75388	2.23746	3.06411	2.36512	2.39028	2.46947	1.80628	2.20735
TCONS_00003820	1	orange	YGL055W	chrVII	StringTie	transcript	398479	400391	.	-	.	transcript_id TCONS_00003820; gene_id XLOC_003550; oId MSTRG.3266.1; cmp_ref YGL055W_mRNA; class_code x; tss_id TSS3732;	XLOC_003550	MSTRG.3266.1	YGL055W_mRNA	x	TSS3732	S000003023	OLE1	Delta(9) fatty acid desaturase; required for monounsaturated fatty acid synthesis and for normal distribution of mitochondria	-1.71922	0.28466	-0.522601	-2.1385	-0.157992	-0.938	-1.39229	-0.489857	-0.770047	-0.905744	-0.51208	-0.522075	-1.64851	0.308778	-1.0843	-1.08765	-0.636221	-0.627926	-0.912183	0.185516	-0.650793	-1.36966	-1.27387	-1.01993	-0.954378	-0.653062	-0.894182	-1.35874	-1.52586
TCONS_00003824	1	orange	YGL048C	chrVII	StringTie	transcript	410069	411286	.	-	.	transcript_id TCONS_00003824; gene_id XLOC_003554; oId YGL048C_mRNA; cmp_ref YGL048C_mRNA; class_code =; tss_id TSS3736;	XLOC_003554	YGL048C_mRNA	YGL048C_mRNA	=	TSS3736	S000003016	RPT6	ATPase of the 19S regulatory particle of the 26S proteasome; one of six ATPases of the regulatory particle; involved in the degradation of ubiquitinated substrates; bound by ubiquitin-protein ligases Ubr1p and Ufd4p; localized mainly to the nucleus throughout the cell cycle; protein abundance increases in response to DNA replication stress	6.11308	6.07601	6.05619	6.58809	6.31662	6.29573	5.81565	6.12031	6.30693	6.67742	6.41866	5.76536	5.63075	6.2667	5.85807	6.92656	6.09362	6.26664	6.64708	6.3976	6.40904	6.51295	6.13209	6.99628	6.0845	6.29068	6.29678	6.17929	6.48325
TCONS_00003950	1	orange	YGR121C	chrVII	StringTie	transcript	731449	732927	.	-	.	transcript_id TCONS_00003950; gene_id XLOC_003669; oId YGR121C_mRNA; cmp_ref YGR121C_mRNA; class_code =; tss_id TSS3856;	XLOC_003669	YGR121C_mRNA	YGR121C_mRNA	=	TSS3856	S000003353	MEP1	Ammonium permease; belongs to a ubiquitous family of cytoplasmic membrane proteins that transport only ammonium (NH4+); expression is under the nitrogen catabolite repression regulation; human homolog RHCG complements yeast null mutant; mutations in human homolog RHCG implicated in metabolic acidosis; MEP1 has a paralog, MEP3, that arose from the whole genome duplication	4.54386	4.66846	5.65686	4.9794	4.55602	4.52627	4.28512	4.4607	5.69907	5.48725	4.91825	4.14751	5.42213	5.73867	3.88774	5.30157	5.03001	4.82891	4.96766	4.50858	4.63417	5.03655	3.92113	4.94362	4.66396	4.91326	4.28201	4.23135	4.29143
TCONS_00003968	1	orange	YGR147C	chrVII	StringTie	transcript	786054	786920	.	-	.	transcript_id TCONS_00003968; gene_id XLOC_003687; oId YGR147C_mRNA; cmp_ref YGR147C_mRNA; class_code =; tss_id TSS3874;	XLOC_003687	YGR147C_mRNA	YGR147C_mRNA	=	TSS3874	S000003379	NAT2	Protein of unknown function; has an apparent role in acetylation of N-terminal methionine residues	5.69738	6.04413	5.85259	5.80851	5.44059	6.00768	5.83811	5.883	5.77431	5.73552	5.96868	5.62283	5.47941	5.82287	5.38743	6.14445	5.88432	5.92246	6.07041	6.04475	5.91459	5.99317	5.9756	6.25345	5.70891	5.78756	5.79076	5.5322	5.87759
TCONS_00003977	1	orange	YGR156W	chrVII	StringTie	transcript	800407	801985	.	-	.	transcript_id TCONS_00003977; gene_id XLOC_003693; oId MSTRG.3573.1; cmp_ref YGR156W_mRNA; class_code x; tss_id TSS3883;	XLOC_003693	MSTRG.3573.1	YGR156W_mRNA	x	TSS3883	S000003388	PTI1	Essential component of CPF (cleavage and polyadenylation factor); involved in 3' end formation of snoRNA and mRNA; interacts directly with Pta1p; relocalizes to the cytosol in response to hypoxia; similar to mammalian Cleavage-Stimulation Factor CstF-64	1.12294	0.389874	1.57338	1.18976	1.1245	0.923788	0.931403	0.452968	1.62759	1.0789	0.661241	0.0143946	0.671646	1.07921	-0.0471461	1.12408	1.0159	1.02419	1.21123	1.0645	1.22343	0.492124	0.954515	1.13994	0.779086	1.03626	0.778129	0.443547	0.639546
TCONS_00004016	1	orange	YGR197C	chrVII	StringTie	transcript	892497	894140	.	-	.	transcript_id TCONS_00004016; gene_id XLOC_003731; oId YGR197C_mRNA; cmp_ref YGR197C_mRNA; class_code =; tss_id TSS3921;	XLOC_003731	YGR197C_mRNA	YGR197C_mRNA	=	TSS3921	S000003429	SNG1	Protein involved in resistance to nitrosoguanidine and 6-azauracil; expression is regulated by transcription factors involved in multidrug resistance; SNG1 has a paralog, YJR015W, that arose from the whole genome duplication	4.17945	3.8559	4.76137	4.41768	3.88813	4.11971	4.02989	4.04974	4.86755	4.46182	4.10939	3.90984	4.75027	4.75479	3.425	3.92717	3.97671	3.86696	3.95636	3.72711	3.92767	4.09581	3.49412	4.06805	3.85304	3.86806	3.75019	3.54851	3.16455
TCONS_00004048	1	orange	YGR239C	chrVII	StringTie	transcript	969187	970053	.	-	.	transcript_id TCONS_00004048; gene_id XLOC_003762; oId YGR239C_mRNA; cmp_ref YGR239C_mRNA; class_code =; tss_id TSS3952;	XLOC_003762	YGR239C_mRNA	YGR239C_mRNA	=	TSS3952	S000003471	PEX21	Peroxin required for peroxisomal matrix protein targeting; acts on proteins containing the PTS2 targeting sequence; interacts with Pex7p; constitutively expressed; partially redundant with Pex18p; required for import of the Gpd1p-Pnc1p heterodimer in which only Gpd1p has a peroxisomal targeting signal; relative distribution to cytoplasmic foci increases upon DNA replication stress	4.13638	4.60825	4.15204	3.74427	4.81603	3.81343	4.47582	3.83033	3.9581	4.68929	3.88108	4.21978	4.43144	4.21626	3.93658	4.07688	4.18978	4.02916	3.52336	3.69011	3.75748	3.83014	3.89983	3.64845	4.30696	4.18598	3.96833	4.38426	4.29972
TCONS_00004073	1	orange	YGR268C	chrVII	StringTie	transcript	1026057	1026653	.	-	.	transcript_id TCONS_00004073; gene_id XLOC_003787; oId YGR268C_mRNA; cmp_ref YGR268C_mRNA; class_code =; tss_id TSS3977;	XLOC_003787	YGR268C_mRNA	YGR268C_mRNA	=	TSS3977	S000003500	HUA1	Cytoplasmic protein containing a zinc finger domain; sequence similarity to that of Type I J-proteins; computational analysis of large-scale protein-protein interaction data suggests a possible role in actin patch assembly	3.58108	2.87428	4.49749	3.1534	3.63402	3.41926	4.02539	2.73615	4.24058	3.84697	3.463	3.00257	4.23431	4.21274	2.36473	3.63076	3.2345	3.29673	2.68315	2.45397	2.83392	3.20899	2.47914	2.89427	3.10771	3.4047	2.83495	3.17777	2.63821
TCONS_00004195	1	orange	YHR074W	chrVIII	StringTie	transcript	246193	248337	.	+	.	transcript_id TCONS_00004195; gene_id XLOC_003902; oId YHR074W_mRNA; cmp_ref YHR074W_mRNA; class_code =; tss_id TSS4097;	XLOC_003902	YHR074W_mRNA	YHR074W_mRNA	=	TSS4097	S000001116	QNS1	Glutamine-dependent NAD(+) synthetase; essential for the formation of NAD(+) from nicotinic acid adenine dinucleotide	5.10984	5.15407	5.86349	5.7699	5.02497	5.27583	4.98699	5.28015	6.12036	5.98295	5.35264	4.68218	5.59595	5.96032	4.46059	5.6581	5.22036	5.16887	5.66934	5.35084	5.31789	5.35098	4.77668	5.5564	4.74005	4.84302	4.94725	4.60603	4.60188
TCONS_00004260	1	orange	YHR168W	chrVIII	StringTie	transcript	440377	441933	.	+	.	transcript_id TCONS_00004260; gene_id XLOC_003967; oId YHR168W_mRNA; cmp_ref YHR168W_mRNA; class_code =; tss_id TSS4162;	XLOC_003967	YHR168W_mRNA	YHR168W_mRNA	=	TSS4162	S000001211	MTG2	Putative GTPase; member of the Obg family; peripheral protein of the mitochondrial inner membrane that associates with the large ribosomal subunit; required for mitochondrial translation, possibly via a role in ribosome assembly	2.88999	3.18234	3.2755	3.26101	2.90695	3.39436	3.1412	3.29092	3.60422	3.58772	3.62526	2.83713	3.38244	3.72876	2.4715	3.29688	2.96383	3.06643	3.4453	3.1886	3.26975	3.38871	3.01467	3.53499	2.89401	2.9961	3.21183	2.34102	2.9127
TCONS_00004305	1	orange	YHR214W-A	chrVIII	StringTie	transcript	543008	543493	.	+	.	transcript_id TCONS_00004305; gene_id XLOC_004009; oId YHR214W-A_mRNA; cmp_ref YHR214W-A_mRNA; class_code =; tss_id TSS4204;	XLOC_004009	YHR214W-A_mRNA	YHR214W-A_mRNA	=	TSS4204	S000003535		Dubious open reading frame; induced by zinc deficiency; YHR214W-A has a paralog, YAR068W, that arose from a segmental duplication	-0.559549	-0.779559	0.437529	0.310382	0.502558	-0.988672	0.142001	-0.218305	0.940247	0.908335	-1.38771	-0.994574	1.47854	1.376	-0.474275	0.0747114	-2.44601	-1.0592	-1.96091	-1.04973	-1.24033	-0.821698	-1.85506	-1.06697	-4.53216	-1.65608	-2.61781	-2.1044	-3.17354
TCONS_00004365	1	orange	YHR007C	chrVIII	StringTie	transcript	120091	121683	.	-	.	transcript_id TCONS_00004365; gene_id XLOC_004065; oId YHR007C_mRNA; cmp_ref YHR007C_mRNA; class_code =; tss_id TSS4261;	XLOC_004065	YHR007C_mRNA	YHR007C_mRNA	=	TSS4261	S000001049	ERG11	Lanosterol 14-alpha-demethylase; catalyzes C-14 demethylation of lanosterol to form 4,4''-dimethyl cholesta-8,14,24-triene-3-beta-ol in ergosterol biosynthesis pathway; transcriptionally down-regulated when ergosterol is in excess; member of cytochrome P450 family; associated and coordinately regulated with the P450 reductase Ncp1p	7.1535	7.37298	6.97945	7.50728	7.13274	7.09814	7.08208	7.02077	7.19189	7.22748	7.28842	6.89619	7.02301	7.28889	7.15672	7.80186	7.48107	7.50286	7.67897	7.2835	7.48326	7.56554	7.31274	7.80045	7.427	7.41156	7.61513	7.37752	7.61699
TCONS_00004395	1	orange	YHR039C	chrVIII	StringTie	transcript	184744	186870	.	-	.	transcript_id TCONS_00004395; gene_id XLOC_004093; oId MSTRG.3932.1; cmp_ref YHR039C_mRNA; class_code o; tss_id TSS4290;	XLOC_004093	MSTRG.3932.1	YHR039C_mRNA	o	TSS4290	S000001081	MSC7	Protein of unknown function; green fluorescent protein (GFP)-fusion protein localizes to the endoplasmic reticulum; msc7 mutants are defective in directing meiotic recombination events to homologous chromatids	5.37393	5.59325	5.95812	6.04334	5.95758	5.41082	5.47353	5.43981	6.40248	6.51103	5.64656	5.01872	6.11344	6.3932	4.99232	5.65703	5.29918	5.21287	5.81383	5.46602	5.39628	5.52767	5.03351	5.55076	5.145	5.21194	5.19227	4.85062	5.28319
TCONS_00004396	1	orange	YHR039C	chrVIII	StringTie	transcript	184875	186809	.	-	.	transcript_id TCONS_00004396; gene_id XLOC_004093; oId YHR039C_mRNA; cmp_ref YHR039C_mRNA; class_code =; tss_id TSS4290;	XLOC_004093	YHR039C_mRNA	YHR039C_mRNA	=	TSS4290	S000001081	MSC7	Protein of unknown function; green fluorescent protein (GFP)-fusion protein localizes to the endoplasmic reticulum; msc7 mutants are defective in directing meiotic recombination events to homologous chromatids	5.48711	5.70816	6.07239	6.16359	6.06038	5.52307	5.58887	5.55916	6.5147	6.62465	5.76505	5.10569	6.22285	6.50319	5.06954	5.76911	5.40083	5.3222	5.92865	5.57878	5.50342	5.63843	5.13051	5.67105	5.24644	5.31159	5.29547	4.9516	5.38294
TCONS_00004412	1	orange	YHR057C	chrVIII	StringTie	transcript	218226	218843	.	-	.	transcript_id TCONS_00004412; gene_id XLOC_004105; oId YHR057C_mRNA; cmp_ref YHR057C_mRNA; class_code =; tss_id TSS4305;	XLOC_004105	YHR057C_mRNA	YHR057C_mRNA	=	TSS4305	S000001099	CPR2	Peptidyl-prolyl cis-trans isomerase (cyclophilin); catalyzes the cis-trans isomerization of peptide bonds N-terminal to proline residues; has a potential role in the secretory pathway; CPR2 has a paralog, CPR5, that arose from the whole genome duplication; suppresses toxicity of slow-folding human Z-type alpha1-antitrypsin variant associated with liver cirrhosis and emphysema	6.57685	6.7569	6.84918	6.93113	6.95185	6.98765	6.52502	6.85363	7.08707	7.13516	7.21951	6.72196	6.57502	7.01984	6.80958	7.30861	6.69719	6.89476	7.06965	6.84426	6.87528	7.03321	6.80048	7.34683	6.61054	6.99445	6.66234	6.60694	7.16251
TCONS_00004444	1	orange	YHR091C	chrVIII	StringTie	transcript	284839	286770	.	-	.	transcript_id TCONS_00004444; gene_id XLOC_004135; oId YHR091C_mRNA; cmp_ref YHR091C_mRNA; class_code =; tss_id TSS4335;	XLOC_004135	YHR091C_mRNA	YHR091C_mRNA	=	TSS4335	S000001133	MSR1	Mitochondrial arginyl-tRNA synthetase; mutations in human ortholog are associated with pontocerebellar hypoplasia type 6; MSR1 has a paralog, YDR341C, that arose from the whole genome duplication	3.10283	3.10447	3.98237	3.0742	3.69938	2.96187	3.67047	2.80428	4.26114	4.31419	3.19444	2.52093	3.98601	4.0734	2.12278	3.22425	2.67354	2.82104	2.66063	2.38099	2.42791	2.64414	1.90579	2.27109	2.52934	2.66473	2.38434	2.32744	2.16631
TCONS_00004627	1	orange	YJL100W	chrX	StringTie	transcript	237263	239086	.	+	.	transcript_id TCONS_00004627; gene_id XLOC_004308; oId YJL100W_mRNA; cmp_ref YJL100W_mRNA; class_code =; tss_id TSS4516;	XLOC_004308	YJL100W_mRNA	YJL100W_mRNA	=	TSS4516	S000003636	LSB6	Type II phosphatidylinositol 4-kinase; binds Las17p, a homolog of human Wiskott-Aldrich Syndrome protein involved in actin patch assembly and actin polymerization	3.14988	2.59206	4.12069	2.84486	3.25633	2.6859	3.17373	2.49216	4.08792	3.64411	3.04406	2.5339	3.78804	3.61748	1.79178	3.02118	2.71845	2.90782	2.46065	2.50817	2.42028	2.72207	2.04135	2.26017	2.55694	2.63006	2.40248	2.59929	2.26711
TCONS_00004644	1	orange	YJL078C	chrX	StringTie	transcript	289680	293981	.	+	.	transcript_id TCONS_00004644; gene_id XLOC_004322; oId MSTRG.4395.1; cmp_ref YJL078C_mRNA; class_code x; tss_id TSS4532;	XLOC_004322	MSTRG.4395.1	YJL078C_mRNA	x	TSS4532	S000003614	PRY3	Cell wall-associated protein involved in export of acetylated sterols; member of the CAP protein superfamily (cysteine-rich secretory proteins (CRISP), antigen 5, and pathogenesis related 1 proteins); role in mating efficiency; expression of full-length transcript is daughter cell-specific; in response to alpha factor, a short transcript starting at +452 is expressed and the long form is represse…	2.91268	3.4191	4.27494	3.01018	2.7086	3.55346	2.57713	3.47026	4.02253	3.25229	3.88369	2.90804	3.48788	3.65126	2.17211	3.76554	3.44748	3.21397	3.33901	2.79601	3.05727	3.45794	2.33584	3.69835	3.30984	3.28128	2.61732	2.38334	2.52073
TCONS_00004645	1	orange	YJL077W-B	chrX	StringTie	transcript	294047	294145	.	+	.	transcript_id TCONS_00004645; gene_id XLOC_004323; oId YJL077W-B_mRNA; cmp_ref YJL077W-B_mRNA; class_code =; tss_id TSS4533;	XLOC_004323	YJL077W-B_mRNA	YJL077W-B_mRNA	=	TSS4533	S000028662		Putative protein of unknown function; identified by gene-trapping, microarray-based expression analysis, and genome-wide homology searching	4.90583	4.82668	5.59674	4.63078	4.18087	4.70438	4.77411	4.18295	5.45361	4.84506	5.30006	4.47081	5.20284	4.91298	3.9131	4.65174	4.76592	4.88454	4.68706	4.2092	4.36591	4.51478	3.80963	4.57899	3.91304	4.62933	4.04222	3.75177	3.4196
TCONS_00004725	1	orange	YJR046W	chrX	StringTie	transcript	522048	523862	.	+	.	transcript_id TCONS_00004725; gene_id XLOC_004398; oId YJR046W_mRNA; cmp_ref YJR046W_mRNA; class_code =; tss_id TSS4609;	XLOC_004398	YJR046W_mRNA	YJR046W_mRNA	=	TSS4609	S000003807	TAH11	DNA replication licensing factor; required for pre-replication complex assembly	3.89622	4.26021	4.70605	4.10665	3.87683	3.97695	3.72467	4.05676	4.85225	4.42764	4.14412	3.49548	4.47654	4.62652	3.12001	4.36223	4.1521	4.10677	4.17236	4.0012	4.0325	4.10537	3.55285	3.94458	3.62895	3.78974	3.59499	3.24827	3.453
TCONS_00004729	1	orange	YJR051W	chrX	StringTie	transcript	529861	531366	.	+	.	transcript_id TCONS_00004729; gene_id XLOC_004402; oId YJR051W_mRNA; cmp_ref YJR051W_mRNA; class_code =; tss_id TSS4613;	XLOC_004402	YJR051W_mRNA	YJR051W_mRNA	=	TSS4613	S000003812	OSM1	Fumarate reductase, catalyzes the reduction of fumarate to succinate; required for the reoxidation of intracellular NADH under anaerobic conditions; mutations cause osmotic sensitivity; has two translation start sites, one at the annotated start codon which produces an ER-targeted form required for anaerobic growth, and one at codon 32 which produces a mitochondrially-targeted form; OSM1 has a pa…	5.23302	5.62005	5.55356	5.88791	5.55076	5.66752	5.32852	5.55237	5.8522	6.11763	5.89979	5.01925	5.52052	6.0409	5.07289	5.68603	5.09272	5.13663	5.72125	5.45095	5.42436	5.50928	5.17819	5.86231	5.08585	5.19201	5.13377	4.88229	5.47592
TCONS_00004767	1	orange	YJR103W	chrX	StringTie	transcript	620754	622490	.	+	.	transcript_id TCONS_00004767; gene_id XLOC_004438; oId YJR103W_mRNA; cmp_ref YJR103W_mRNA; class_code =; tss_id TSS4651;	XLOC_004438	YJR103W_mRNA	YJR103W_mRNA	=	TSS4651	S000003864	URA8	Minor CTP synthase isozyme (see also URA7); catalyzes the ATP-dependent transfer of the amide nitrogen from glutamine to UTP, forming CTP, the final step in de novo biosynthesis of pyrimidines; involved in phospholipid biosynthesis; capable of forming cytoplasmic filaments termed cytoophidium, especially during conditions of glucose depletion; URA8 has a paralog, URA7, that arose from the whole g…	4.32886	4.17929	5.2714	4.79348	4.08598	4.22067	4.08579	4.27621	5.428	5.34146	4.46044	3.31447	4.60942	5.26584	2.90171	4.5819	3.9634	3.96217	4.28519	4.02998	4.00875	4.08012	3.291	4.24859	3.46158	3.67962	3.45271	3.20167	3.49272
TCONS_00004786	1	orange	YJR131W	chrX	StringTie	transcript	667644	669293	.	+	.	transcript_id TCONS_00004786; gene_id XLOC_004457; oId YJR131W_mRNA; cmp_ref YJR131W_mRNA; class_code =; tss_id TSS4670;	XLOC_004457	YJR131W_mRNA	YJR131W_mRNA	=	TSS4670	S000003892	MNS1	Alpha-1,2-mannosidase; involved in ER-associated protein degradation (ERAD); catalyzes the removal of one mannose residue from a glycosylated protein, converting the modification from Man9GlcNAc to Man8GlcNAc; catalyzes the last step in glycoprotein maturation in the ER and is critical for ER protein degradation	3.53144	3.9177	3.95949	3.93366	3.51067	3.83401	3.52883	3.85774	4.11473	4.17486	3.95853	3.33434	3.93438	4.24993	3.20261	3.72825	3.47565	3.46418	3.95714	3.64517	3.6956	3.57085	3.40757	3.76554	3.38915	3.45085	3.35617	2.80742	2.99966
TCONS_00004837	1	orange	YJL196C	chrX	StringTie	transcript	67850	68782	.	-	.	transcript_id TCONS_00004837; gene_id XLOC_004505; oId YJL196C_mRNA; cmp_ref YJL196C_mRNA; class_code =; tss_id TSS4720;	XLOC_004505	YJL196C_mRNA	YJL196C_mRNA	=	TSS4720	S000003732	ELO1	Elongase I, medium-chain acyl elongase; catalyzes carboxy-terminal elongation of unsaturated C12-C16 fatty acyl-CoAs to C16-C18 fatty acids; ELO1 has a paralog, ELO2, that arose from the whole genome duplication	7.38086	7.48353	7.49438	7.82651	7.95084	7.62101	7.38748	7.68285	7.74557	7.60944	7.64147	7.38661	7.61889	7.87872	7.79592	7.33532	7.18463	7.25491	7.51888	7.48468	7.48586	7.54028	7.51426	7.5363	7.22324	7.37853	7.27115	7.26234	7.47753
TCONS_00004911	1	orange	YJL101C	chrX	StringTie	transcript	234320	236356	.	-	.	transcript_id TCONS_00004911; gene_id XLOC_004575; oId YJL101C_mRNA; cmp_ref YJL101C_mRNA; class_code =; tss_id TSS4794;	XLOC_004575	YJL101C_mRNA	YJL101C_mRNA	=	TSS4794	S000003637	GSH1	Gamma glutamylcysteine synthetase; catalyzes the first step in glutathione (GSH) biosynthesis; expression induced by oxidants, cadmium, and mercury; protein abundance increases in response to DNA replication stress	5.24721	4.73972	6.14949	5.56636	5.22598	5.18195	5.41831	5.20369	6.21822	6.13032	5.38861	4.75966	5.76151	5.84774	4.57506	5.65438	5.28974	5.21357	5.36184	5.18572	5.1838	5.14558	4.67289	5.06953	4.8029	4.83493	4.86513	4.80947	4.64525
TCONS_00005013	1	orange	YJR045C	chrX	StringTie	transcript	519638	521602	.	-	.	transcript_id TCONS_00005013; gene_id XLOC_004673; oId YJR045C_mRNA; cmp_ref YJR045C_mRNA; class_code =; tss_id TSS4893;	XLOC_004673	YJR045C_mRNA	YJR045C_mRNA	=	TSS4893	S000003806	SSC1	Hsp70 family ATPase; constituent of the import motor component of the Translocase of the Inner Mitochondrial membrane (TIM23 complex); involved in protein translocation and folding; subunit of SceI endonuclease; SSC1 has a paralog, ECM10, that arose from the whole genome duplication	6.88545	7.05921	8.03026	7.25279	7.274	7.11267	7.16056	6.93536	8.20797	7.89001	7.31874	6.426	7.78641	7.87055	6.33694	7.42425	6.69697	6.88206	6.93851	6.64133	6.68137	6.76828	6.34282	6.83927	6.45954	6.55524	6.30876	6.56046	6.77927
TCONS_00005038	1	orange	YJR077C	chrX	StringTie	transcript	577255	578190	.	-	.	transcript_id TCONS_00005038; gene_id XLOC_004697; oId YJR077C_mRNA; cmp_ref YJR077C_mRNA; class_code =; tss_id TSS4918;	XLOC_004697	YJR077C_mRNA	YJR077C_mRNA	=	TSS4918	S000003838	MIR1	Mitochondrial phosphate carrier; imports inorganic phosphate into mitochondria; functionally redundant with Pic2p but more abundant than Pic2p under normal conditions; phosphorylated	8.30493	7.9977	9.07908	8.47621	7.98286	8.035	7.8122	7.84238	8.87321	8.6705	8.06583	7.47041	8.69635	8.78071	7.05697	8.34557	8.00086	8.05563	7.85971	7.71058	7.83766	7.93386	7.21139	8.08402	7.37969	7.76676	7.47651	7.37736	7.16689
TCONS_00005049	1	orange	IRT1	chrX	StringTie	transcript	605936	607424	.	-	.	transcript_id TCONS_00005049; gene_id XLOC_004708; oId IRT1; cmp_ref IRT1; class_code =; tss_id TSS4929;	XLOC_004708	IRT1	IRT1	=	TSS4929	S000178119	IRT1	Long noncoding RNA that governs mating-type control of gametogenesis; located in the IME1 promoter; in haploids, expression of IME1, the central inducer of gametogenesis, is inhibited in cis by transcription of IRT1, which recruits the Set2p histone methyltransferase and the Set3p histone deacetylase complex to establish repressive chromatin at the IME1 promoter	-0.157792	-0.212671	0.190364	0.563422	0.109635	0.43704	0.0356994	-0.0903957	0.867458	-0.203214	-0.0644307	-0.0435423	0.790062	0.313841	-0.454875	1.23804	1.4433	1.6965	1.35113	1.44488	1.43827	1.40944	1.26057	1.09031	0.841211	0.959564	0.896155	0.699825	1.04403
TCONS_00005182	1	orange	YKL098W	chrXI	StringTie	transcript	256770	257843	.	+	.	transcript_id TCONS_00005182; gene_id XLOC_004827; oId YKL098W_mRNA; cmp_ref YKL098W_mRNA; class_code =; tss_id TSS5060;	XLOC_004827	YKL098W_mRNA	YKL098W_mRNA	=	TSS5060	S000001581	MTC2	Protein of unknown function; mtc2 is synthetically sick with cdc13-1	4.87499	4.93158	5.31799	5.09054	4.96752	4.6171	4.90677	4.59899	5.20493	5.31437	4.75475	4.28126	5.08476	5.24253	3.75038	4.98041	4.57895	4.83195	4.84015	4.69139	4.80325	4.6704	4.51492	4.5713	4.36964	4.45525	4.21665	4.14567	4.20213
TCONS_00005300	1	orange	YKR066C	chrXI	StringTie	transcript	566053	567243	.	+	.	transcript_id TCONS_00005300; gene_id XLOC_004943; oId MSTRG.5112.1; cmp_ref YKR066C_mRNA; class_code x; tss_id TSS5178;	XLOC_004943	MSTRG.5112.1	YKR066C_mRNA	x	TSS5178	S000001774	CCP1	Mitochondrial cytochrome-c peroxidase; degrades reactive oxygen species in mitochondria, involved in the response to oxidative stress	-1.99708	-2.0727	-1.52699	-4.0871	-3.65566	-2.52283	-3.26662	-1.94755	-1.81757	-3.28097	-3.52886	-3.1808	-1.19311	-1.90372	-2.84542	-3.75449	-2.60165	-3.24543	-4.47645	-2.34287	-3.06399	-2.64536	-2.61769	-6.267	-5.8253	-2.65971	-3.91096	-2.26004	-3.72972
TCONS_00005303	1	orange	YKR070W	chrXI	StringTie	transcript	573574	574632	.	+	.	transcript_id TCONS_00005303; gene_id XLOC_004946; oId YKR070W_mRNA; cmp_ref YKR070W_mRNA; class_code =; tss_id TSS5181;	XLOC_004946	YKR070W_mRNA	YKR070W_mRNA	=	TSS5181	S000001778		Putative protein of unknown function; the authentic, non-tagged protein is detected in highly purified mitochondria in high-throughput studies	4.86183	5.25664	5.27399	5.40655	5.4056	5.22682	4.9246	5.26824	5.52623	5.70192	5.55769	4.7803	4.99619	5.68797	4.90315	5.43012	4.92457	4.95036	5.42038	5.16823	5.23534	5.31491	5.03931	5.54858	4.72679	5.09677	4.83064	4.73656	5.28962
TCONS_00005348	1	orange	YKL198C	chrXI	StringTie	transcript	68232	70220	.	-	.	transcript_id TCONS_00005348; gene_id XLOC_004990; oId YKL198C_mRNA; cmp_ref YKL198C_mRNA; class_code =; tss_id TSS5225;	XLOC_004990	YKL198C_mRNA	YKL198C_mRNA	=	TSS5225	S000001681	PTK1	Putative serine/threonine protein kinase; regulates spermine uptake; involved in polyamine transport; possible mitochondrial protein; PTK1 has a paralog, PTK2, that arose from the whole genome duplication	1.69811	1.78619	3.44687	1.03598	2.05215	1.7817	0.978402	1.26404	2.77456	2.17337	2.19398	1.33267	2.3106	2.53374	-0.0409721	1.49205	1.40362	1.58672	0.437125	0.0215954	0.633545	1.11018	0.236623	0.287748	0.981721	1.48528	0.125276	0.140572	0.348033
TCONS_00005548	1	orange	YKR066C	chrXI	StringTie	transcript	566113	567198	.	-	.	transcript_id TCONS_00005548; gene_id XLOC_005180; oId YKR066C_mRNA; cmp_ref YKR066C_mRNA; class_code =; tss_id TSS5423;	XLOC_005180	YKR066C_mRNA	YKR066C_mRNA	=	TSS5423	S000001774	CCP1	Mitochondrial cytochrome-c peroxidase; degrades reactive oxygen species in mitochondria, involved in the response to oxidative stress	4.0543	3.99118	4.37777	4.6121	3.79296	4.22637	3.92181	4.06824	4.65686	4.13655	4.3738	3.59414	4.48229	4.65009	3.23415	4.36166	4.03062	4.09019	4.18157	3.91819	3.90345	4.00961	3.37917	4.46699	3.60476	4.10014	3.82062	3.69213	3.59128
TCONS_00005600	1	orange	YLL027W	chrXII	StringTie	transcript	87403	88155	.	+	.	transcript_id TCONS_00005600; gene_id XLOC_005229; oId YLL027W_mRNA; cmp_ref YLL027W_mRNA; class_code =; tss_id TSS5472;	XLOC_005229	YLL027W_mRNA	YLL027W_mRNA	=	TSS5472	S000003950	ISA1	Protein required for maturation of mitochondrial [4Fe-4S] proteins; functions in a complex with Isa2p and possibly Iba57p; isa1 deletion causes loss of mitochondrial DNA and respiratory deficiency; depletion reduces growth on nonfermentable carbon sources; functional ortholog of bacterial A-type ISC proteins	6.76489	6.98206	6.3486	6.67947	6.51444	6.47888	6.62818	6.43339	6.16977	6.21933	6.36093	6.57378	6.55974	6.292	6.38208	6.47188	6.7274	6.65135	6.28172	6.23147	6.36528	6.34352	6.51856	6.33879	6.54738	6.66481	6.39471	6.73518	6.57739
TCONS_00005626	1	orange	YLR005W	chrXII	StringTie	transcript	160049	161434	.	+	.	transcript_id TCONS_00005626; gene_id XLOC_005255; oId YLR005W_mRNA; cmp_ref YLR005W_mRNA; class_code =; tss_id TSS5498;	XLOC_005255	YLR005W_mRNA	YLR005W_mRNA	=	TSS5498	S000003995	SSL1	Subunit of the core form of RNA polymerase transcription factor TFIIH; has both protein kinase and DNA-dependent ATPase/helicase activities; essential for transcription and nucleotide excision repair; interacts with Tfb4p	4.94403	5.42437	5.18455	5.58866	5.34579	5.24038	4.92543	5.30418	5.53869	5.55586	5.46233	4.91008	4.93103	5.31585	4.8205	5.63742	5.33533	5.25447	5.67076	5.43875	5.3695	5.35559	5.18037	5.5487	5.11644	5.08153	5.23179	4.88116	5.32252
TCONS_00005627	1	orange	YLR006C	chrXII	StringTie	transcript	161730	163893	.	+	.	transcript_id TCONS_00005627; gene_id XLOC_005256; oId MSTRG.5267.1; cmp_ref YLR006C_mRNA; class_code x; tss_id TSS5499;	XLOC_005256	MSTRG.5267.1	YLR006C_mRNA	x	TSS5499	S000003996	SSK1	Cytoplasmic phosphorelay intermediate osmosensor and regulator; part of a two-component signal transducer that mediates osmosensing via a phosphorelay mechanism; required for mitophagy; dephosphorylated form is degraded by the ubiquitin-proteasome system; potential Cdc28p substrate	-3.4061	-2.11111	-2.75109	-2.74699	-2.19526	-2.32022	-2.54319	-3.1961	-1.1732	-2.92011	-2.06846	-3.67976	-2.79161	-2.23473	-4.06952	-2.18305	-2.06463	-2.522	-1.79365	-2.46743	-3.00798	-2.58935	-3.09219	-3.42809	-2.98639	-2.33682	-2.7021	-3.41107	-4.59125
TCONS_00005671	1	orange	YLR079W	chrXII	StringTie	transcript	286820	287674	.	+	.	transcript_id TCONS_00005671; gene_id XLOC_005296; oId YLR079W_mRNA; cmp_ref YLR079W_mRNA; class_code =; tss_id TSS5540;	XLOC_005296	YLR079W_mRNA	YLR079W_mRNA	=	TSS5540	S000004069	SIC1	Cyclin-dependent kinase inhibitor (CKI); inhibitor of Cdc28-Clb kinase complexes that controls G1/S phase transition, preventing premature S phase and ensuring genomic integrity; phosphorylated by Clb5/6-Cdk1 and Cln1/2-Cdk1 kinase which regulate timing of Sic1p degradation; phosphorylation targets Sic1p for SCF(CDC4)-dependent turnover; functional homolog of mammalian Kip1	5.04454	5.27963	5.67355	4.92635	5.30921	5.35157	5.79944	5.03094	5.74935	5.75307	5.24118	4.87264	5.36584	5.77049	4.50312	4.98766	4.89586	5.07375	4.52137	4.40708	4.66527	4.61272	4.54483	4.34432	4.42931	4.47667	4.2965	4.59948	4.6027
TCONS_00005777	1	orange	YLR220W	chrXII	StringTie	transcript	576825	577793	.	+	.	transcript_id TCONS_00005777; gene_id XLOC_005396; oId YLR220W_mRNA; cmp_ref YLR220W_mRNA; class_code =; tss_id TSS5644;	XLOC_005396	YLR220W_mRNA	YLR220W_mRNA	=	TSS5644	S000004210	CCC1	Vacuolar Fe2+/Mn2+ transporter; suppresses respiratory deficit of yfh1 mutants, which lack the ortholog of mammalian frataxin, by preventing mitochondrial iron accumulation; relative distribution to the vacuole decreases upon DNA replication stress	5.31527	6.12577	5.68594	6.03991	5.60236	5.44913	5.27204	5.32935	5.7922	5.82649	5.66417	4.8281	5.22373	5.87531	4.91616	5.8382	5.39324	5.33427	5.79222	5.49338	5.45547	5.35961	4.98721	5.7708	4.91628	5.08008	4.8809	4.68535	5.00501
TCONS_00005851	1	orange	YLR326W	chrXII	StringTie	transcript	782174	782896	.	+	.	transcript_id TCONS_00005851; gene_id XLOC_005465; oId YLR326W_mRNA; cmp_ref YLR326W_mRNA; class_code =; tss_id TSS5715;	XLOC_005465	YLR326W_mRNA	YLR326W_mRNA	=	TSS5715	S000004318		Putative protein of unknown function; predicted to be palmitoylated	5.60759	5.74543	5.91649	5.67138	6.01407	5.56201	5.76283	5.58521	5.98873	5.86213	5.6855	5.16344	5.59308	5.84817	5.26031	5.51483	5.32525	5.31388	5.29985	5.08965	5.17531	5.35294	5.29604	5.50091	5.15337	5.23668	5.07687	5.09998	5.27671
TCONS_00005913	1	orange	YLR393W	chrXII	StringTie	transcript	907079	907918	.	+	.	transcript_id TCONS_00005913; gene_id XLOC_005513; oId YLR393W_mRNA; cmp_ref YLR393W_mRNA; class_code =; tss_id TSS5773;	XLOC_005513	YLR393W_mRNA	YLR393W_mRNA	=	TSS5773	S000004385	ATP10	Assembly factor for the F0 sector of mitochondrial F1F0 ATP synthase; mitochondrial inner membrane protein; interacts genetically with ATP6	3.5602	3.12717	4.46381	3.56025	3.51034	3.19741	3.98454	3.21353	4.44424	4.36909	3.20367	2.41642	4.6149	4.33395	2.44837	3.30074	2.97791	2.91445	2.93014	2.7657	2.46455	2.6368	1.79291	2.46071	2.17825	2.09193	2.13501	1.38415	1.39458
TCONS_00005914	1	orange	YLR394W	chrXII	StringTie	transcript	907950	909398	.	+	.	transcript_id TCONS_00005914; gene_id XLOC_005514; oId YLR394W_mRNA; cmp_ref YLR394W_mRNA; class_code =; tss_id TSS5774;	XLOC_005514	YLR394W_mRNA	YLR394W_mRNA	=	TSS5774	S000004386	CST9	SUMO E3 ligase; required for synaptonemal complex formation; localizes to synapsis initiation sites on meiotic chromosomes; potential Cdc28p substrate	4.0969	3.69719	4.81732	4.23364	4.39557	3.61597	4.44736	3.74415	4.95049	4.97659	3.88453	3.60394	5.0667	4.76543	3.70599	3.68646	3.84956	3.68531	3.41892	3.26339	3.40653	3.33019	3.03017	3.18651	3.43291	3.07977	3.24412	3.42181	3.45826
TCONS_00006019	1	orange	YLL028W	chrXII	StringTie	transcript	84538	85587	.	-	.	transcript_id TCONS_00006019; gene_id XLOC_005593; oId MSTRG.5215.1; cmp_ref YLL028W_mRNA; class_code x; tss_id TSS5861;	XLOC_005593	MSTRG.5215.1	YLL028W_mRNA	x	TSS5861	S000003951	TPO1	Polyamine transporter of the major facilitator superfamily; member of the 12-spanner drug:H(+) antiporter DHA1 family; recognizes spermine, putrescine, and spermidine; catalyzes uptake of polyamines at alkaline pH and excretion at acidic pH; during oxidative stress exports spermine, spermidine from the cell, which controls timing of expression of stress-responsive genes; phosphorylation enhances …	-0.508639	-0.546966	0.239753	-0.394354	-0.172704	-0.59102	0.120277	-0.238518	0.797177	0.206618	-0.311449	-0.314521	0.429244	0.742343	-1.18971	0.0361067	-0.593896	-1.34744	-2.17919	-0.576125	-0.437422	-0.348097	-0.521634	-0.875766	-0.358117	-0.808078	-0.323182	-1.01413	-0.141944
TCONS_00006059	1	orange	YLR027C	chrXII	StringTie	transcript	196829	198085	.	-	.	transcript_id TCONS_00006059; gene_id XLOC_005632; oId YLR027C_mRNA; cmp_ref YLR027C_mRNA; class_code =; tss_id TSS5901;	XLOC_005632	YLR027C_mRNA	YLR027C_mRNA	=	TSS5901	S000004017	AAT2	Cytosolic aspartate aminotransferase involved in nitrogen metabolism; localizes to peroxisomes in oleate-grown cells	7.24478	6.88354	7.82309	7.12476	6.86099	6.98723	7.15552	6.95914	7.77655	7.76684	7.00233	6.69537	7.65363	7.95035	6.47788	7.1477	6.98086	7.05164	6.79613	6.68488	6.81482	7.07935	6.52125	7.15889	6.95312	7.23023	7.00855	7.00342	6.82164
TCONS_00006147	1	orange	YLR144C	chrXII	StringTie	transcript	429677	432016	.	-	.	transcript_id TCONS_00006147; gene_id XLOC_005717; oId YLR144C_mRNA; cmp_ref YLR144C_mRNA; class_code =; tss_id TSS5988;	XLOC_005717	YLR144C_mRNA	YLR144C_mRNA	=	TSS5988	S000004134	ACF2	Intracellular beta-1,3-endoglucanase; expression is induced during sporulation; may have a role in cortical actin cytoskeleton assembly; protein abundance increases in response to DNA replication stress	4.31739	4.17213	4.71569	4.55585	4.66496	4.28599	4.51133	4.31427	4.89264	5.09514	4.49737	4.01979	4.87476	4.98659	3.86752	4.48014	4.31276	4.29424	4.57666	4.19954	4.31384	4.30248	4.08746	4.39393	4.1274	4.1692	4.19632	3.85598	4.06082
TCONS_00006188	1	orange	YLR175W	chrXII	StringTie	transcript	504445	507645	.	-	.	transcript_id TCONS_00006188; gene_id XLOC_005748; oId MSTRG.5509.1; cmp_ref YLR175W_mRNA; class_code x; tss_id TSS6026;	XLOC_005748	MSTRG.5509.1	YLR175W_mRNA	x	TSS6026	S000004165	CBF5	Pseudouridine synthase catalytic subunit of box H/ACA snoRNPs; acts on large and small rRNAs, on snRNA U2, and on some mRNAs; mutations in human ortholog dyskerin cause the disorder dyskeratosis congenita; small nucleolar ribonucleoprotein particles are also known as snoRNPs	-2.31381	-0.304675	-1.33319	-1.90464	-0.224026	-1.91675	-1.98025	-1.96951	-1.31792	-1.5374	-1.3464	-2.05696	-1.4089	-0.36386	-1.82699	-1.43667	-1.70607	-1.98728	-1.55702	-0.437707	-1.35648	-2.38365	-1.91159	-1.09344	-2.29746	-1.31668	-1.43042	-2.10143	-1.75008
TCONS_00006209	1	orange	YLR203C	chrXII	StringTie	transcript	550650	551960	.	-	.	transcript_id TCONS_00006209; gene_id XLOC_005768; oId YLR203C_mRNA; cmp_ref YLR203C_mRNA; class_code =; tss_id TSS6047;	XLOC_005768	YLR203C_mRNA	YLR203C_mRNA	=	TSS6047	S000004193	MSS51	Specific translational activator for the mitochondrial COX1 mRNA; loosely associated with the matrix face of the mitochondrial inner membrane; localizes to vacuole membrane in response to H2O2; influences both COX1 mRNA translation and Cox1p assembly into cytochrome c oxidase; binds to heme B, which may be a mechanism for sensing oxygen levels in order to regulate cytochrome c oxidase biogenesis	4.56559	4.56105	5.65677	4.77835	5.15296	4.67123	4.9123	4.38778	5.73687	5.73675	4.8253	4.09373	5.55557	5.63726	3.79598	4.8026	4.22983	4.51694	4.242	4.02643	4.13439	4.2174	3.68421	4.00919	3.71744	4.03353	3.64682	3.74381	3.95069
TCONS_00006319	1	orange	YLR337C	chrXII	StringTie	transcript	802653	805106	.	-	.	transcript_id TCONS_00006319; gene_id XLOC_005865; oId YLR337C_mRNA; cmp_ref YLR337C_mRNA; class_code =; tss_id TSS6154;	XLOC_005865	YLR337C_mRNA	YLR337C_mRNA	=	TSS6154	S000004329	VRP1	Verprolin, proline-rich actin-associated protein; involved in cytoskeletal organization and cytokinesis; promotes actin nucleation and endocytosis; related to mammalian Wiskott-Aldrich syndrome protein (WASP)-interacting protein (WIP)	1.68069	2.03252	3.07923	1.2861	1.74905	1.84206	1.17513	1.69352	2.69651	1.65334	2.68557	1.32203	1.37273	2.15796	0.780894	2.31733	1.56484	1.90143	1.20397	0.778739	0.805271	1.5469	0.783569	1.12049	1.3844	1.84071	0.763071	0.98576	1.37707
TCONS_00006331	1	orange	YLR361C	chrXII	StringTie	transcript	847388	849124	.	-	.	transcript_id TCONS_00006331; gene_id XLOC_005877; oId YLR361C_mRNA; cmp_ref YLR361C_mRNA; class_code =; tss_id TSS6166;	XLOC_005877	YLR361C_mRNA	YLR361C_mRNA	=	TSS6166	S000004353	DCR2	Phosphoesterase; involved in downregulation of the unfolded protein response (UPR), at least in part via dephosphorylation of Ire1p; dosage-dependent positive regulator of the G1/S phase transition through control of the timing of START	4.10159	4.23029	4.39105	4.52784	4.48692	4.23902	4.19832	4.3055	4.81553	4.96793	4.65668	4.00755	4.59312	4.83623	3.77896	4.49355	4.16846	4.03123	4.46898	4.06302	4.11572	4.32065	3.86281	4.53785	4.12912	4.10379	4.07989	3.90478	4.20725
TCONS_00006387	1	orange	YLR440C	chrXII	StringTie	transcript	1015568	1017697	.	-	.	transcript_id TCONS_00006387; gene_id XLOC_005932; oId YLR440C_mRNA; cmp_ref YLR440C_mRNA; class_code =; tss_id TSS6222;	XLOC_005932	YLR440C_mRNA	YLR440C_mRNA	=	TSS6222	S000004432	SEC39	Component of the Dsl1p tethering complex; this complex interacts with ER SNAREs Sec20p and Use1p; mediates Sey1p-independent homotypic ER fusion; proposed to be involved in protein secretion; localizes to the ER and nuclear envelope	4.0294	4.44006	4.44406	4.32925	4.36409	4.13399	4.20203	4.13404	4.64058	4.80812	4.39866	3.5687	4.26046	4.73003	3.43253	4.49164	4.20418	4.04443	4.40312	4.02725	4.07397	4.17972	3.63842	4.37157	3.72511	3.7504	4.05707	3.44044	3.72714
TCONS_00006574	1	orange	YMR083W	chrXIII	StringTie	transcript	434788	435915	.	+	.	transcript_id TCONS_00006574; gene_id XLOC_006104; oId YMR083W_mRNA; cmp_ref YMR083W_mRNA; class_code =; tss_id TSS6401;	XLOC_006104	YMR083W_mRNA	YMR083W_mRNA	=	TSS6401	S000004688	ADH3	Mitochondrial alcohol dehydrogenase isozyme III; involved in the shuttling of mitochondrial NADH to the cytosol under anaerobic conditions and ethanol production	6.65218	6.5034	7.02188	7.34125	6.8832	7.26027	6.72451	7.1167	7.78793	7.45654	7.27492	6.89095	7.46649	7.71965	7.00466	7.90144	7.33544	7.53651	7.80704	7.79866	7.70761	7.64723	7.53764	8.17259	7.15189	7.56347	7.41169	7.31839	7.6219
TCONS_00006584	1	orange	YMR096W	chrXIII	StringTie	transcript	458408	459301	.	+	.	transcript_id TCONS_00006584; gene_id XLOC_006114; oId YMR096W_mRNA; cmp_ref YMR096W_mRNA; class_code =; tss_id TSS6411;	XLOC_006114	YMR096W_mRNA	YMR096W_mRNA	=	TSS6411	S000004702	SNZ1	Protein involved in vitamin B6 biosynthesis; member of a stationary phase-induced gene family; coregulated with SNO1; interacts with Sno1p and with Yhr198p, perhaps as a multiprotein complex containing other Snz and Sno proteins	5.61124	5.9744	5.99109	5.70046	6.01117	5.9828	5.54856	5.91458	6.09611	6.13754	6.10462	5.60496	6.18452	6.41142	6.18352	6.24393	6.02384	5.63891	6.17379	6.19852	5.79508	5.95334	5.95018	6.02372	5.74017	5.91719	5.44127	5.8536	6.55909
TCONS_00006631	1	orange	YMR155W	chrXIII	StringTie	transcript	568551	570194	.	+	.	transcript_id TCONS_00006631; gene_id XLOC_006155; oId YMR155W_mRNA; cmp_ref YMR155W_mRNA; class_code =; tss_id TSS6457;	XLOC_006155	YMR155W_mRNA	YMR155W_mRNA	=	TSS6457	S000004764		Putative protein of unknown function; identified as interacting with Hsp82p in a high-throughput two-hybrid screen	4.6034	4.76252	5.04384	5.12064	5.04529	4.74068	4.59477	4.74372	5.40586	5.3887	5.04228	4.30752	4.93409	5.3493	4.272	4.88009	4.5527	4.47724	4.98975	4.66728	4.637	4.75517	4.50282	4.88497	4.35442	4.42635	4.38223	4.02616	4.44838
TCONS_00006699	1	orange	YMR241W	chrXIII	StringTie	transcript	751961	752905	.	+	.	transcript_id TCONS_00006699; gene_id XLOC_006218; oId YMR241W_mRNA; cmp_ref YMR241W_mRNA; class_code =; tss_id TSS6524;	XLOC_006218	YMR241W_mRNA	YMR241W_mRNA	=	TSS6524	S000004854	YHM2	Citrate and oxoglutarate carrier protein; exports citrate from and imports oxoglutarate into the mitochondrion, causing net export of NADPH reducing equivalents; also associates with mt nucleoids and has a role in replication and segregation of the mt genome	7.43902	7.94124	8.03641	7.9605	7.62618	7.6365	7.42655	7.35964	8.04674	8.14123	7.60048	7.17238	7.64632	8.12761	7.26808	7.91413	7.49505	7.55027	7.79386	7.64806	7.61026	7.59013	7.32414	7.94838	7.01702	7.39719	7.34065	7.12137	7.4835
TCONS_00006722	1	orange	YMR276W	chrXIII	StringTie	transcript	818827	819948	.	+	.	transcript_id TCONS_00006722; gene_id XLOC_006239; oId YMR276W_mRNA; cmp_ref YMR276W_mRNA; class_code =; tss_id TSS6546;	XLOC_006239	YMR276W_mRNA	YMR276W_mRNA	=	TSS6546	S000004889	DSK2	Nuclear-enriched ubiquitin-like polyubiquitin-binding protein; required for spindle pole body (SPB) duplication and for transit through the G2/M phase of the cell cycle; involved in proteolysis; interacts with the proteasome; protein abundance increases in response to DNA replication stress	5.06328	5.29666	6.33487	4.65793	4.86328	5.50952	4.82635	4.9512	5.84777	5.12756	5.3691	4.85866	5.60488	5.8629	3.66881	5.07779	5.09715	5.14901	3.81096	3.59955	4.23913	5.03652	3.72362	4.52387	3.84388	4.81792	3.89624	3.98318	3.64363
TCONS_00006749	1	orange	YMR314W	chrXIII	StringTie	transcript	901709	902413	.	+	.	transcript_id TCONS_00006749; gene_id XLOC_006266; oId YMR314W_mRNA; cmp_ref YMR314W_mRNA; class_code =; tss_id TSS6573;	XLOC_006266	YMR314W_mRNA	YMR314W_mRNA	=	TSS6573	S000004931	PRE5	Alpha 6 subunit of the 20S proteasome; protein abundance increases in response to DNA replication stress	5.89355	6.33151	6.258	6.12594	6.32654	6.17989	6.1666	6.05406	6.31708	6.68035	6.44437	5.57809	5.83122	6.4786	5.53798	6.72821	6.0043	6.3262	6.30379	6.2486	6.24665	6.18139	5.86199	6.66409	5.74576	6.08493	5.97635	5.82082	6.15553
TCONS_00006840	1	orange	YML032C	chrXIII	StringTie	transcript	212515	213930	.	-	.	transcript_id TCONS_00006840; gene_id XLOC_006355; oId YML032C_mRNA; cmp_ref YML032C_mRNA; class_code =; tss_id TSS6664;	XLOC_006355	YML032C_mRNA	YML032C_mRNA	=	TSS6664	S000004494	RAD52	Protein that stimulates strand exchange; stimulates strand exchange by facilitating Rad51p binding to single-stranded DNA; anneals complementary single-stranded DNA; involved in the repair of double-strand breaks in DNA during vegetative growth and meiosis and UV induced sister chromatid recombination	3.64872	3.80217	4.25392	3.70217	3.82164	3.41375	4.14115	3.61167	4.41499	4.40208	3.7959	3.19474	4.22643	4.57505	2.6979	4.22757	3.77541	3.72685	3.86761	3.65414	3.60787	3.76321	3.24119	3.82875	3.62028	3.65773	3.54399	3.3232	3.43172
TCONS_00006844	1	orange	YML025C	chrXIII	StringTie	transcript	224406	225365	.	-	.	transcript_id TCONS_00006844; gene_id XLOC_006359; oId YML025C_mRNA; cmp_ref YML025C_mRNA; class_code =; tss_id TSS6668;	XLOC_006359	YML025C_mRNA	YML025C_mRNA	=	TSS6668	S000004487	YML6	Mitochondrial ribosomal protein of the large subunit; has similarity to E. coli L4 ribosomal protein and human mitoribosomal MRP-L4 protein; essential for viability, unlike most other mitoribosomal proteins	4.3778	4.45231	4.9812	4.20696	4.72993	4.25807	4.6269	4.05905	5.11115	5.10631	4.32602	4.10918	4.86442	5.17062	3.71568	4.30477	4.19981	4.30949	3.74751	3.67785	3.94597	4.16998	3.7089	3.63465	4.01128	4.28336	4.04829	4.19708	4.05546
TCONS_00006870	1	orange	YMR008C	chrXIII	StringTie	transcript	280590	282584	.	-	.	transcript_id TCONS_00006870; gene_id XLOC_006385; oId YMR008C_mRNA; cmp_ref YMR008C_mRNA; class_code =; tss_id TSS6694;	XLOC_006385	YMR008C_mRNA	YMR008C_mRNA	=	TSS6694	S000004610	PLB1	Phospholipase B (lysophospholipase) involved in lipid metabolism; required for efficient acyl chain remodeling of newly synthesized phosphatidylethanolamine-derived phosphatidylcholine; required for deacylation of phosphatidylcholine and phosphatidylethanolamine but not phosphatidylinositol; PLB1 has a paralog, PLB3, that arose from the whole genome duplication	5.05346	4.91883	6.05722	5.4557	5.05163	4.92861	4.93135	4.89893	6.20733	5.93851	5.03025	4.13876	5.86098	6.14924	3.86523	5.18183	4.81355	4.70533	4.9973	4.73692	4.62132	4.76637	3.97726	4.65011	4.21266	4.37803	4.12027	3.72243	3.69097
TCONS_00006883	1	orange	YMR026C	chrXIII	StringTie	transcript	324236	325435	.	-	.	transcript_id TCONS_00006883; gene_id XLOC_006397; oId YMR026C_mRNA; cmp_ref YMR026C_mRNA; class_code =; tss_id TSS6707;	XLOC_006397	YMR026C_mRNA	YMR026C_mRNA	=	TSS6707	S000004628	PEX12	C3HC4-type RING-finger peroxin and E3 ubiquitin ligase; required for peroxisome biogenesis and peroxisomal matrix protein import; forms translocation subcomplex with Pex2p and Pex10p; mutations in human homolog cause peroxisomal disorder	4.91217	5.10398	5.54212	5.17956	5.68253	5.25303	5.08251	5.23432	5.60753	5.82104	5.42433	5.00168	5.31375	5.60228	4.90083	5.62138	5.33904	5.30213	5.5141	5.22973	5.33407	5.46675	5.03788	5.64509	5.22115	5.24123	5.22029	5.11907	5.3282
TCONS_00006908	1	orange	YMR056C	chrXIII	StringTie	transcript	387315	388244	.	-	.	transcript_id TCONS_00006908; gene_id XLOC_006419; oId YMR056C_mRNA; cmp_ref YMR056C_mRNA; class_code =; tss_id TSS6730;	XLOC_006419	YMR056C_mRNA	YMR056C_mRNA	=	TSS6730	S000004660	AAC1	Mitochondrial inner membrane ADP/ATP translocator; exchanges cytosolic ADP for mitochondrially synthesized ATP; phosphorylated; Aac1p is a minor isoform while Pet9p is the major ADP/ATP translocator; relocalizes from mitochondrion to cytoplasm upon DNA replication stress	4.4639	4.57667	4.74299	4.74631	4.82533	4.72002	4.91962	4.75753	5.06725	5.18616	4.97471	4.38691	5.11596	5.44015	4.26188	4.68879	4.44172	4.41391	4.63642	4.41431	4.53341	4.42576	4.17445	4.6435	4.27135	4.38111	4.05028	3.89714	4.10774
TCONS_00006928	1	orange	YMR083W	chrXIII	StringTie	transcript	434715	435948	.	-	.	transcript_id TCONS_00006928; gene_id XLOC_006439; oId MSTRG.6228.1; cmp_ref YMR083W_mRNA; class_code x; tss_id TSS6750;	XLOC_006439	MSTRG.6228.1	YMR083W_mRNA	x	TSS6750	S000004688	ADH3	Mitochondrial alcohol dehydrogenase isozyme III; involved in the shuttling of mitochondrial NADH to the cytosol under anaerobic conditions and ethanol production	-1.77262	-0.614859	-0.71834	-2.37273	-0.491814	-0.541573	-2.40025	-1.13198	0.201654	-0.829643	-0.174033	-0.613063	-1.08816	0.450093	-1.02212	-1.2696	-0.902798	-1.24598	-1.15838	0.238228	-1.24069	-1.34289	-2.12137	-0.703462	-4.29151	-0.884912	-1.42607	-1.24708	-1.14862
TCONS_00006936	1	orange	YMR092C	chrXIII	StringTie	transcript	451632	453479	.	-	.	transcript_id TCONS_00006936; gene_id XLOC_006447; oId YMR092C_mRNA; cmp_ref YMR092C_mRNA; class_code =; tss_id TSS6758;	XLOC_006447	YMR092C_mRNA	YMR092C_mRNA	=	TSS6758	S000004698	AIP1	Actin cortical patch component; interacts with the actin depolymerizing factor cofilin; inhibits elongation of aged ADP-actin filaments decorated with cofilin to maintain a high level of assembly-competent actin species; required to restrict cofilin localization to cortical patches; putative regulator of cytokinesis; contains WD repeats; protein increases in abundance and relocalizes from cytopla…	5.8933	6.25551	6.63856	6.65034	6.31933	6.30039	6.00364	6.27682	6.83155	7.02685	6.54039	5.5872	6.15967	6.84723	5.60027	6.83657	6.1726	6.25061	6.85037	6.51292	6.48558	6.41878	6.04685	6.82851	5.79446	5.93159	5.9469	5.56374	6.01044
TCONS_00006937	1	orange	YMR095C	chrXIII	StringTie	transcript	457285	457959	.	-	.	transcript_id TCONS_00006937; gene_id XLOC_006448; oId YMR095C_mRNA; cmp_ref YMR095C_mRNA; class_code =; tss_id TSS6759;	XLOC_006448	YMR095C_mRNA	YMR095C_mRNA	=	TSS6759	S000004701	SNO1	Protein of unconfirmed function; involved in pyridoxine metabolism; expression is induced during stationary phase; forms a putative glutamine amidotransferase complex with Snz1p, with Sno1p serving as the glutaminase	3.848	4.09319	3.87941	3.56247	4.12934	4.15211	4.28504	4.32917	3.74796	3.62334	4.42991	4.59094	4.50944	4.44253	5.26637	3.84871	4.3031	3.68231	3.69738	4.24364	3.67541	4.00111	4.5523	3.4621	4.30906	4.50903	4.01887	4.73818	4.74913
TCONS_00007134	1	orange	YNL330C	chrXIV	StringTie	transcript	16077	19329	.	+	.	transcript_id TCONS_00007134; gene_id XLOC_006633; oId MSTRG.6597.1; cmp_ref YNL330C_mRNA; class_code x; tss_id TSS6951;	XLOC_006633	MSTRG.6597.1	YNL330C_mRNA	x	TSS6951	S000005274	RPD3	Histone deacetylase, component of both the Rpd3S and Rpd3L complexes; regulates transcription, silencing, autophagy and other processes by influencing chromatin remodeling; forms at least two different complexes which have distinct functions and members; Rpd3(L) recruitment to the subtelomeric region is regulated by interaction with the arginine methyltransferase, Hmt1p	0.450049	-0.00357274	0.55854	0.286033	0.756275	-0.271983	0.987301	-0.189989	0.692606	1.10793	0.0305346	0.510611	0.731833	0.395619	0.423798	-0.074801	0.528239	-0.00253867	-0.253619	-0.152465	-0.183667	0.327576	-0.205483	-0.577049	0.613842	0.513406	0.502392	0.592482	-0.100366
TCONS_00007144	1	orange	YNL317W	chrXIV	StringTie	transcript	40619	42016	.	+	.	transcript_id TCONS_00007144; gene_id XLOC_006643; oId YNL317W_mRNA; cmp_ref YNL317W_mRNA; class_code =; tss_id TSS6961;	XLOC_006643	YNL317W_mRNA	YNL317W_mRNA	=	TSS6961	S000005261	PFS2	Integral subunit of the pre-mRNA CPF complex; the cleavage and polyadenylation factor (CPF) complex plays an essential role in mRNA 3'-end formation by bridging different processing factors and thereby promoting the assembly of the processing complex	3.25002	3.30173	3.91843	3.46961	4.01746	3.13749	3.68651	3.17467	4.20296	4.50464	3.64764	3.01666	3.93325	3.97516	2.92589	3.34165	2.94852	3.13176	2.97653	2.85667	3.0407	2.79588	2.76129	3.01553	3.0389	2.88088	2.96846	3.25146	3.24659
TCONS_00007158	1	orange	YNL293W	chrXIV	StringTie	transcript	80640	82541	.	+	.	transcript_id TCONS_00007158; gene_id XLOC_006656; oId YNL293W_mRNA; cmp_ref YNL293W_mRNA; class_code =; tss_id TSS6975;	XLOC_006656	YNL293W_mRNA	YNL293W_mRNA	=	TSS6975	S000005237	MSB3	Rab GTPase-activating protein; regulates endocytosis via inactivation of Vps21p at endosomes and vacuole fusion via inactivation of Ypt7p at vacuoles; also acts on Ypt52p and Sec4p; localizes to plasma membrane, sites of polarized growth; relocalizes from bud neck to cytoplasm upon DNA replication stress; similar to TBC-domain Tre2 oncogene; MSB3 has a paralog, MSB4, that arose from the whole gen…	3.65613	3.85415	4.27939	4.06981	3.90399	3.86694	3.89163	3.95053	4.53875	4.62153	4.22458	3.47221	3.97021	4.52985	3.28229	4.34825	3.8551	3.81973	4.25548	4.06287	3.9848	4.00822	3.53888	4.22946	3.74372	3.68428	3.71291	3.39145	3.63824
TCONS_00007306	1	orange	YNL083W	chrXIV	StringTie	transcript	471377	472861	.	+	.	transcript_id TCONS_00007306; gene_id XLOC_006798; oId YNL083W_mRNA; cmp_ref YNL083W_mRNA; class_code =; tss_id TSS7120;	XLOC_006798	YNL083W_mRNA	YNL083W_mRNA	=	TSS7120	S000005027	SAL1	ADP/ATP transporter; member of the Ca2+-binding subfamily of mitochondrial carriers, with two EF-hand motifs; transport activity of either Sal1p or Pet9p is critical for viability; polymorphic in different S. cerevisiae strains	3.49874	3.59682	3.88062	3.7474	3.6502	3.51484	3.41384	3.65092	4.11283	4.07865	3.98448	3.24237	3.54047	3.97948	3.0989	4.1742	3.73046	3.63033	4.04761	3.72081	3.75272	3.85085	3.39838	4.04497	3.23362	3.51531	3.26421	3.05764	3.36984
TCONS_00007372	1	orange	YNL006W	chrXIV	StringTie	transcript	620067	620978	.	+	.	transcript_id TCONS_00007372; gene_id XLOC_006857; oId YNL006W_mRNA; cmp_ref YNL006W_mRNA; class_code =; tss_id TSS7182;	XLOC_006857	YNL006W_mRNA	YNL006W_mRNA	=	TSS7182	S000004951	LST8	Protein required for the transport of Gap1p; required for the transport of amino acid permease Gap1p from the Golgi to the cell surface; component of the TOR signaling pathway; associates with both Tor1p and Tor2p; contains a WD-repeat	5.15338	5.40553	5.48851	5.57363	5.42339	5.4007	5.30662	5.3745	5.70459	5.71266	5.51799	4.74231	5.33004	5.75402	4.83018	5.81298	5.32469	5.30167	5.73039	5.47014	5.44749	5.45013	5.38943	5.8015	4.99752	5.31373	5.1655	4.92652	5.51519
TCONS_00007403	1	orange	YNR033W	chrXIV	StringTie	transcript	687635	689998	.	+	.	transcript_id TCONS_00007403; gene_id XLOC_006887; oId YNR033W_mRNA; cmp_ref YNR033W_mRNA; class_code =; tss_id TSS7213;	XLOC_006887	YNR033W_mRNA	YNR033W_mRNA	=	TSS7213	S000005316	ABZ1	Para-aminobenzoate (PABA) synthase; has similarity to Escherichia coli PABA synthase components PabA and PabB; required for the synthesis of para-aminobenzoic acid, an important intermediate for folate and ubiquinone Q biosynthesis; protein abundance increases in response to DNA replication stress	3.87902	3.8086	4.42298	4.22076	3.70085	3.88589	3.58912	3.83934	4.7378	4.60751	4.08274	3.15078	4.44135	4.69857	2.62313	4.19133	3.8545	3.6954	4.10372	3.79804	3.94256	3.95804	3.20753	3.99838	3.26646	3.48332	3.49316	2.76518	2.98028
TCONS_00007571	1	orange	YNL148C	chrXIV	StringTie	transcript	349907	350671	.	-	.	transcript_id TCONS_00007571; gene_id XLOC_007036; oId YNL148C_mRNA; cmp_ref YNL148C_mRNA; class_code =; tss_id TSS7376;	XLOC_007036	YNL148C_mRNA	YNL148C_mRNA	=	TSS7376	S000005092	ALF1	Alpha-tubulin folding protein; similar to mammalian cofactor B; Alf1p-GFP localizes to cytoplasmic microtubules; required for the folding of alpha-tubulin and may play an additional role in microtubule maintenance	3.4462	3.46912	3.84661	3.31973	3.00535	3.44102	2.73737	2.89365	3.53697	2.88471	3.24318	2.32996	3.14597	3.41674	2.02417	3.30706	3.3291	3.2261	3.04076	2.81094	2.74012	2.48869	2.79219	3.63608	2.76171	3.31716	2.86928	2.15758	2.29435
TCONS_00007601	1	orange	YNL104C	chrXIV	StringTie	transcript	424895	426754	.	-	.	transcript_id TCONS_00007601; gene_id XLOC_007064; oId YNL104C_mRNA; cmp_ref YNL104C_mRNA; class_code =; tss_id TSS7406;	XLOC_007064	YNL104C_mRNA	YNL104C_mRNA	=	TSS7406	S000005048	LEU4	Alpha-isopropylmalate synthase (2-isopropylmalate synthase); the main isozyme responsible for the first step in the leucine biosynthesis pathway; LEU4 has a paralog, LEU9, that arose from the whole genome duplication	7.55279	7.4718	8.03223	7.79671	7.27479	7.25793	7.58638	7.15821	8.13538	8.19076	7.16195	6.71481	8.00039	8.19321	6.84398	7.44167	7.1402	7.16372	7.34608	7.12661	7.15801	7.17083	6.76762	7.33371	6.75903	6.81031	6.95776	6.63087	6.71315
TCONS_00007672	1	orange	YNL003C	chrXIV	StringTie	transcript	624975	625829	.	-	.	transcript_id TCONS_00007672; gene_id XLOC_007129; oId YNL003C_mRNA; cmp_ref YNL003C_mRNA; class_code =; tss_id TSS7472;	XLOC_007129	YNL003C_mRNA	YNL003C_mRNA	=	TSS7472	S000004948	PET8	S-adenosylmethionine transporter of the mitochondrial inner membrane; member of the mitochondrial carrier family; required for biotin biosynthesis and respiratory growth	5.78919	5.63059	5.91269	5.94144	5.63309	6.05673	5.94664	5.9445	5.96695	6.09303	6.01917	5.68908	5.80638	5.90404	5.56939	5.87191	5.63445	5.67035	5.87569	5.87452	5.84092	5.88267	5.81334	6.08038	5.52401	5.85738	5.66578	5.50941	5.83114
TCONS_00007775	1	orange	YOL110W	chrXV	StringTie	transcript	109176	109889	.	+	.	transcript_id TCONS_00007775; gene_id XLOC_007229; oId YOL110W_mRNA; cmp_ref YOL110W_mRNA; class_code =; tss_id TSS7574;	XLOC_007229	YOL110W_mRNA	YOL110W_mRNA	=	TSS7574	S000005470	SHR5	Palmitoyltransferase subunit; this complex adds a palmitoyl lipid moiety to heterolipidated substrates such as Ras1p and Ras2p through a thioester linkage; palmitoylation is required for Ras2p membrane localization; Palmitoyltransferase is composed of Shr5p and Erf2	3.99898	3.72991	4.91675	4.02438	3.43756	3.74744	3.13135	3.56425	4.36819	3.69029	3.64562	2.89468	3.77113	4.28292	2.53661	3.57166	3.41519	3.71606	3.18059	3.1068	3.07032	3.45037	3.03844	3.92856	3.037	3.62746	2.83172	2.65533	2.56305
TCONS_00007809	1	orange	YOL058W	chrXV	StringTie	transcript	219211	220473	.	+	.	transcript_id TCONS_00007809; gene_id XLOC_007262; oId YOL058W_mRNA; cmp_ref YOL058W_mRNA; class_code =; tss_id TSS7607;	XLOC_007262	YOL058W_mRNA	YOL058W_mRNA	=	TSS7607	S000005419	ARG1	Arginosuccinate synthetase; catalyzes the formation of L-argininosuccinate from citrulline and L-aspartate in the arginine biosynthesis pathway; potential Cdc28p substrate	5.94905	5.79994	6.66772	5.65699	5.90016	5.18632	5.7662	4.95512	6.1833	6.73982	5.04966	5.08766	6.15206	5.96687	5.07427	6.70135	6.41815	6.33852	5.96341	5.88865	5.87277	5.78347	5.28238	6.1344	5.72256	5.92449	5.63481	5.77658	5.76642
TCONS_00007810	1	orange	YOL057W	chrXV	StringTie	transcript	220767	222902	.	+	.	transcript_id TCONS_00007810; gene_id XLOC_007263; oId YOL057W_mRNA; cmp_ref YOL057W_mRNA; class_code =; tss_id TSS7608;	XLOC_007263	YOL057W_mRNA	YOL057W_mRNA	=	TSS7608	S000005418		Dipeptidyl-peptidase III; cleaves dipeptides from the amino terminus of target proteins; highly active on synthetic substrate Arg-Arg-2-naphthylamide; mammalian ortholog may be a biomarker for some cancers	4.29973	4.44279	5.09364	4.80927	4.98628	4.40322	4.70264	4.41859	5.3507	5.60629	4.61425	3.85473	4.80317	5.38911	3.94039	4.72064	4.27795	4.1926	4.52578	4.3206	4.32049	4.43143	3.81283	4.51916	4.06073	4.18977	4.18823	3.91251	4.06489
TCONS_00007829	1	orange	YOL033W	chrXV	StringTie	transcript	263475	265085	.	+	.	transcript_id TCONS_00007829; gene_id XLOC_007282; oId YOL033W_mRNA; cmp_ref YOL033W_mRNA; class_code =; tss_id TSS7627;	XLOC_007282	YOL033W_mRNA	YOL033W_mRNA	=	TSS7627	S000005393	MSE1	Mitochondrial glutamyl-tRNA synthetase; predicted to be palmitoylated	3.81805	4.28992	4.24595	4.3444	4.2169	4.21041	3.94705	4.26645	4.45208	4.59259	4.35999	3.92589	4.26904	4.54178	3.80508	4.39695	3.95125	3.90052	4.37856	4.24593	4.12065	4.10318	3.97656	4.34092	3.90508	4.05333	4.13142	3.59796	4.04102
TCONS_00007853	1	orange	YOL006C	chrXV	StringTie	transcript	311187	314112	.	+	.	transcript_id TCONS_00007853; gene_id XLOC_007305; oId MSTRG.7380.1; cmp_ref YOL006C_mRNA; class_code x; tss_id TSS7650;	XLOC_007305	MSTRG.7380.1	YOL006C_mRNA	x	TSS7650	S000005366	TOP1	Topoisomerase I; nuclear enzyme that relieves torsional strain in DNA by cleaving and re-sealing the phosphodiester backbone; relaxes both positively and negatively supercoiled DNA; functions in replication, transcription, and recombination; role in processing ribonucleoside monophosphates in genomic DNA into irreversible single-strand breaks; enzymatic activity and interaction with Nsr1p are neg…	1.00898	0.794286	0.940999	1.05909	1.49526	1.22481	1.26388	1.11532	1.25025	1.62955	1.33224	1.26583	1.54324	1.46038	1.10152	0.491015	0.776588	0.464238	0.636188	0.696656	0.358071	0.764477	0.832199	0.789387	0.742126	0.963477	0.796787	0.718482	1.15542
TCONS_00007953	1	orange	YOR118W	chrXV	StringTie	transcript	546857	548560	.	+	.	transcript_id TCONS_00007953; gene_id XLOC_007400; oId YOR118W_mRNA; cmp_ref YOR118W_mRNA; class_code =; tss_id TSS7749;	XLOC_007400	YOR118W_mRNA	YOR118W_mRNA	=	TSS7749	S000005644	RTC5	Protein of unknown function; green fluorescent protein (GFP)-fusion protein localizes to the cytoplasm; null mutation suppresses cdc13-1 temperature sensitivity	4.60292	5.04046	4.96914	5.06893	4.96385	5.027	4.83093	4.98594	5.23341	5.32553	5.19614	4.34762	4.80516	5.21937	4.164	5.02476	4.65638	4.66108	5.15188	4.87147	4.8755	4.75742	4.62199	5.05111	4.46127	4.52838	4.58408	4.16359	4.51441
TCONS_00007960	1	orange	YOR129C	chrXV	StringTie	transcript	566544	569762	.	+	.	transcript_id TCONS_00007960; gene_id XLOC_007407; oId MSTRG.7574.1; cmp_ref YOR129C_mRNA; class_code x; tss_id TSS7756;	XLOC_007407	MSTRG.7574.1	YOR129C_mRNA	x	TSS7756	S000005655	AFI1	Arf3p polarization-specific docking factor; required for the polarized distribution of the ADP-ribosylation factor, Arf3p; participates in polarity development and maintenance of a normal haploid budding pattern; interacts with Cnm7p	2.18008	2.26206	1.93652	1.90305	2.37984	1.75072	1.9218	2.1023	1.80977	1.93962	1.95079	1.76475	1.55831	1.58114	1.31508	1.72516	1.98628	1.79122	1.45544	1.77728	1.56766	1.48837	1.66739	1.563	1.50513	1.58341	1.3798	1.34992	1.63545
TCONS_00007998	1	orange	YOR181W	chrXV	StringTie	transcript	675939	677840	.	+	.	transcript_id TCONS_00007998; gene_id XLOC_007444; oId YOR181W_mRNA; cmp_ref YOR181W_mRNA; class_code =; tss_id TSS7793;	XLOC_007444	YOR181W_mRNA	YOR181W_mRNA	=	TSS7793	S000005707	LAS17	Actin assembly factor; C-terminal WCA domain activates Arp2/3 complex-mediated nucleation of branched actin filaments, polyproline domain nucleates actin filaments independent of Arp2/3; mutants are defective in endocytosis, bud site selection, cytokinesis; human homolog WAS (Wiskott-Aldrich Syndrome) implicated in severe immunodeficiency; human WAS complements yeast null mutant, but only in pres…	2.04254	1.93953	3.78677	1.57026	2.06377	2.45874	1.46931	1.95142	3.23719	2.3636	2.71942	2.07459	2.43897	2.52558	1.37	2.07796	2.14316	1.85307	1.32394	0.951411	1.40815	1.85367	1.44532	1.40195	1.56005	2.12735	1.09739	1.37997	1.45788
TCONS_00008003	1	orange	YOR187W	chrXV	StringTie	transcript	684030	685343	.	+	.	transcript_id TCONS_00008003; gene_id XLOC_007449; oId YOR187W_mRNA; cmp_ref YOR187W_mRNA; class_code =; tss_id TSS7798;	XLOC_007449	YOR187W_mRNA	YOR187W_mRNA	=	TSS7798	S000005713	TUF1	Mitochondrial translation elongation factor Tu; comprises both GTPase and guanine nucleotide exchange factor activities, while these activities are found in separate proteins in S. pombe and humans	7.89737	7.91449	8.12051	8.35066	7.87983	7.78968	7.59729	7.72057	8.19095	8.19903	7.806	7.10172	7.89467	8.04827	7.00226	8.27095	7.57695	7.7713	8.10492	7.82603	7.80226	7.76328	7.43348	8.14057	7.19293	7.40028	7.34567	7.05294	7.41793
TCONS_00008032	1	orange	YOR229W	chrXV	StringTie	transcript	768409	769812	.	+	.	transcript_id TCONS_00008032; gene_id XLOC_007475; oId YOR229W_mRNA; cmp_ref YOR229W_mRNA; class_code =; tss_id TSS7827;	XLOC_007475	YOR229W_mRNA	YOR229W_mRNA	=	TSS7827	S000005755	WTM2	Transcriptional modulator; involved in regulation of meiosis, silencing, and expression of RNR genes; involved in response to replication stress; contains WD repeats; relocalizes to the cytosol in response to hypoxia; WTM2 has a paralog, UME1, that arose from the whole genome duplication	3.28415	3.86139	4.13985	3.93009	3.36974	3.44037	3.32185	3.30316	4.20132	4.42352	3.68168	2.66017	3.51571	4.26074	2.37299	3.88956	3.05249	3.29293	3.61561	3.22883	3.22742	3.23967	2.83467	3.99048	2.81077	3.10087	2.83124	2.31462	2.86833
TCONS_00008034	1	orange	YOR231W	chrXV	StringTie	transcript	772601	774127	.	+	.	transcript_id TCONS_00008034; gene_id XLOC_007477; oId YOR231W_mRNA; cmp_ref YOR231W_mRNA; class_code =; tss_id TSS7829;	XLOC_007477	YOR231W_mRNA	YOR231W_mRNA	=	TSS7829	S000005757	MKK1	MAPKK involved in the protein kinase C signaling pathway; involved in control of cell integrity; upon activation by Bck1p phosphorylates downstream target, Slt2p; functionally redundant with Mkk2p; MKK1 has a paralog, MKK2, that arose from the whole genome duplication	4.2333	4.37711	5.09642	4.42782	4.73065	4.11352	4.74069	4.18106	5.20138	5.15672	4.36339	3.87369	5.06937	5.04794	3.7644	4.34724	3.98234	3.91399	3.9756	3.93571	3.97646	4.00983	3.55816	3.72872	3.40301	3.47215	3.35841	3.24618	3.75347
TCONS_00008126	1	orange	YOR356W	chrXV	StringTie	transcript	1007221	1009116	.	+	.	transcript_id TCONS_00008126; gene_id XLOC_007564; oId YOR356W_mRNA; cmp_ref YOR356W_mRNA; class_code =; tss_id TSS7920;	XLOC_007564	YOR356W_mRNA	YOR356W_mRNA	=	TSS7920	S000005883	CIR2	Putative ortholog of human ETF-dH; found in a large supramolecular complex with other mitochondrial dehydrogenases; may have a role in oxidative stress response; ETF-dH is also known as electron transfer flavoprotein dehydrogenase	3.84658	4.771	4.51748	4.81311	4.03048	3.94594	3.79881	4.14048	4.81067	4.58611	4.43771	3.36758	4.33493	4.84647	3.14834	4.4653	4.15764	3.91758	4.54451	4.08438	4.0618	4.11105	3.4321	4.28682	3.60326	3.74437	3.52364	3.46305	3.54084
TCONS_00008266	1	orange	YOL046C	chrXV	StringTie	transcript	243466	244140	.	-	.	transcript_id TCONS_00008266; gene_id XLOC_007690; oId YOL046C_mRNA; cmp_ref YOL046C_mRNA; class_code =; tss_id TSS8049;	XLOC_007690	YOL046C_mRNA	YOL046C_mRNA	=	TSS8049	S000005406		Dubious open reading frame; unlikely to encode a functional protein, based on available experimental and comparative sequence data; almost completely overlaps the verified gene PSK2/YOL045W	-3.10387	-2.632	-2.65531	-2.78246	-1.94336	-3.57808	-3.2954	-2.40844	-3.32028	-5.63169	-2.70964	-5.16894	-5.50318	-3.03204	-3.61117	-3.67224	-5.24187	-2.91165	-2.92027	-5.43055	-5.4147	-4.99607	-5.49891	-3.86283	-5.00609	-5.29993	-3.82871	-3.31529	-2.42508
TCONS_00008303	1	orange	YOR007C	chrXV	StringTie	transcript	338938	339978	.	-	.	transcript_id TCONS_00008303; gene_id XLOC_007727; oId YOR007C_mRNA; cmp_ref YOR007C_mRNA; class_code =; tss_id TSS8086;	XLOC_007727	YOR007C_mRNA	YOR007C_mRNA	=	TSS8086	S000005533	SGT2	Glutamine-rich cytoplasmic cochaperone; serves as a scaffold bringing together Get4, Get5p, and other TRC complex members that are required to mediate posttranslational insertion of tail-anchored proteins into the ER membrane; interacts with the prion domain of Sup35p; amyloid sensor; plays a role in targeting chaperones to prion aggregates; similar to human cochaperone SGT; forms cytoplasmic foc…	7.63427	7.77902	7.41702	7.92289	7.81376	7.85253	7.315	7.85822	7.55784	7.77716	8.0381	7.64106	6.98799	7.57117	7.61622	8.37141	7.88414	8.02721	8.19205	8.07316	8.09029	8.14824	8.03666	8.45706	7.96474	8.13955	8.06305	8.02776	8.26724
TCONS_00008440	1	orange	YOR187W	chrXV	StringTie	transcript	683985	685461	.	-	.	transcript_id TCONS_00008440; gene_id XLOC_007861; oId MSTRG.7666.1; cmp_ref YOR187W_mRNA; class_code x; tss_id TSS8221;	XLOC_007861	MSTRG.7666.1	YOR187W_mRNA	x	TSS8221	S000005713	TUF1	Mitochondrial translation elongation factor Tu; comprises both GTPase and guanine nucleotide exchange factor activities, while these activities are found in separate proteins in S. pombe and humans	-1.19796	-0.0612724	-0.483853	-1.36197	-0.330566	-0.866489	-1.38949	-0.730798	0.193865	-0.830659	-1.3033	-1.34446	-0.702155	0.190765	-1.37165	-0.895058	-1.72772	-1.15383	-1.84834	-0.0210996	-1.90056	-1.37089	-3.4587	-1.15123	-2.43536	-1.38525	-1.7885	-2.32953	-1.60726
TCONS_00008577	1	orange	YOR374W	chrXV	StringTie	transcript	1039740	1041410	.	-	.	transcript_id TCONS_00008577; gene_id XLOC_007993; oId MSTRG.7925.1; cmp_ref YOR374W_mRNA; class_code x; tss_id TSS8356;	XLOC_007993	MSTRG.7925.1	YOR374W_mRNA	x	TSS8356	S000005901	ALD4	Mitochondrial aldehyde dehydrogenase; required for growth on ethanol and conversion of acetaldehyde to acetate; phosphorylated; activity is K+ dependent; utilizes NADP+ or NAD+ equally as coenzymes; expression is glucose repressed; can substitute for cytosolic NADP-dependent aldehyde dehydrogenase when directed to the cytosol; human homolog ALDH2 can complement yeast ald4 mutant	-1.11884	-0.90413	-0.39538	-2.14268	-1.11866	-0.916206	-1.14372	-1.23815	-0.129782	-0.310081	-1.58444	-2.22877	-0.880197	0.384233	-1.86003	-2.47749	-1.42034	-1.11506	-1.59575	-1.18371	-2.33014	-3.98189	-3.99931	-1.80135	-2.40695	-1.8528	-2.63396	-4.62305	-3.37026
TCONS_00008593	1	orange	YPL274W	chrXVI	StringTie	transcript	22938	24701	.	+	.	transcript_id TCONS_00008593; gene_id XLOC_008009; oId YPL274W_mRNA; cmp_ref YPL274W_mRNA; class_code =; tss_id TSS8372;	XLOC_008009	YPL274W_mRNA	YPL274W_mRNA	=	TSS8372	S000006195	SAM3	High-affinity S-adenosylmethionine permease; required for utilization of S-adenosylmethionine as a sulfur source; has similarity to S-methylmethionine permease Mmp1p	5.90962	5.35323	6.75495	6.33192	5.47687	5.75113	5.45339	5.69379	6.75131	6.63471	5.95513	5.27687	6.31473	6.6324	5.06318	5.8812	5.45206	5.3956	5.96414	5.53698	5.57037	5.65799	5.07556	5.96863	5.01263	5.37115	5.30471	4.72996	4.96146
TCONS_00008763	1	orange	YPL028W	chrXVI	StringTie	transcript	498096	499292	.	+	.	transcript_id TCONS_00008763; gene_id XLOC_008164; oId YPL028W_mRNA; cmp_ref YPL028W_mRNA; class_code =; tss_id TSS8535;	XLOC_008164	YPL028W_mRNA	YPL028W_mRNA	=	TSS8535	S000005949	ERG10	Acetyl-CoA C-acetyltransferase (acetoacetyl-CoA thiolase); cytosolic enzyme that transfers an acetyl group from one acetyl-CoA molecule to another, forming acetoacetyl-CoA; involved in the first step in mevalonate biosynthesis	7.21394	7.34163	7.63392	7.78562	6.63188	7.53222	6.97023	7.38413	7.70477	7.75442	7.51415	6.79596	7.32912	7.84608	6.77891	7.72359	7.14432	7.26681	7.63945	7.46548	7.47919	7.5559	7.12956	7.95269	6.86376	7.26552	7.10319	6.89098	6.90779
TCONS_00008801	1	orange	YPR024W	chrXVI	StringTie	transcript	610481	612724	.	+	.	transcript_id TCONS_00008801; gene_id XLOC_008202; oId YPR024W_mRNA; cmp_ref YPR024W_mRNA; class_code =; tss_id TSS8573;	XLOC_008202	YPR024W_mRNA	YPR024W_mRNA	=	TSS8573	S000006228	YME1	Catalytic subunit of i-AAA protease complex; complex is located in mitochondrial inner membrane; responsible for degradation of unfolded or misfolded mitochondrial gene products; serves as nonconventional translocation motor to pull PNPase into intermembrane space; also has role in intermembrane space protein folding; mutation causes elevated rate of mitochondrial turnover; human homolog YME1L1 c…	5.22506	5.00862	6.22825	5.51411	5.09451	4.93475	4.81415	5.04296	6.27517	5.72944	5.08667	4.03532	5.87728	5.99557	3.6827	5.61215	5.14039	5.06433	5.40055	4.96466	5.08251	5.09299	4.10169	5.29052	4.40991	4.48708	4.56359	3.7009	3.83616
TCONS_00008890	1	orange	YPR140W	chrXVI	StringTie	transcript	814391	815536	.	+	.	transcript_id TCONS_00008890; gene_id XLOC_008285; oId YPR140W_mRNA; cmp_ref YPR140W_mRNA; class_code =; tss_id TSS8660;	XLOC_008285	YPR140W_mRNA	YPR140W_mRNA	=	TSS8660	S000006344	TAZ1	Lyso-phosphatidylcholine acyltransferase; required for normal phospholipid content of mitochondrial membranes; major determinant of the final acyl chain composition of the mitochondrial-specific phospholipid cardiolipin; mutations in human ortholog tafazzin (TAZ) cause Barth syndrome, a rare X-linked disease characterized by skeletal and cardiomyopathy and bouts of cyclic neutropenia; a specific …	5.43763	5.49735	5.78456	5.6623	5.47939	5.50115	5.60451	5.49781	5.87056	5.94535	5.72589	5.27625	5.81366	5.905	4.86915	5.48447	5.34044	5.42957	5.44794	5.33475	5.37095	5.49236	5.37089	5.44633	5.19821	5.42275	5.31503	4.98445	5.21763
TCONS_00008922	1	orange	YPR178W	chrXVI	StringTie	transcript	892332	893729	.	+	.	transcript_id TCONS_00008922; gene_id XLOC_008313; oId YPR178W_mRNA; cmp_ref YPR178W_mRNA; class_code =; tss_id TSS8690;	XLOC_008313	YPR178W_mRNA	YPR178W_mRNA	=	TSS8690	S000006382	PRP4	Splicing factor; component of the U4/U6-U5 snRNP complex	3.15133	3.50939	3.6606	3.61599	3.54778	3.44655	3.52332	3.53631	3.94129	4.10336	3.65104	2.92786	3.41075	4.02084	2.80059	3.92241	3.26423	3.38313	3.62775	3.38478	3.42516	3.43533	3.03752	3.90801	3.0389	3.34837	3.23115	2.90421	3.30024
TCONS_00008935	1	orange	YPR198W	chrXVI	StringTie	transcript	934034	935665	.	+	.	transcript_id TCONS_00008935; gene_id XLOC_008326; oId YPR198W_mRNA; cmp_ref YPR198W_mRNA; class_code =; tss_id TSS8703;	XLOC_008326	YPR198W_mRNA	YPR198W_mRNA	=	TSS8703	S000006402	SGE1	Plasma membrane multidrug transporter; member of the major facilitator superfamily; acts as an extrusion permease; partial multicopy suppressor of gal11 mutations	5.2257	5.51932	5.67065	5.70565	5.65024	5.367	5.48104	5.25829	5.87425	5.92812	5.49605	5.08143	5.71223	6.01733	5.27964	5.58384	5.37509	5.30372	5.68226	5.49268	5.37871	5.56116	5.33952	5.64949	5.19038	5.28398	5.22141	5.04341	5.48008
TCONS_00009030	1	orange	YPL162C	chrXVI	StringTie	transcript	243206	244027	.	-	.	transcript_id TCONS_00009030; gene_id XLOC_008418; oId YPL162C_mRNA; cmp_ref YPL162C_mRNA; class_code =; tss_id TSS8798;	XLOC_008418	YPL162C_mRNA	YPL162C_mRNA	=	TSS8798	S000006083		Putative protein of unknown function; green fluorescent protein (GFP)-fusion protein localizes to the membrane of vacuole with cell cycle-correlated morphology	5.26221	5.32311	5.35703	5.34086	5.32284	4.95038	5.23989	5.26896	5.29694	5.41442	5.16497	4.88331	5.27664	5.17956	4.81538	5.11229	5.19412	5.09228	5.19551	5.05752	5.1691	4.96642	4.89367	5.032	5.0484	4.83262	4.86145	4.78847	4.89164
TCONS_00009054	1	orange	YPL133C	chrXVI	StringTie	transcript	299888	301228	.	-	.	transcript_id TCONS_00009054; gene_id XLOC_008442; oId YPL133C_mRNA; cmp_ref YPL133C_mRNA; class_code =; tss_id TSS8822;	XLOC_008442	YPL133C_mRNA	YPL133C_mRNA	=	TSS8822	S000006054	RDS2	Transcription factor involved in regulating gluconeogenesis; also involved in the regulation of glyoxylate cycle genes; member of the zinc cluster family of proteins; confers resistance to ketoconazole	3.94689	3.99383	4.47254	4.15539	4.2215	4.0524	3.74215	3.86129	4.70116	4.71503	4.21768	3.39721	4.1276	4.72724	3.40784	4.38817	3.95637	3.89631	4.17578	3.89538	4.04925	3.88549	3.46056	4.32756	3.82852	3.89087	3.81877	3.33581	3.77298
TCONS_00009185	1	orange	YPR023C	chrXVI	StringTie	transcript	608826	610031	.	-	.	transcript_id TCONS_00009185; gene_id XLOC_008565; oId YPR023C_mRNA; cmp_ref YPR023C_mRNA; class_code =; tss_id TSS8952;	XLOC_008565	YPR023C_mRNA	YPR023C_mRNA	=	TSS8952	S000006227	EAF3	Component of the Rpd3S histone deacetylase complex; Esa1p-associated factor, nonessential component of the NuA4 acetyltransferase complex, homologous to Drosophila dosage compensation protein MSL3; plays a role in regulating Ty1 transposition	5.27464	5.48899	5.84057	5.55911	5.23017	5.45244	5.22971	5.37477	5.97302	5.85325	5.60436	4.88177	5.41318	5.96245	4.59504	6.00257	5.36329	5.51928	5.70394	5.51395	5.47212	5.46758	5.12478	5.88768	5.13607	5.27378	5.22428	5.01652	5.12074
TCONS_00000013	2	gray65	YAL061W	chrI	StringTie	transcript	33448	34701	.	+	.	transcript_id TCONS_00000013; gene_id XLOC_000011; oId YAL061W_mRNA; cmp_ref YAL061W_mRNA; class_code =; tss_id TSS13;	XLOC_000011	YAL061W_mRNA	YAL061W_mRNA	=	TSS13	S000000057	BDH2	Putative medium-chain alcohol dehydrogenase with similarity to BDH1; transcription induced by constitutively active PDR1 and PDR3	4.62826	4.73086	5.28264	4.50031	4.16566	4.41404	3.76405	4.34287	4.69963	3.68297	4.55362	3.32334	3.59334	4.33782	2.86157	5.54401	4.98544	4.99632	4.5269	4.32423	4.53328	4.67926	4.13009	4.96184	4.10455	4.66525	3.96771	3.46591	3.45707
TCONS_00000089	2	gray65	YAL067C	chrI	StringTie	transcript	7235	9016	.	-	.	transcript_id TCONS_00000089; gene_id XLOC_000084; oId YAL067C_mRNA; cmp_ref YAL067C_mRNA; class_code =; tss_id TSS89;	XLOC_000084	YAL067C_mRNA	YAL067C_mRNA	=	TSS89	S000000062	SEO1	Putative permease; member of the allantoate transporter subfamily of the major facilitator superfamily; mutation confers resistance to ethionine sulfoxide	5.08093	4.71498	5.36531	5.32904	5.11837	4.94867	5.01865	5.14978	5.15109	5.31124	5.20768	4.88533	4.88622	4.66206	4.60606	5.11499	4.92982	5.00115	5.21564	4.89726	4.92917	4.9066	4.83991	4.96505	4.73867	4.73676	4.88666	4.52018	4.84832
TCONS_00000222	2	gray65	YBL038W	chrII	StringTie	transcript	146187	146885	.	+	.	transcript_id TCONS_00000222; gene_id XLOC_000206; oId YBL038W_mRNA; cmp_ref YBL038W_mRNA; class_code =; tss_id TSS220;	XLOC_000206	YBL038W_mRNA	YBL038W_mRNA	=	TSS220	S000000134	MRPL16	Mitochondrial ribosomal protein of the large subunit; homologous to bacterial L16 ribosomal protein; synthetic lethality with hac1 mutation suggests a possible role in synthesis of precursors for protein glycosylation	5.57976	5.67602	5.79242	5.85314	5.91544	5.97823	5.62401	5.72744	5.83242	5.81526	5.98479	5.65179	5.55298	5.8283	5.79717	6.13482	5.83637	5.87021	6.01858	5.89354	5.92237	5.90116	5.84031	6.14521	5.65689	5.897	5.83341	5.72441	6.00776
TCONS_00000239	2	gray65	YBL015W	chrII	StringTie	transcript	194122	195702	.	+	.	transcript_id TCONS_00000239; gene_id XLOC_000219; oId YBL015W_mRNA; cmp_ref YBL015W_mRNA; class_code =; tss_id TSS236;	XLOC_000219	YBL015W_mRNA	YBL015W_mRNA	=	TSS236	S000000111	ACH1	Protein with CoA transferase activity; particularly for CoASH transfer from succinyl-CoA to acetate; has minor acetyl-CoA-hydrolase activity; phosphorylated; required for acetate utilization and for diploid pseudohyphal growth	5.72218	6.14434	6.95049	6.27027	5.39189	5.42005	4.95448	5.34952	6.90398	5.96559	5.66944	4.37219	6.09846	6.55969	4.0012	5.67826	5.16461	5.07139	5.12937	4.87539	4.67766	4.67163	3.8364	4.89276	3.87325	4.23623	3.88103	3.43982	3.71336
TCONS_00000332	2	gray65	YBR108W	chrII	StringTie	transcript	454822	457665	.	+	.	transcript_id TCONS_00000332; gene_id XLOC_000306; oId YBR108W_mRNA; cmp_ref YBR108W_mRNA; class_code =; tss_id TSS325;	XLOC_000306	YBR108W_mRNA	YBR108W_mRNA	=	TSS325	S000000312	AIM3	Protein that inhibits barbed-end actin filament elongation; interacts with Rvs167p; null mutant is viable and displays elevated frequency of mitochondrial genome loss	1.31622	1.10553	2.62602	1.13935	1.37135	1.32805	0.881353	0.961906	2.65461	2.11193	1.76075	0.805942	1.80772	2.05575	0.19651	1.51646	1.14669	1.14679	1.00927	0.0719188	0.549255	1.09388	0.147223	0.729914	1.14295	1.25082	0.325147	0.74588	1.01903
TCONS_00000368	2	gray65	YBR151W	chrII	StringTie	transcript	545028	545978	.	+	.	transcript_id TCONS_00000368; gene_id XLOC_000336; oId YBR151W_mRNA; cmp_ref YBR151W_mRNA; class_code =; tss_id TSS358;	XLOC_000336	YBR151W_mRNA	YBR151W_mRNA	=	TSS358	S000000355	APD1	Protein of unknown function; required for normal localization of actin patches and for normal tolerance of sodium ions and hydrogen peroxide; localizes to both cytoplasm and nucleus	6.64213	6.68498	6.86475	7.0006	6.82941	6.80669	6.69969	6.71565	7.0495	6.99221	6.82785	6.252	6.82384	7.11816	6.36967	6.89862	6.47089	6.60082	6.70489	6.6615	6.68903	6.69827	6.58278	6.92435	6.23194	6.39503	6.35651	6.29212	6.49127
TCONS_00000392	2	gray65	YBR186W	chrII	StringTie	transcript	600553	602360	.	+	.	transcript_id TCONS_00000392; gene_id XLOC_000360; oId YBR186W_mRNA; cmp_ref YBR186W_mRNA; class_code =; tss_id TSS382;	XLOC_000360	YBR186W_mRNA	YBR186W_mRNA	=	TSS382	S000000390	PCH2	Hexameric ring ATPase that remodels chromosome axis protein Hop1p; nucleolar component of the pachytene checkpoint, which prevents chromosome segregation when recombination and chromosome synapsis are defective; also represses meiotic interhomolog recombination in rDNA; required for meiotic double-stranded break formation	0.483684	0.567149	0.0584119	0.188423	0.883133	0.358036	0.21862	0.862613	0.174761	0.39809	0.913316	-0.114646	-0.266406	0.527072	-0.836209	0.062831	-0.0633908	0.00320307	0.391652	-0.25207	-0.461098	-0.351415	-0.350493	-0.393491	-0.0524853	-0.121454	-0.531327	-0.390955	-1.36847
TCONS_00000393	2	gray65	YBR186W	chrII	StringTie	transcript	600610	602254	.	+	.	transcript_id TCONS_00000393; gene_id XLOC_000360; oId MSTRG.566.2; cmp_ref YBR186W_mRNA; class_code e; tss_id TSS382;	XLOC_000360	MSTRG.566.2	YBR186W_mRNA	e	TSS382	S000000390	PCH2	Hexameric ring ATPase that remodels chromosome axis protein Hop1p; nucleolar component of the pachytene checkpoint, which prevents chromosome segregation when recombination and chromosome synapsis are defective; also represses meiotic interhomolog recombination in rDNA; required for meiotic double-stranded break formation	0.527478	0.631307	-0.061295	0.18034	0.97194	0.346245	0.297212	0.98289	0.232534	0.431915	1.03203	-0.0111292	-0.158953	0.596575	-0.699902	0.144172	-0.0840531	-0.10931	0.367494	-0.239943	-0.396049	-0.25883	-0.214186	-0.393067	0.0486324	-0.0459009	-0.432014	-0.352496	-1.23216
TCONS_00000432	2	gray65	YBR235W	chrII	StringTie	transcript	686901	690263	.	+	.	transcript_id TCONS_00000432; gene_id XLOC_000393; oId YBR235W_mRNA; cmp_ref YBR235W_mRNA; class_code =; tss_id TSS419;	XLOC_000393	YBR235W_mRNA	YBR235W_mRNA	=	TSS419	S000000439	VHC1	Vacuolar membrane cation-chloride cotransporter (CCC); likely mediates K+ and Cl- cotransport into the vacuole; has a role in potassium homeostasis and salt tolerance; localizes to sites of contact between the vacuole and mitochondria (vCLAMPs); similar to mammalian electroneutral Na(+)-(K+)-C1- cotransporter family	4.42514	4.29391	4.71465	4.68795	4.15283	4.31661	4.06693	4.37167	4.91117	4.7754	4.44402	3.56071	4.63304	4.87224	3.43763	4.8116	4.45012	4.35615	4.83306	4.38162	4.42301	4.4844	3.91943	4.66822	3.98489	4.05703	4.04227	3.46331	3.67779
TCONS_00000503	2	gray65	YBL075C	chrII	StringTie	transcript	84499	86448	.	-	.	transcript_id TCONS_00000503; gene_id XLOC_000458; oId YBL075C_mRNA; cmp_ref YBL075C_mRNA; class_code =; tss_id TSS488;	XLOC_000458	YBL075C_mRNA	YBL075C_mRNA	=	TSS488	S000000171	SSA3	ATPase involved in protein folding and the response to stress; plays a role in SRP-dependent cotranslational protein-membrane targeting and translocation; member of the heat shock protein 70 (HSP70) family; localized to the cytoplasm; SSA3 has a paralog, SSA4, that arose from the whole genome duplication	6.09439	7.31291	6.82949	6.25539	6.69846	6.43202	5.55411	6.95185	6.8286	6.11087	7.17611	5.22498	5.38072	6.03297	4.09751	7.36497	7.07751	6.46187	7.17684	7.04938	6.56987	6.74357	6.33046	6.84138	6.06633	6.5719	5.92983	4.84593	5.35112
TCONS_00000513	2	gray65	YBL066C	chrII	StringTie	transcript	96669	100115	.	-	.	transcript_id TCONS_00000513; gene_id XLOC_000466; oId YBL066C_mRNA; cmp_ref YBL066C_mRNA; class_code =; tss_id TSS498;	XLOC_000466	YBL066C_mRNA	YBL066C_mRNA	=	TSS498	S000000162	SEF1	Putative transcription factor; has homolog in Kluyveromyces lactis	4.01095	4.18103	4.36144	4.31254	4.16211	3.57931	3.90258	3.74754	4.55351	4.28184	3.90087	3.18517	4.80599	4.35921	2.97798	3.85241	3.34459	3.41193	3.37625	3.01716	3.12394	3.05136	2.55065	3.12538	2.70627	2.66397	2.52281	2.36023	2.56366
TCONS_00000537	2	gray65	YBL030C	chrII	StringTie	transcript	163041	163997	.	-	.	transcript_id TCONS_00000537; gene_id XLOC_000487; oId YBL030C_mRNA; cmp_ref YBL030C_mRNA; class_code =; tss_id TSS522;	XLOC_000487	YBL030C_mRNA	YBL030C_mRNA	=	TSS522	S000000126	PET9	Major ADP/ATP carrier of the mitochondrial inner membrane; exchanges cytosolic ADP for mitochondrially synthesized ATP; also imports heme and ATP; required for viability in many lab strains that carry a sal1 mutation; PET9 has a paralog, AAC3, that arose from the whole genome duplication; human homolog SLC25A4 implicated in progressive external ophthalmoplegia can complement yeast null mutant	10.3815	10.2594	11.173	10.4063	10.851	10.0024	10.7765	9.79099	11.0632	11.2001	9.97052	9.91077	11.2225	11.0269	9.91876	9.98634	9.92031	9.89076	9.43614	9.34038	9.45654	9.71534	9.10021	9.23489	9.51598	9.64684	9.42779	9.9154	9.50811
TCONS_00000539	2	gray65	YBL029W	chrII	StringTie	transcript	165643	167264	.	-	.	transcript_id TCONS_00000539; gene_id XLOC_000489; oId MSTRG.262.1; cmp_ref YBL029W_mRNA; class_code x; tss_id TSS524;	XLOC_000489	MSTRG.262.1	YBL029W_mRNA	x	TSS524	S000000125		Non-essential protein of unknown function	3.50537	3.54447	3.53108	3.2682	3.84544	3.40028	3.88521	3.56787	3.09438	3.566	3.64466	3.54209	3.09464	3.20754	3.37352	3.41609	3.30228	3.25483	3.19169	3.07117	3.24974	3.26072	3.46148	3.24885	3.33458	3.34064	3.20263	2.99228	3.34353
TCONS_00000586	2	gray65	YBR037C	chrII	StringTie	transcript	310565	311452	.	-	.	transcript_id TCONS_00000586; gene_id XLOC_000534; oId YBR037C_mRNA; cmp_ref YBR037C_mRNA; class_code =; tss_id TSS571;	XLOC_000534	YBR037C_mRNA	YBR037C_mRNA	=	TSS571	S000000241	SCO1	Copper-binding protein of mitochondrial inner membrane; required for cytochrome c oxidase activity and respiration; may function to deliver copper to cytochrome c oxidase; similar to thioredoxins; SCO1 has a paralog, SCO2, that arose from the whole genome duplication	4.49707	4.49746	4.95464	5.01522	4.48898	4.81306	4.62634	4.54461	4.97544	5.01635	4.6721	3.92924	4.60795	4.97134	3.68199	4.7512	4.41367	4.4301	4.7031	4.42999	4.49455	4.50156	4.29153	4.6272	3.96674	4.23661	4.09303	3.75119	4.14503
TCONS_00000587	2	gray65	YBR038W	chrII	StringTie	transcript	311551	316808	.	-	.	transcript_id TCONS_00000587; gene_id XLOC_000535; oId MSTRG.357.1; cmp_ref YBR038W_mRNA; class_code x; tss_id TSS572;	XLOC_000535	MSTRG.357.1	YBR038W_mRNA	x	TSS572	S000000242	CHS2	Chitin synthase II; catalyzes transfer of N-acetylglucosamine (GlcNAc) to chitin upon activation of zymogenic form; required for chitin synthesis in the primary septum during cytokinesis; localization regulated by Cdk1p during mitosis; phosphorylation by Dbf2p kinase regulates its dynamics and chitin synthesis during cytokinesis	0.637787	0.849387	0.753197	0.278354	0.977729	0.717753	0.324995	0.918044	0.747176	0.453884	0.778364	0.767346	0.543692	0.988583	0.746193	0.31652	0.682273	0.363293	0.13164	1.08566	0.408378	0.166497	0.27085	-0.274917	-0.115895	0.135119	0.369607	0.0390547	-0.233987
TCONS_00000593	2	gray65	YBR046C	chrII	StringTie	transcript	330507	331511	.	-	.	transcript_id TCONS_00000593; gene_id XLOC_000541; oId YBR046C_mRNA; cmp_ref YBR046C_mRNA; class_code =; tss_id TSS578;	XLOC_000541	YBR046C_mRNA	YBR046C_mRNA	=	TSS578	S000000250	ZTA1	NADPH-dependent quinone reductase; GFP-tagged protein localizes to the cytoplasm and nucleus; has similarity to E. coli quinone oxidoreductase and to human zeta-crystallin	4.98936	5.26544	5.35488	5.35214	5.52132	5.35482	4.88858	5.32826	5.28489	5.20612	5.35347	4.72341	4.30737	5.01734	4.5254	5.45223	5.07644	5.06178	5.25168	5.24611	5.13841	4.93848	5.04644	5.24652	4.60331	4.84949	4.70296	4.44288	4.76981
TCONS_00000642	2	gray65	YBR102C	chrII	StringTie	transcript	442447	447469	.	-	.	transcript_id TCONS_00000642; gene_id XLOC_000586; oId MSTRG.447.1; cmp_ref YBR102C_mRNA; class_code o; tss_id TSS626;	XLOC_000586	MSTRG.447.1	YBR102C_mRNA	o	TSS626	S000000306	EXO84	Exocyst subunit with dual roles in exocytosis and spliceosome assembly; subunit of the the exocyst complex which mediates polarized targeting and tethering of post-Golgi secretory vesicles to active sites of exocytosis at the plasma membrane (PM) prior to SNARE-mediated fusion; required for exocyst assembly and targeting the complex to specific sites on the bud tip PM; associates the U1 snRNP; ro…	4.96069	5.1283	5.04728	4.97339	5.46404	4.92561	5.32874	4.97823	5.20314	5.37406	5.08703	5.03826	5.18772	5.20689	4.96101	5.36057	5.3645	5.23702	5.16899	5.14389	5.11846	5.2072	5.15636	5.01404	5.29538	5.2816	5.18797	5.34162	5.26871
TCONS_00000694	2	gray65	YBR170C	chrII	StringTie	transcript	576344	578086	.	-	.	transcript_id TCONS_00000694; gene_id XLOC_000633; oId YBR170C_mRNA; cmp_ref YBR170C_mRNA; class_code =; tss_id TSS678;	XLOC_000633	YBR170C_mRNA	YBR170C_mRNA	=	TSS678	S000000374	NPL4	Substrate-recruiting cofactor of the Cdc48p-Npl4p-Ufd1p segregase; assists Cdc48p in the dislocation of misfolded, polyubiquitinated ERAD substrates that are subsequently delivered to the proteasome for degradation; also involved in the regulated destruction of resident ER membrane proteins, such as HMG-CoA reductase (Hmg1/2p) and cytoplasmic proteins (Fbp1p); role in mobilizing membrane bound tr…	4.49964	4.52999	4.82916	4.70023	4.79212	4.60469	4.56143	4.54937	5.03118	5.27321	4.79273	4.08358	4.69378	5.08632	3.96566	4.99852	4.74101	4.6953	4.96331	4.73368	4.74855	4.67218	4.36069	4.91958	4.42701	4.51447	4.52321	4.15425	4.46302
TCONS_00000751	2	gray65	YBR241C	chrII	StringTie	transcript	702589	704055	.	-	.	transcript_id TCONS_00000751; gene_id XLOC_000688; oId YBR241C_mRNA; cmp_ref YBR241C_mRNA; class_code =; tss_id TSS734;	XLOC_000688	YBR241C_mRNA	YBR241C_mRNA	=	TSS734	S000000445		Putative transporter, member of the sugar porter family; green fluorescent protein (GFP)-fusion protein localizes to the vacuolar membrane; YBR241C is not an essential gene; YBR241C has a paralog, VPS73, that arose from the whole genome duplication	4.61353	4.46241	5.66387	4.79162	4.486	4.63814	3.81639	4.39476	5.42307	4.52278	4.62413	3.66389	4.55868	5.01475	2.91037	4.22559	4.09458	4.07801	3.77104	3.58525	3.72631	4.21157	3.32516	4.23563	3.57617	4.00117	3.26246	2.87162	2.95372
TCONS_00000778	2	gray65	YBR280C	chrII	StringTie	transcript	762784	764697	.	-	.	transcript_id TCONS_00000778; gene_id XLOC_000714; oId YBR280C_mRNA; cmp_ref YBR280C_mRNA; class_code =; tss_id TSS761;	XLOC_000714	YBR280C_mRNA	YBR280C_mRNA	=	TSS761	S000000484	SAF1	F-Box protein involved in proteasome-dependent degradation of Aah1p; involved in proteasome-dependent degradation of Aah1p during entry of cells into quiescence; interacts with Skp1	3.27392	3.29566	4.09507	3.77923	3.53293	3.48688	3.18168	3.47163	4.39671	4.17359	3.72101	2.75159	3.45364	4.14331	2.41658	3.937	3.4554	3.37001	3.82687	3.55064	3.31169	3.54606	2.92671	3.51108	2.80995	3.23946	2.99409	2.59893	2.66695
TCONS_00000800	2	gray65	YCL057W	chrIII	StringTie	transcript	24768	26906	.	+	.	transcript_id TCONS_00000800; gene_id XLOC_000735; oId YCL057W_mRNA; cmp_ref YCL057W_mRNA; class_code =; tss_id TSS783;	XLOC_000735	YCL057W_mRNA	YCL057W_mRNA	=	TSS783	S000000562	PRD1	Zinc metalloendopeptidase; found in the cytoplasm and intermembrane space of mitochondria; with Cym1p, involved in degradation of mitochondrial proteins and of presequence peptides cleaved from imported proteins; protein abundance increases in response to DNA replication stress	5.44331	5.47452	6.05031	5.91692	5.21063	5.47305	5.28069	5.25497	6.05425	6.01538	5.49644	4.577	5.57578	6.02667	4.31169	5.85299	5.1846	5.29197	5.61125	5.36106	5.33257	5.27328	4.74888	5.29842	4.32782	4.40732	4.52551	4.06967	4.51245
TCONS_00000809	2	gray65	YCL042W	chrIII	StringTie	transcript	50584	50943	.	+	.	transcript_id TCONS_00000809; gene_id XLOC_000743; oId YCL042W_mRNA; cmp_ref YCL042W_mRNA; class_code =; tss_id TSS791;	XLOC_000743	YCL042W_mRNA	YCL042W_mRNA	=	TSS791	S000000547		Putative protein of unknown function; epitope-tagged protein localizes to the cytoplasm	3.22929	3.9245	3.1237	3.21794	1.89245	4.11453	0.844147	3.99943	2.81158	1.98945	4.34699	2.60831	1.33445	2.56734	1.8605	3.65531	3.58983	3.14092	2.86437	2.55316	3.18568	3.18695	2.06619	4.09935	2.91203	3.02481	3.1727	2.31041	2.49464
TCONS_00000813	2	gray65	YCL034W	chrIII	StringTie	transcript	61658	62722	.	+	.	transcript_id TCONS_00000813; gene_id XLOC_000746; oId YCL034W_mRNA; cmp_ref YCL034W_mRNA; class_code =; tss_id TSS795;	XLOC_000746	YCL034W_mRNA	YCL034W_mRNA	=	TSS795	S000000539	LSB5	Protein of unknown function; binds Las17p, which is a homolog of human Wiskott-Aldrich Syndrome protein involved in actin patch assembly and actin polymerization; may mediate disassembly of the Pan1 complex from the endocytic coat	5.0565	4.9283	5.77842	5.13221	4.76641	5.02063	5.03709	5.07248	5.68253	5.49546	5.21818	4.18299	5.26571	5.68728	3.72905	5.47131	4.84423	5.03557	4.997	5.01943	4.92105	4.98357	4.44031	5.27964	4.51965	4.72429	4.85399	4.30138	4.24024
TCONS_00000880	2	gray65	YCR068W	chrIII	StringTie	transcript	237214	238776	.	+	.	transcript_id TCONS_00000880; gene_id XLOC_000807; oId YCR068W_mRNA; cmp_ref YCR068W_mRNA; class_code =; tss_id TSS859;	XLOC_000807	YCR068W_mRNA	YCR068W_mRNA	=	TSS859	S000000664	ATG15	Putative lipase required for lysis of autophagic and Cvt bodies; targeted to intravacuolar vesicles during autophagy via the multivesicular body (MVB) pathway; required for the maintenance of lipid droplet quantity after the diauxic shift; regulates lipolysis	3.70603	3.71583	4.79409	3.75438	3.58467	3.34841	3.00894	3.48424	4.67342	3.94241	3.78359	2.48078	4.05447	4.4476	1.60932	3.51301	3.44007	2.83816	2.8616	2.79064	2.82309	3.08028	1.90811	3.24624	2.37874	2.61024	2.13984	1.14577	1.42039
TCONS_00000883	2	gray65	YCR073W-A	chrIII	StringTie	transcript	246963	247910	.	+	.	transcript_id TCONS_00000883; gene_id XLOC_000810; oId YCR073W-A_mRNA; cmp_ref YCR073W-A_mRNA; class_code =; tss_id TSS862;	XLOC_000810	YCR073W-A_mRNA	YCR073W-A_mRNA	=	TSS862	S000000718	SOL2	Protein with a possible role in tRNA export; shows similarity to 6-phosphogluconolactonase non-catalytic domains but does not exhibit this enzymatic activity; homologous to Sol3p and Sol4p; SOL2 has a paralog, SOL1, that arose from the whole genome duplication	5.39992	5.37545	6.26256	5.49809	5.23088	5.38107	5.26063	5.22863	6.23056	5.90518	5.38757	4.79124	5.78859	6.03337	4.30963	5.58651	5.03217	5.12427	5.04342	4.886	5.10862	5.11663	4.46333	5.14768	4.63705	4.84397	4.48111	4.42833	4.27897
TCONS_00000976	2	gray65	YCR010C	chrIII	StringTie	transcript	132273	133124	.	-	.	transcript_id TCONS_00000976; gene_id XLOC_000896; oId YCR010C_mRNA; cmp_ref YCR010C_mRNA; class_code =; tss_id TSS951;	XLOC_000896	YCR010C_mRNA	YCR010C_mRNA	=	TSS951	S000000603	ADY2	Acetate transporter required for normal sporulation; phosphorylated in mitochondria; ADY2 has a paralog, ATO2, that arose from the whole genome duplication	3.38034	4.3843	3.91389	4.19186	4.96202	3.98279	3.31114	4.44964	4.64479	4.23814	4.5852	3.5799	3.53372	5.24302	3.90044	3.48632	3.43059	3.25383	3.53818	3.73134	3.46122	3.36493	3.57663	3.74957	3.21637	3.2498	3.12995	3.24356	3.5788
TCONS_00001152	2	gray65	YDL123W	chrIV	StringTie	transcript	241418	241840	.	+	.	transcript_id TCONS_00001152; gene_id XLOC_001061; oId YDL123W_mRNA; cmp_ref YDL123W_mRNA; class_code =; tss_id TSS1125;	XLOC_001061	YDL123W_mRNA	YDL123W_mRNA	=	TSS1125	S000002281	SNA4	Protein of unknown function; localized to the vacuolar outer membrane; predicted to be palmitoylated	5.09235	4.98943	5.82166	5.17849	5.81915	4.9227	5.83744	4.67518	5.64212	5.71585	5.07937	4.74608	5.70535	5.70443	4.52522	5.12956	4.77888	4.88153	4.20352	3.99523	4.26234	4.64106	3.86531	4.29522	4.83053	4.70297	4.14014	5.14684	4.46694
TCONS_00001300	2	gray65	YDR076W	chrIV	StringTie	transcript	597024	602239	.	+	.	transcript_id TCONS_00001300; gene_id XLOC_001195; oId MSTRG.1397.1; cmp_ref YDR076W_mRNA; class_code o; tss_id TSS1267;	XLOC_001195	MSTRG.1397.1	YDR076W_mRNA	o	TSS1267	S000002483	RAD55	Protein that stimulates strand exchange; stimulates strand exchange by stabilizing the binding of Rad51p to single-stranded DNA; involved in the recombinational repair of double-strand breaks in DNA during vegetative growth and meiosis; forms heterodimer with Rad57p	5.72381	6.46125	7.01509	5.91508	6.60577	5.86381	5.76619	5.76135	6.66781	6.32827	5.9985	5.1521	5.93088	6.82087	5.14807	6.5625	5.99403	5.82758	5.69476	5.58028	5.361	5.77344	5.40334	5.25002	5.47738	5.78428	4.92564	5.27016	5.59473
TCONS_00001303	2	gray65	YDR077W	chrIV	StringTie	transcript	600793	601809	.	+	.	transcript_id TCONS_00001303; gene_id XLOC_001195; oId YDR077W_mRNA; cmp_ref YDR077W_mRNA; class_code =; tss_id TSS1270;	XLOC_001195	YDR077W_mRNA	YDR077W_mRNA	=	TSS1270	S000002484	SED1	Major stress-induced structural GPI-cell wall glycoprotein; associates with translating ribosomes, possible role in mitochondrial genome maintenance; ORF contains two distinct variable minisatellites; SED1 has a paralog, SPI1, that arose from the whole genome duplication	7.08137	7.89389	8.71452	7.34128	7.98952	7.34182	7.07916	7.12745	8.2687	7.80287	7.47757	6.02719	7.32028	8.44226	5.80543	8.2134	7.36905	7.15646	6.94555	6.8444	6.49054	7.11583	6.39882	6.47729	6.67955	7.12499	5.68889	6.34483	6.44562
TCONS_00001376	2	gray65	YDR182W	chrIV	StringTie	transcript	827582	829057	.	+	.	transcript_id TCONS_00001376; gene_id XLOC_001260; oId YDR182W_mRNA; cmp_ref YDR182W_mRNA; class_code =; tss_id TSS1341;	XLOC_001260	YDR182W_mRNA	YDR182W_mRNA	=	TSS1341	S000002590	CDC1	Putative mannose-ethanolamine phosphate phosphodiesterase; involved in GPI-anchor remodeling prior to the attachment of cell wall proteins to beta 1,3-glucan, removing ethanolamine phosphate from the first mannose of GPI anchors; mutants display elevated Ca2+-dependent signaling resulting in secondary actin polarization and Golgi inheritance defects; enzyme is Mn2+-dependent; mutants have cell di…	4.93381	5.03043	5.22198	5.31246	5.45959	5.15479	5.10373	5.0494	5.59784	5.73569	5.40051	4.8527	5.31023	5.61237	4.85939	5.44339	5.16029	5.07284	5.34203	5.00153	5.03163	5.23878	4.78545	5.45173	5.08858	5.18834	5.04584	4.86961	5.27953
TCONS_00001440	2	gray65	YDR262W	chrIV	StringTie	transcript	993134	993952	.	+	.	transcript_id TCONS_00001440; gene_id XLOC_001322; oId YDR262W_mRNA; cmp_ref YDR262W_mRNA; class_code =; tss_id TSS1403;	XLOC_001322	YDR262W_mRNA	YDR262W_mRNA	=	TSS1403	S000002670		Putative protein of unknown function; green fluorescent protein (GFP)-fusion protein localizes to the vacuole and is induced in response to the DNA-damaging agent MMS; gene expression increases in response to Zymoliase treatment	7.49842	7.16877	7.44246	7.13911	7.76558	7.21508	7.55683	7.10955	7.31737	7.42766	7.10599	7.34467	7.48974	7.36683	7.38695	6.96093	7.2855	7.04515	6.66649	6.82405	6.79291	6.98264	6.92233	6.43971	7.00582	7.12737	6.91999	7.2155	7.0391
TCONS_00001447	2	gray65	YDR273W	chrIV	StringTie	transcript	1010176	1011273	.	+	.	transcript_id TCONS_00001447; gene_id XLOC_001329; oId YDR273W_mRNA; cmp_ref YDR273W_mRNA; class_code =; tss_id TSS1410;	XLOC_001329	YDR273W_mRNA	YDR273W_mRNA	=	TSS1410	S000002681	DON1	Meiosis-specific component of the spindle pole body; part of the leading edge protein (LEP) coat, forms a ring-like structure at the leading edge of the prospore membrane during meiosis II; DON1 has a paralog, CUE5, that arose from the whole genome	4.03089	4.06354	4.16969	4.09951	3.92458	3.66056	3.78797	3.7494	4.2018	4.38835	4.20168	3.6741	3.73006	4.43668	3.51769	4.18171	3.74796	3.69569	4.0403	3.7517	3.72101	3.82753	3.27693	3.91773	3.53754	3.55466	3.45616	3.48794	3.74689
TCONS_00001449	2	gray65	YDR277C	chrIV	StringTie	transcript	1013362	1019228	.	+	.	transcript_id TCONS_00001449; gene_id XLOC_001331; oId MSTRG.1671.1; cmp_ref YDR277C_mRNA; class_code x; tss_id TSS1412;	XLOC_001331	MSTRG.1671.1	YDR277C_mRNA	x	TSS1412	S000002685	MTH1	Negative regulator of the glucose-sensing signal transduction pathway; required for repression of transcription by Rgt1p; interacts with Rgt1p and the Snf3p and Rgt2p glucose sensors; phosphorylated by Yck1p, triggering Mth1p degradation; MTH1 has a paralog, STD1, that arose from the whole genome duplication	1.06002	1.30795	0.907517	0.723064	1.33062	0.904645	1.45899	1.32096	0.883786	0.762379	1.14109	1.4746	0.838634	0.773956	1.36544	0.795563	1.24024	0.877984	0.612556	1.39084	0.780784	0.881447	1.23473	0.330393	1.06654	1.24396	1.21988	1.08599	1.14176
TCONS_00001627	2	gray65	YDR536W	chrIV	StringTie	transcript	1508005	1509714	.	+	.	transcript_id TCONS_00001627; gene_id XLOC_001501; oId YDR536W_mRNA; cmp_ref YDR536W_mRNA; class_code =; tss_id TSS1586;	XLOC_001501	YDR536W_mRNA	YDR536W_mRNA	=	TSS1586	S000002944	STL1	Glycerol proton symporter of the plasma membrane; subject to glucose-induced inactivation, strongly but transiently induced when cells are subjected to osmotic shock	3.35081	3.78318	3.98501	3.26759	3.79406	3.33984	2.97089	3.35156	3.6176	3.26688	3.61466	2.88876	3.59145	3.64532	2.48797	3.09699	3.12618	2.42257	2.93837	2.88126	2.38125	3.05736	2.86913	2.5488	2.84023	3.19034	2.18487	1.6716	2.23066
TCONS_00001637	2	gray65	YDL243C	chrIV	StringTie	transcript	17577	18566	.	-	.	transcript_id TCONS_00001637; gene_id XLOC_001510; oId YDL243C_mRNA; cmp_ref YDL243C_mRNA; class_code =; tss_id TSS1596;	XLOC_001510	YDL243C_mRNA	YDL243C_mRNA	=	TSS1596	S000002402	AAD4	Putative aryl-alcohol dehydrogenase; involved in oxidative stress response; similar to P. chrysosporium aryl-alcohol dehydrogenase; expression induced in cells treated with the mycotoxin patulin; members of the AAD gene family comprise three pairs (AAD3 + AAD15, AAD6/AAD16 + AAD4, AAD10 + AAD14) whose two genes are more related to one another than to other members of the family	3.58581	3.75797	4.08151	3.96748	3.8684	3.61309	3.70203	3.93037	4.21994	4.10694	4.03244	3.18841	3.71412	4.12672	3.09368	3.88896	3.36798	3.3813	3.89001	3.45778	3.38811	3.68261	3.40593	3.81825	3.21286	3.44902	3.47466	3.09795	3.39244
TCONS_00001687	2	gray65	YDL174C	chrIV	StringTie	transcript	145826	147589	.	-	.	transcript_id TCONS_00001687; gene_id XLOC_001557; oId YDL174C_mRNA; cmp_ref YDL174C_mRNA; class_code =; tss_id TSS1646;	XLOC_001557	YDL174C_mRNA	YDL174C_mRNA	=	TSS1646	S000002333	DLD1	D-lactate dehydrogenase; oxidizes D-lactate to pyruvate, transcription is heme-dependent, repressed by glucose, and derepressed in ethanol or lactate; located in the mitochondrial inner membrane	5.57875	5.14046	6.17641	5.70091	5.47687	5.4807	5.33077	5.39372	6.38328	5.85644	5.42999	4.87509	5.98955	5.95571	4.68535	6.1971	5.47848	5.73065	5.89719	5.66056	5.72664	5.70185	5.24029	6.25295	5.3791	5.55527	5.54944	5.35183	5.52218
TCONS_00001751	2	gray65	YDL078C	chrIV	StringTie	transcript	315357	316388	.	-	.	transcript_id TCONS_00001751; gene_id XLOC_001617; oId YDL078C_mRNA; cmp_ref YDL078C_mRNA; class_code =; tss_id TSS1709;	XLOC_001617	YDL078C_mRNA	YDL078C_mRNA	=	TSS1709	S000002236	MDH3	Peroxisomal malate dehydrogenase; catalyzes interconversion of malate and oxaloacetate; involved in the glyoxylate cycle	7.56105	7.73465	7.84753	8.1249	7.59907	7.82752	7.44867	7.77384	7.90982	8.08247	7.85193	7.08218	7.42918	7.99372	6.97254	7.71281	7.15145	7.39369	7.69065	7.59008	7.48123	7.46274	7.40073	7.92388	7.03942	7.35686	7.21746	7.04353	7.39781
TCONS_00001847	2	gray65	YDR040C	chrIV	StringTie	transcript	535192	538467	.	-	.	transcript_id TCONS_00001847; gene_id XLOC_001698; oId YDR040C_mRNA; cmp_ref YDR040C_mRNA; class_code =; tss_id TSS1797;	XLOC_001698	YDR040C_mRNA	YDR040C_mRNA	=	TSS1797	S000002447	ENA1	P-type ATPase sodium pump; involved in Na+ and Li+ efflux to allow salt tolerance	2.70143	2.82644	3.48176	3.2443	2.9499	2.79996	2.12467	2.89647	3.33915	3.07019	2.90499	1.74437	2.08975	3.48015	1.09854	3.18919	2.66774	2.64606	3.5005	2.90978	2.86761	2.93319	1.90335	2.86663	2.20879	2.15411	2.13231	1.32459	1.39848
TCONS_00001951	2	gray65	YDR175C	chrIV	StringTie	transcript	813193	814152	.	-	.	transcript_id TCONS_00001951; gene_id XLOC_001789; oId YDR175C_mRNA; cmp_ref YDR175C_mRNA; class_code =; tss_id TSS1901;	XLOC_001789	YDR175C_mRNA	YDR175C_mRNA	=	TSS1901	S000002582	RSM24	Mitochondrial ribosomal protein of the small subunit	5.54229	5.54144	5.6193	5.73769	5.83069	5.67809	5.3467	5.66138	5.64447	5.75764	5.76577	5.52442	5.56563	5.54462	5.5537	5.81444	5.5736	5.55462	5.82283	5.56264	5.65222	5.71797	5.59796	5.7673	5.43632	5.55879	5.55847	5.55087	5.77265
TCONS_00002005	2	gray65	YDR256C	chrIV	StringTie	transcript	968133	969680	.	-	.	transcript_id TCONS_00002005; gene_id XLOC_001841; oId YDR256C_mRNA; cmp_ref YDR256C_mRNA; class_code =; tss_id TSS1954;	XLOC_001841	YDR256C_mRNA	YDR256C_mRNA	=	TSS1954	S000002664	CTA1	Catalase A; breaks down hydrogen peroxide in the peroxisomal matrix formed by acyl-CoA oxidase (Pox1p) during fatty acid beta-oxidation	1.37111	2.11072	2.08472	1.96428	2.17278	1.61105	1.08609	1.76168	2.08812	1.7139	1.87427	1.39516	1.66132	1.43483	0.501238	1.6275	1.80386	1.31717	1.79398	1.52682	1.2144	1.62027	1.40693	1.03425	1.10935	1.06486	1.22809	0.797114	0.603543
TCONS_00002023	2	gray65	YDR273W	chrIV	StringTie	transcript	1008882	1011273	.	-	.	transcript_id TCONS_00002023; gene_id XLOC_001858; oId MSTRG.1665.1; cmp_ref YDR273W_mRNA; class_code x; tss_id TSS1971;	XLOC_001858	MSTRG.1665.1	YDR273W_mRNA	x	TSS1971	S000002681	DON1	Meiosis-specific component of the spindle pole body; part of the leading edge protein (LEP) coat, forms a ring-like structure at the leading edge of the prospore membrane during meiosis II; DON1 has a paralog, CUE5, that arose from the whole genome	-0.405566	-1.2246	-1.31065	-0.972129	-0.8397	-0.922212	-0.842677	-1.48647	-1.09243	-1.22812	-0.707082	-0.00551783	-0.919049	-0.180838	0.0120312	-1.19982	-1.23424	-1.12809	-1.858	-0.780073	-1.01114	-1.39506	-0.66596	-1.1233	-1.21664	-0.649456	-0.731135	-0.316124	-0.648301
TCONS_00002117	2	gray65	YDR384C	chrIV	StringTie	transcript	1241204	1242031	.	-	.	transcript_id TCONS_00002117; gene_id XLOC_001947; oId YDR384C_mRNA; cmp_ref YDR384C_mRNA; class_code =; tss_id TSS2062;	XLOC_001947	YDR384C_mRNA	YDR384C_mRNA	=	TSS2062	S000002792	ATO3	Plasma membrane protein, putative ammonium transporter; regulation pattern suggests a possible role in export of ammonia from the cell; phosphorylated in mitochondria; member of the TC 9.B.33 YaaH family of putative transporters	4.62486	5.28563	5.32274	4.77989	5.04231	4.53515	4.55247	4.45091	5.04533	5.60349	4.64953	4.36762	4.51836	4.71995	3.72101	4.35945	4.33221	4.05852	4.11949	3.77256	4.03034	4.03337	3.29646	3.76328	3.75174	3.78254	3.60673	3.37865	3.38272
TCONS_00002179	2	gray65	YDR479C	chrIV	StringTie	transcript	1415210	1416874	.	-	.	transcript_id TCONS_00002179; gene_id XLOC_002003; oId YDR479C_mRNA; cmp_ref YDR479C_mRNA; class_code =; tss_id TSS2122;	XLOC_002003	YDR479C_mRNA	YDR479C_mRNA	=	TSS2122	S000002887	PEX29	Peroxisomal integral membrane peroxin; involved in the regulation of peroxisomal size, number and distribution; genetic interactions suggest that Pex28p and Pex29p act at steps upstream of those mediated by Pex30p, Pex31p, and Pex32p; forms ER foci upon DNA replication stress	4.71821	4.72293	5.37272	4.9691	5.15463	4.82037	5.00455	4.60511	5.53577	5.62919	5.07685	4.11252	5.15968	5.52227	3.99015	4.95741	4.42496	4.42459	4.61952	4.40324	4.34815	4.48355	3.97249	4.52053	3.9593	4.25782	3.88089	3.64737	4.11516
TCONS_00002292	2	gray65	YIL099W	chrIX	StringTie	transcript	178004	179653	.	+	.	transcript_id TCONS_00002292; gene_id XLOC_002100; oId YIL099W_mRNA; cmp_ref YIL099W_mRNA; class_code =; tss_id TSS2226;	XLOC_002100	YIL099W_mRNA	YIL099W_mRNA	=	TSS2226	S000001361	SGA1	Intracellular sporulation-specific glucoamylase; involved in glycogen degradation; induced during starvation of a/a diploids late in sporulation, but dispensable for sporulation	2.06277	2.25242	3.03082	1.98177	2.1515	1.96952	1.57294	2.49751	3.40032	2.14759	2.81078	1.74612	1.97218	2.52035	0.733528	2.31438	2.3359	2.1387	2.19281	1.55141	2.06066	1.92874	1.34601	2.09243	1.80769	2.27165	1.29117	0.77602	1.07052
TCONS_00002363	2	gray65	YIL006W	chrIX	StringTie	transcript	344062	345183	.	+	.	transcript_id TCONS_00002363; gene_id XLOC_002165; oId YIL006W_mRNA; cmp_ref YIL006W_mRNA; class_code =; tss_id TSS2294;	XLOC_002165	YIL006W_mRNA	YIL006W_mRNA	=	TSS2294	S000001268	YIA6	Mitochondrial NAD+ transporter; involved in the transport of NAD+ into the mitochondria (see also YEA6); member of the mitochondrial carrier subfamily; disputed role as a pyruvate transporter; has putative mouse and human orthologs; YIA6 has a paralog, YEA6, that arose from the whole genome duplication	2.93649	1.92029	3.49945	2.78821	2.78548	2.38461	2.86144	2.34111	3.59766	3.25175	2.78606	3.00182	3.34302	3.24287	2.45877	2.74778	3.14655	3.03049	2.50447	2.2584	2.92096	3.09418	2.36416	2.88249	3.12808	3.27302	2.96956	3.02841	2.74526
TCONS_00002411	2	gray65	YIL160C	chrIX	StringTie	transcript	40191	41444	.	-	.	transcript_id TCONS_00002411; gene_id XLOC_002212; oId YIL160C_mRNA; cmp_ref YIL160C_mRNA; class_code =; tss_id TSS2342;	XLOC_002212	YIL160C_mRNA	YIL160C_mRNA	=	TSS2342	S000001422	POT1	3-ketoacyl-CoA thiolase with broad chain length specificity; cleaves 3-ketoacyl-CoA into acyl-CoA and acetyl-CoA during beta-oxidation of fatty acids	2.1523	2.64033	2.99469	2.05964	2.56853	2.3314	1.4139	2.55951	3.12064	2.11498	2.8264	1.26839	0.951968	2.20072	-0.535123	2.79467	2.47558	1.76159	2.38386	2.09794	1.85663	2.4635	1.47169	2.16246	1.39495	2.19451	1.40011	0.0390547	0.532199
TCONS_00002422	2	gray65	YIL146C	chrIX	StringTie	transcript	74184	75773	.	-	.	transcript_id TCONS_00002422; gene_id XLOC_002223; oId YIL146C_mRNA; cmp_ref YIL146C_mRNA; class_code =; tss_id TSS2353;	XLOC_002223	YIL146C_mRNA	YIL146C_mRNA	=	TSS2353	S000001408	ATG32	Mitochondrial outer membrane protein required to initiate mitophagy; recruits the autophagy adaptor protein Atg11p and the ubiquitin-like protein Atg8p to the mitochondrial surface to initiate mitophagy, the selective vacuolar degradation of mitochondria in response to starvation; can promote pexophagy when placed ectopically in the peroxisomal membrane; regulates mitophagy and ethanol production…	4.70063	4.49036	5.21303	4.51007	5.01533	4.24023	5.23969	4.38023	5.14582	5.2918	4.53891	4.1097	5.11912	5.02815	3.93303	4.54222	4.46385	4.38756	4.33632	4.05875	4.1477	4.24865	3.79347	3.87743	3.97338	4.12667	4.04288	3.90943	3.98168
TCONS_00002486	2	gray65	YIL066C	chrIX	StringTie	transcript	238099	240708	.	-	.	transcript_id TCONS_00002486; gene_id XLOC_002285; oId YIL066C_mRNA; cmp_ref YIL066C_mRNA; class_code =; tss_id TSS2417;	XLOC_002285	YIL066C_mRNA	YIL066C_mRNA	=	TSS2417	S000001328	RNR3	Minor isoform of large subunit of ribonucleotide-diphosphate reductase; the RNR complex catalyzes rate-limiting step in dNTP synthesis, regulated by DNA replication and DNA damage checkpoint pathways via localization of small subunits; RNR3 has a paralog, RNR1, that arose from the whole genome duplication	1.42077	0.869767	2.02295	1.55976	1.37953	1.00999	1.4456	1.2719	2.34187	2.23261	1.22191	0.828332	2.32216	1.9694	0.679324	1.44634	1.21218	0.939458	1.38791	0.793287	1.22292	1.20766	0.337898	0.64004	0.426524	0.536881	0.511754	0.461535	0.578027
TCONS_00002503	2	gray65	YIL042C	chrIX	StringTie	transcript	275108	276292	.	-	.	transcript_id TCONS_00002503; gene_id XLOC_002300; oId YIL042C_mRNA; cmp_ref YIL042C_mRNA; class_code =; tss_id TSS2434;	XLOC_002300	YIL042C_mRNA	YIL042C_mRNA	=	TSS2434	S000001304	PKP1	Mitochondrial protein kinase; involved in negative regulation of pyruvate dehydrogenase complex activity by phosphorylating the ser-133 residue of the Pda1p subunit; acts in concert with kinase Pkp2p and phosphatases Ptc5p and Ptc6p	4.42672	4.04632	5.20266	4.35398	4.13017	4.17605	4.30799	4.03971	5.06501	4.49376	4.00356	3.57563	4.85168	4.78591	2.92563	4.00367	3.84858	4.09021	3.68566	3.56004	3.79712	3.62036	3.26091	3.43203	3.03061	3.26535	3.01041	2.97081	3.31977
TCONS_00002509	2	gray65	YIL033C	chrIX	StringTie	transcript	290419	291669	.	-	.	transcript_id TCONS_00002509; gene_id XLOC_002306; oId YIL033C_mRNA; cmp_ref YIL033C_mRNA; class_code =; tss_id TSS2440;	XLOC_002306	YIL033C_mRNA	YIL033C_mRNA	=	TSS2440	S000001295	BCY1	Regulatory subunit of the cyclic AMP-dependent protein kinase (PKA); PKA is a component of a signaling pathway that controls a variety of cellular processes, including metabolism, cell cycle, stress response, stationary phase, and sporulation	5.11401	4.67066	5.97504	5.36751	4.93317	5.19536	5.08827	4.96889	6.03158	5.85133	5.24133	4.28855	5.44393	5.91817	3.78565	5.18863	4.72677	4.94575	4.82551	4.55508	4.68741	4.71279	4.17607	4.79716	4.20314	4.63252	4.4536	4.06916	3.99509
TCONS_00002581	2	gray65	YEL071W	chrV	StringTie	transcript	16355	17845	.	+	.	transcript_id TCONS_00002581; gene_id XLOC_002376; oId YEL071W_mRNA; cmp_ref YEL071W_mRNA; class_code =; tss_id TSS2512;	XLOC_002376	YEL071W_mRNA	YEL071W_mRNA	=	TSS2512	S000000797	DLD3	D-lactate dehydrogenase; part of the retrograde regulon which consists of genes whose expression is stimulated by damage to mitochondria and reduced in cells grown with glutamate as the sole nitrogen source, located in the cytoplasm	7.55347	7.68298	8.14236	7.78102	7.43771	7.84711	7.64043	7.43945	7.87218	7.98577	7.58863	7.49096	7.72275	8.0296	7.6015	8.22079	8.00155	7.91334	8.3029	8.2294	8.21135	8.17356	8.15365	8.44279	7.89626	8.12393	7.99008	7.82438	8.20173
TCONS_00002643	2	gray65	YER004W	chrV	StringTie	transcript	159580	160275	.	+	.	transcript_id TCONS_00002643; gene_id XLOC_002437; oId YER004W_mRNA; cmp_ref YER004W_mRNA; class_code =; tss_id TSS2573;	XLOC_002437	YER004W_mRNA	YER004W_mRNA	=	TSS2573	S000000806	FMP52	Protein of unknown function; localized to the mitochondrial outer membrane; induced by treatment with 8-methoxypsoralen and UVA irradiation	7.22153	6.91962	7.64716	7.29135	6.74324	7.13789	7.04647	6.99651	7.40122	7.33831	6.9288	6.64755	6.93063	7.18501	5.77299	7.27815	6.99847	7.12497	7.01653	6.8676	7.05655	7.07184	6.6848	7.24462	6.54077	6.93693	6.53825	6.37578	6.172
TCONS_00002661	2	gray65	YER024W	chrV	StringTie	transcript	202192	204963	.	+	.	transcript_id TCONS_00002661; gene_id XLOC_002455; oId YER024W_mRNA; cmp_ref YER024W_mRNA; class_code =; tss_id TSS2591;	XLOC_002455	YER024W_mRNA	YER024W_mRNA	=	TSS2591	S000000826	YAT2	Carnitine acetyltransferase; has similarity to Yat1p, which is a carnitine acetyltransferase associated with the mitochondrial outer membrane	5.59033	6.59904	6.17675	6.10767	5.9741	5.73323	5.3954	5.83717	6.4158	6.0947	5.98625	5.04427	6.01524	6.78358	4.95356	5.71449	5.50132	5.18712	5.77156	5.68899	5.44196	5.29042	5.23068	5.7516	4.98558	5.16617	5.0289	4.44494	5.04106
TCONS_00002727	2	gray65	YER096W	chrV	StringTie	transcript	351698	353236	.	+	.	transcript_id TCONS_00002727; gene_id XLOC_002517; oId YER096W_mRNA; cmp_ref YER096W_mRNA; class_code =; tss_id TSS2655;	XLOC_002517	YER096W_mRNA	YER096W_mRNA	=	TSS2655	S000000898	SHC1	Sporulation-specific activator of Chs3p (chitin synthase III); required for the synthesis of the chitosan layer of ascospores; transcriptionally induced at alkaline pH; SHC1 has a paralog, SKT5, that arose from the whole genome duplication	4.49304	4.66036	4.89664	5.1909	5.09457	4.7453	4.73231	4.98157	5.18173	5.30953	5.23626	4.40606	4.58565	5.23806	4.0505	4.4674	4.3348	4.27001	4.59599	4.51163	4.42762	4.474	4.37612	4.55485	4.10752	4.35417	4.23571	3.77024	4.03283
TCONS_00002767	2	gray65	YER141W	chrV	StringTie	transcript	453459	454919	.	+	.	transcript_id TCONS_00002767; gene_id XLOC_002550; oId YER141W_mRNA; cmp_ref YER141W_mRNA; class_code =; tss_id TSS2694;	XLOC_002550	YER141W_mRNA	YER141W_mRNA	=	TSS2694	S000000943	COX15	Protein required for the hydroxylation of heme O to form heme A; heme A is an essential prosthetic group for cytochrome c oxidase	5.52461	5.27581	5.93583	6.04123	5.70138	5.59525	5.66447	5.40195	6.20976	6.0715	5.5579	5.03842	5.91054	6.0881	4.92887	5.98992	5.4671	5.54535	5.92661	5.63007	5.58472	5.67824	5.25398	5.93831	5.25983	5.35632	5.3698	5.08707	5.29427
TCONS_00002813	2	gray65	YEL071W	chrV	StringTie	transcript	16219	17897	.	-	.	transcript_id TCONS_00002813; gene_id XLOC_002593; oId MSTRG.2362.1; cmp_ref YEL071W_mRNA; class_code x; tss_id TSS2739;	XLOC_002593	MSTRG.2362.1	YEL071W_mRNA	x	TSS2739	S000000797	DLD3	D-lactate dehydrogenase; part of the retrograde regulon which consists of genes whose expression is stimulated by damage to mitochondria and reduced in cells grown with glutamate as the sole nitrogen source, located in the cytoplasm	-3.57052	-0.911021	-2.25375	-2.3809	-1.0277	-1.95412	-1.97778	-1.57624	-0.979572	-1.45448	-2.43932	-2.09127	-2.17397	-0.744648	-1.98721	-1.52745	-2.30858	-2.30029	-3.38691	-0.722823	-2.64188	-2.06278	-2.1697	-2.37011	-3.9988	-2.22226	-1.97343	-1.57104	-3.37715
TCONS_00002873	2	gray65	YEL012W	chrV	StringTie	transcript	131642	135264	.	-	.	transcript_id TCONS_00002873; gene_id XLOC_002651; oId MSTRG.2467.1; cmp_ref YEL012W_mRNA; class_code x; tss_id TSS2799;	XLOC_002651	MSTRG.2467.1	YEL012W_mRNA	x	TSS2799	S000000738	UBC8	Ubiquitin-conjugating enzyme that regulates gluconeogenesis; negatively regulates gluconeogenesis by mediating the glucose-induced ubiquitination of fructose-1,6-bisphosphatase (FBPase); cytoplasmic enzyme that catalyzes the ubiquitination of histones in vitro	-1.47498	-1.26963	-0.898208	-1.94795	-1.07934	-1.35845	-1.56582	-0.845607	-0.473977	-1.21042	-1.34727	-1.44342	-1.15922	-0.326983	-1.51183	-1.79878	-1.78345	-1.82491	-1.994	-1.16827	-1.7304	-2.4661	-1.69432	-1.94128	-1.93846	-2.3666	-1.53412	-1.49159	-1.67938
TCONS_00002936	2	gray65	YER065C	chrV	StringTie	transcript	285241	286914	.	-	.	transcript_id TCONS_00002936; gene_id XLOC_002713; oId YER065C_mRNA; cmp_ref YER065C_mRNA; class_code =; tss_id TSS2862;	XLOC_002713	YER065C_mRNA	YER065C_mRNA	=	TSS2862	S000000867	ICL1	Isocitrate lyase; catalyzes the formation of succinate and glyoxylate from isocitrate, a key reaction of the glyoxylate cycle; expression of ICL1 is induced by growth on ethanol and repressed by growth on glucose	4.74818	5.53218	5.65718	5.1439	5.5726	4.75844	4.71483	5.35689	6.06617	5.64317	5.48742	4.09909	5.29794	6.37321	3.80073	5.23053	4.74299	4.57956	4.9115	4.77629	4.55399	4.69992	4.39471	4.83012	4.39352	4.42246	4.17459	3.84604	4.17405
TCONS_00002973	2	gray65	YER101C	chrV	StringTie	transcript	360502	361794	.	-	.	transcript_id TCONS_00002973; gene_id XLOC_002749; oId YER101C_mRNA; cmp_ref YER101C_mRNA; class_code =; tss_id TSS2899;	XLOC_002749	YER101C_mRNA	YER101C_mRNA	=	TSS2899	S000000903	AST2	Lipid raft associated protein; overexpression restores Pma1p localization to lipid rafts which is required for targeting of Pma1p to the plasma membrane; sometimes classified in the medium-chain dehydrogenase/reductases (MDRs) superfamily; AST2 has a paralog, AST1, that arose from the whole genome duplication	4.40545	4.1069	4.50871	4.3543	4.94543	4.17648	5.06099	4.14221	4.59308	4.94576	4.35147	4.19593	4.61637	4.55208	4.22035	4.30189	4.17462	4.15172	4.05964	4.03789	3.97733	4.19416	4.06417	3.9731	4.10463	4.14493	4.24569	4.30536	4.31059
TCONS_00003026	2	gray65	YER162C	chrV	StringTie	transcript	500630	502894	.	-	.	transcript_id TCONS_00003026; gene_id XLOC_002799; oId YER162C_mRNA; cmp_ref YER162C_mRNA; class_code =; tss_id TSS2949;	XLOC_002799	YER162C_mRNA	YER162C_mRNA	=	TSS2949	S000000964	RAD4	Protein that recognizes and binds damaged DNA (with Rad23p) during NER; subunit of Nuclear Excision Repair Factor 2 (NEF2); also involved, with Rad23p, in turnover of ubiquitylated proteins; NER stands for nucleotide excision repair	3.88225	4.38764	4.20599	4.31513	4.36829	4.1891	4.00298	4.40014	4.58099	4.9034	4.57668	3.50552	4.00234	4.61771	3.51777	4.60312	3.85314	3.90481	4.46401	4.18539	4.06456	4.11147	3.68453	4.59967	3.76798	3.82927	3.91459	3.24346	3.90747
TCONS_00003055	2	gray65	YFL059W	chrVI	StringTie	transcript	11363	12259	.	+	.	transcript_id TCONS_00003055; gene_id XLOC_002828; oId YFL059W_mRNA; cmp_ref YFL059W_mRNA; class_code =; tss_id TSS2978;	XLOC_002828	YFL059W_mRNA	YFL059W_mRNA	=	TSS2978	S000001835	SNZ3	Member of a stationary phase-induced gene family; expressed in the presence of galactose; transcription of SNZ3 is induced prior to diauxic shift, and also in the absence of thiamin in a Thi2p-dependent manner; forms a coregulated gene pair with SNO3	1.99053	1.96677	2.50649	2.19472	2.28137	1.89434	1.799	1.82519	2.63757	2.69619	2.08959	1.40952	1.8745	2.19747	1.63205	2.3382	1.58632	1.97826	2.04107	2.1076	1.85456	1.94244	1.93007	2.3069	1.59492	2.32877	1.65992	1.70075	2.03683
TCONS_00003057	2	gray65	YFL055W	chrVI	StringTie	transcript	17004	18680	.	+	.	transcript_id TCONS_00003057; gene_id XLOC_002830; oId YFL055W_mRNA; cmp_ref YFL055W_mRNA; class_code =; tss_id TSS2980;	XLOC_002830	YFL055W_mRNA	YFL055W_mRNA	=	TSS2980	S000001839	AGP3	Low-affinity amino acid permease; may act to supply the cell with amino acids as nitrogen source in nitrogen-poor conditions; transcription is induced under conditions of sulfur limitation; plays a role in regulating Ty1 transposition	3.89518	3.09728	4.85604	4.39361	3.37755	3.83805	3.36092	4.03638	4.96112	4.43206	4.17022	3.20638	4.14462	4.3815	2.73173	4.30869	3.81262	3.77881	4.27381	3.96647	4.013	4.05405	3.38415	4.35368	3.56821	3.48122	3.69231	3.08374	2.73309
TCONS_00003073	2	gray65	YFL030W	chrVI	StringTie	transcript	76831	77988	.	+	.	transcript_id TCONS_00003073; gene_id XLOC_002845; oId YFL030W_mRNA; cmp_ref YFL030W_mRNA; class_code =; tss_id TSS2996;	XLOC_002845	YFL030W_mRNA	YFL030W_mRNA	=	TSS2996	S000001864	AGX1	Alanine:glyoxylate aminotransferase (AGT); catalyzes the synthesis of glycine from glyoxylate, which is one of three pathways for glycine biosynthesis in yeast; similar to mammalian and plant alanine:glyoxylate aminotransferases; human homolog AGXT complements yeast null mutant	5.9745	5.83772	6.6269	6.43261	5.72568	5.77467	5.32381	5.7262	6.52803	6.08424	5.89322	4.90647	6.0096	6.17167	4.56532	6.04727	5.58725	5.71269	5.73193	5.55025	5.51441	5.57343	5.15547	5.78581	4.93034	5.31317	4.99067	4.43351	4.66925
TCONS_00003090	2	gray65	YFL007W	chrVI	StringTie	transcript	123479	129910	.	+	.	transcript_id TCONS_00003090; gene_id XLOC_002862; oId YFL007W_mRNA; cmp_ref YFL007W_mRNA; class_code =; tss_id TSS3013;	XLOC_002862	YFL007W_mRNA	YFL007W_mRNA	=	TSS3013	S000001887	BLM10	Proteasome activator; binds the core proteasome (CP) and stimulates proteasome-mediated protein degradation by inducing gate opening; required for sequestering CP into proteasome storage granule (PSG) during quiescent phase and for nuclear import of CP in proliferating cells; required for resistance to bleomycin, may be involved in protecting against oxidative damage; similar to mammalian PA200	4.99222	5.16268	5.03269	5.24127	5.10978	4.88285	4.80621	4.99861	5.10803	5.12172	5.15322	4.2945	4.90105	5.09619	4.21889	5.18016	4.95433	4.88658	5.20626	5.00638	4.91572	4.84025	4.60151	5.07623	4.681	4.55939	4.60592	4.05475	4.37615
TCONS_00003177	2	gray65	YFL016C	chrVI	StringTie	transcript	104701	106236	.	-	.	transcript_id TCONS_00003177; gene_id XLOC_002943; oId YFL016C_mRNA; cmp_ref YFL016C_mRNA; class_code =; tss_id TSS3099;	XLOC_002943	YFL016C_mRNA	YFL016C_mRNA	=	TSS3099	S000001878	MDJ1	Co-chaperone that stimulates HSP70 protein Ssc1p ATPase activity; involved in protein folding/refolding in the mitochodrial matrix; required for proteolysis of misfolded proteins; member of the HSP40 (DnaJ) family of chaperones	4.48667	4.46255	5.48007	4.45218	4.2528	4.47808	4.02696	4.46603	5.4819	4.60574	4.88877	4.04037	4.4849	5.02117	3.54097	5.39224	4.88536	4.92617	4.6464	4.53235	4.72719	4.90584	4.00049	5.15593	4.43978	4.8587	4.35939	3.997	4.20797
TCONS_00003210	2	gray65	YFR024C-A	chrVI	StringTie	transcript	201960	203433	.	-	.	transcript_id TCONS_00003210; gene_id XLOC_002975; oId YFR024C-A_mRNA; cmp_ref YFR024C-A_mRNA; class_code =; tss_id TSS3132;	XLOC_002975	YFR024C-A_mRNA	YFR024C-A_mRNA	=	TSS3132	S000002968	LSB3	Protein containing a C-terminal SH3 domain; binds Las17p, which is a homolog of human Wiskott-Aldrich Syndrome protein involved in actin patch assembly and actin polymerization; protein abundance increases in response to DNA replication stress; LSB3 has a paralog, YSC84, that arose from the whole genome duplication	6.2392	5.8912	6.76742	6.64137	5.69779	6.52336	5.78946	6.40331	6.86639	6.56501	6.65684	5.61829	6.13636	6.68252	5.29042	6.86291	6.20902	6.34161	6.71035	6.58908	6.57308	6.54715	5.99247	7.18272	5.92479	6.39407	6.20669	5.56215	5.75811
TCONS_00003233	2	gray65	YFR044C	chrVI	StringTie	transcript	239992	241437	.	-	.	transcript_id TCONS_00003233; gene_id XLOC_002995; oId YFR044C_mRNA; cmp_ref YFR044C_mRNA; class_code =; tss_id TSS3154;	XLOC_002995	YFR044C_mRNA	YFR044C_mRNA	=	TSS3154	S000001940	DUG1	Cys-Gly metallo-di-peptidase; forms a complex with Dug2p and Dug3p to degrade glutathione (GSH) and other peptides containing a gamma-glu-X bond in an alternative pathway to GSH degradation by gamma-glutamyl transpeptidase (Ecm38p); human homolog CNDP2 can complement yeast dug1 mutant	6.54605	6.42194	7.06519	7.08514	6.53365	6.69984	6.34813	6.53977	7.23229	7.20078	6.71108	6.04908	6.59447	6.93734	5.7399	7.09529	6.44427	6.51104	6.99729	6.68724	6.67679	6.65532	6.29661	7.09256	6.09355	6.37719	6.2696	5.9675	6.22616
TCONS_00003299	2	gray65	YGL196W	chrVII	StringTie	transcript	129883	131169	.	+	.	transcript_id TCONS_00003299; gene_id XLOC_003059; oId YGL196W_mRNA; cmp_ref YGL196W_mRNA; class_code =; tss_id TSS3220;	XLOC_003059	YGL196W_mRNA	YGL196W_mRNA	=	TSS3220	S000003164	DSD1	D-serine dehydratase (aka D-serine ammonia-lyase); converts D-serine to pyruvate and ammonia by a reaction dependent on pyridoxal 5'-phosphate and zinc; may play a role in D-serine detoxification; L-serine is not a substrate	5.41175	5.59732	5.41243	5.64121	5.4767	5.5583	5.16285	5.46556	5.4292	5.40988	5.56827	4.9921	5.06909	5.15028	4.83064	5.70315	5.35015	5.3106	5.63773	5.60886	5.47642	5.51115	5.44155	5.63343	5.10657	5.23917	5.25193	4.94595	5.23365
TCONS_00003465	2	gray65	YGR032W	chrVII	StringTie	transcript	548264	553951	.	+	.	transcript_id TCONS_00003465; gene_id XLOC_003216; oId YGR032W_mRNA; cmp_ref YGR032W_mRNA; class_code =; tss_id TSS3384;	XLOC_003216	YGR032W_mRNA	YGR032W_mRNA	=	TSS3384	S000003264	GSC2	Catalytic subunit of 1,3-beta-glucan synthase; involved in formation of the inner layer of the spore wall; activity positively regulated by Rho1p and negatively by Smk1p; GSC2 has a paralog, FKS1, that arose from the whole genome duplication	5.25736	5.41159	6.06048	5.38533	5.25108	5.18314	4.89888	5.1317	5.98938	5.65331	5.41984	4.51119	5.52457	6.00483	4.40464	6.09666	5.91372	5.4406	6.07657	5.73282	5.49502	5.64311	5.03865	5.45694	5.08872	5.09335	4.87974	4.51638	4.81753
TCONS_00003475	2	gray65	YGR046W	chrVII	StringTie	transcript	584895	586052	.	+	.	transcript_id TCONS_00003475; gene_id XLOC_003225; oId YGR046W_mRNA; cmp_ref YGR046W_mRNA; class_code =; tss_id TSS3394;	XLOC_003225	YGR046W_mRNA	YGR046W_mRNA	=	TSS3394	S000003278	TAM41	Mitochondrial phosphatidate cytidylyltransferase (CDP-DAG synthase); required for cardiolipin biosynthesis; viability of null mutant is strain-dependent; mRNA is targeted to the bud; mutant displays defect in mitochondrial protein import, likely due to altered membrane lipid composition	6.06202	6.48626	6.2667	6.4318	6.2721	6.13877	5.94857	6.18761	6.29872	6.29808	6.25887	5.67306	6.07542	6.3403	5.63575	6.27104	6.05393	5.97537	6.15561	6.04374	5.99305	5.97387	5.85073	5.98207	5.5919	5.73477	5.72166	5.45998	5.82612
TCONS_00003554	2	gray65	YGR141W	chrVII	StringTie	transcript	770569	771972	.	+	.	transcript_id TCONS_00003554; gene_id XLOC_003301; oId YGR141W_mRNA; cmp_ref YGR141W_mRNA; class_code =; tss_id TSS3472;	XLOC_003301	YGR141W_mRNA	YGR141W_mRNA	=	TSS3472	S000003373	VPS62	Vacuolar protein sorting (VPS) protein; required for cytoplasm to vacuole targeting of proteins; VPS62 has a paralog, TDA6, that arose from the whole genome duplication	4.16057	4.21951	5.1545	4.52415	4.36638	4.28321	4.03947	4.30221	5.18957	4.95514	4.68746	3.68886	4.53892	5.18916	3.16724	4.58482	4.17424	4.14134	4.5126	4.24673	4.23002	4.34502	3.59805	4.61522	3.99667	4.10394	3.83238	3.35377	3.32016
TCONS_00003722	2	gray65	YGL187C	chrVII	StringTie	transcript	149281	154375	.	-	.	transcript_id TCONS_00003722; gene_id XLOC_003460; oId MSTRG.3091.1; cmp_ref YGL187C_mRNA; class_code o; tss_id TSS3636;	XLOC_003460	MSTRG.3091.1	YGL187C_mRNA	o	TSS3636	S000003155	COX4	Subunit IV of cytochrome c oxidase; the terminal member of the mitochondrial inner membrane electron transport chain; precursor N-terminal 25 residues are cleaved during mitochondrial import; phosphorylated; spermidine enhances translation	7.49923	7.63393	7.46888	7.71155	7.39198	7.35543	7.31998	7.30013	7.26645	7.32099	7.27295	7.22373	7.34253	7.26218	7.50771	7.26453	7.21932	7.16683	7.20284	7.11548	7.07482	7.10196	7.1498	7.07225	6.95387	7.04063	7.01398	7.06076	7.07985
TCONS_00003745	2	gray65	YGL161C	chrVII	StringTie	transcript	199210	200142	.	-	.	transcript_id TCONS_00003745; gene_id XLOC_003478; oId YGL161C_mRNA; cmp_ref YGL161C_mRNA; class_code =; tss_id TSS3658;	XLOC_003478	YGL161C_mRNA	YGL161C_mRNA	=	TSS3658	S000003129	YIP5	Protein that interacts with Rab GTPases; localized to late Golgi vesicles; computational analysis of large-scale protein-protein interaction data suggests a possible role in vesicle-mediated transport	5.87001	5.93498	6.6621	6.26033	6.48982	5.99248	5.98613	5.85492	6.86181	6.9294	6.04302	5.4588	6.22058	6.92258	5.50116	6.20322	5.63821	5.75116	5.94947	5.75037	5.6981	5.77116	5.45037	6.20967	5.52198	5.65777	5.59558	5.42473	5.86425
TCONS_00003831	2	gray65	YGL040C	chrVII	StringTie	transcript	419527	420555	.	-	.	transcript_id TCONS_00003831; gene_id XLOC_003561; oId YGL040C_mRNA; cmp_ref YGL040C_mRNA; class_code =; tss_id TSS3743;	XLOC_003561	YGL040C_mRNA	YGL040C_mRNA	=	TSS3743	S000003008	HEM2	Aminolevulinate dehydratase; a homo-octameric enzyme, catalyzes the conversion of 5-aminolevulinate to porphobilinogen, the second step in heme biosynthesis; enzymatic activity is zinc-dependent; localizes to the cytoplasm and nucleus	6.22124	6.23098	6.60346	6.60462	6.38929	6.259	6.09885	6.00604	6.77724	6.85921	6.25761	5.73106	6.49147	6.88673	5.49651	6.60034	6.01983	6.21105	6.31913	6.13641	6.13468	6.27331	5.87829	6.55288	5.75468	6.1283	6.04783	5.80604	5.97826
TCONS_00004136	2	gray65	YHR001W	chrVIII	StringTie	transcript	106055	107368	.	+	.	transcript_id TCONS_00004136; gene_id XLOC_003849; oId YHR001W_mRNA; cmp_ref YHR001W_mRNA; class_code =; tss_id TSS4039;	XLOC_003849	YHR001W_mRNA	YHR001W_mRNA	=	TSS4039	S000001043	OSH7	Oxysterol-binding protein; part of family with seven members in S. cerevisiae; family members have overlapping, redundant functions in sterol metabolism and collectively perform a function essential for viability; OSH7 has a paralog, OSH6, that arose from the whole genome duplication	5.55754	5.70391	5.69689	5.92972	5.5779	5.81883	5.35203	5.74764	5.76992	5.95589	5.89502	5.09947	5.26246	5.80346	4.87422	5.95328	5.3703	5.50369	5.87795	5.70153	5.69475	5.62554	5.45409	6.01511	5.31426	5.42162	5.43147	5.07611	5.43819
TCONS_00004144	2	gray65	YHR011W	chrVIII	StringTie	transcript	127780	129120	.	+	.	transcript_id TCONS_00004144; gene_id XLOC_003855; oId YHR011W_mRNA; cmp_ref YHR011W_mRNA; class_code =; tss_id TSS4046;	XLOC_003855	YHR011W_mRNA	YHR011W_mRNA	=	TSS4046	S000001053	DIA4	Probable mitochondrial seryl-tRNA synthetase; mutant displays increased invasive and pseudohyphal growth	2.55252	2.37313	2.73928	2.59226	3.4279	2.57793	2.84559	2.53194	3.18922	3.60558	2.70259	2.4737	2.90093	3.24306	2.53803	2.85311	2.63506	2.57374	2.52568	2.36374	2.74723	2.85593	2.39032	2.92161	3.10422	2.79453	2.92913	2.84071	2.91932
TCONS_00004160	2	gray65	YHR033W	chrVIII	StringTie	transcript	175548	176819	.	+	.	transcript_id TCONS_00004160; gene_id XLOC_003871; oId YHR033W_mRNA; cmp_ref YHR033W_mRNA; class_code =; tss_id TSS4062;	XLOC_003871	YHR033W_mRNA	YHR033W_mRNA	=	TSS4062	S000001075		Putative protein of unknown function; epitope-tagged protein localizes to the cytoplasm; YHR033W has a paralog, PRO1, that arose from the whole genome duplication	4.52966	4.20473	5.46594	4.27823	4.37206	4.15284	3.94932	4.06359	5.08164	4.3558	4.19256	3.45025	4.78908	4.5255	2.68089	4.05628	4.0812	4.06052	3.48572	3.3747	3.42772	3.68412	3.10855	3.60241	3.55753	4.0445	3.23252	2.97024	2.76332
TCONS_00004163	2	gray65	YHR037W	chrVIII	StringTie	transcript	181977	183704	.	+	.	transcript_id TCONS_00004163; gene_id XLOC_003874; oId YHR037W_mRNA; cmp_ref YHR037W_mRNA; class_code =; tss_id TSS4065;	XLOC_003874	YHR037W_mRNA	YHR037W_mRNA	=	TSS4065	S000001079	PUT2	Delta-1-pyrroline-5-carboxylate dehydrogenase; nuclear-encoded mitochondrial protein involved in utilization of proline as sole nitrogen source; deficiency of human homolog ALDH4A1 causes type II hyperprolinemia (HPII), an autosomal recessive inborn error of metabolism; human homolog ALDH4A1 can complement yeast null mutant	5.45138	5.6262	6.09837	5.90247	5.91014	5.47127	5.46506	5.4632	6.36701	6.51363	5.69144	4.89013	5.85856	6.30667	4.89842	5.99329	5.45761	5.39861	5.74845	5.57498	5.45406	5.41224	5.07235	5.73353	5.09669	5.13468	5.23124	5.01798	5.28525
TCONS_00004222	2	gray65	YHR113W	chrVIII	StringTie	transcript	336337	337809	.	+	.	transcript_id TCONS_00004222; gene_id XLOC_003929; oId YHR113W_mRNA; cmp_ref YHR113W_mRNA; class_code =; tss_id TSS4124;	XLOC_003929	YHR113W_mRNA	YHR113W_mRNA	=	TSS4124	S000001155	APE4	Cytoplasmic aspartyl aminopeptidase with possible vacuole function; Cvt pathway cargo protein; cleaves unblocked N-terminal acidic amino acids from peptide substrates; forms a 12-subunit homo-oligomer; M18 metalloprotease family	5.52756	5.38635	5.91561	6.08832	5.04218	5.57186	5.2537	5.46455	5.97872	5.82442	5.60709	4.7517	5.51153	5.88088	4.51963	5.9454	5.37422	5.48494	5.76097	5.53079	5.57941	5.485	5.18867	5.8907	4.93756	5.25946	5.07294	4.78049	4.68
TCONS_00004284	2	gray65	YHR189W	chrVIII	StringTie	transcript	484028	484600	.	+	.	transcript_id TCONS_00004284; gene_id XLOC_003988; oId YHR189W_mRNA; cmp_ref YHR189W_mRNA; class_code =; tss_id TSS4183;	XLOC_003988	YHR189W_mRNA	YHR189W_mRNA	=	TSS4183	S000001232	PTH1	One of two mitochondrially-localized peptidyl-tRNA hydrolases; dispensable for respiratory growth on rich medium, but required for respiratory growth on minimal medium; see also PTH2	2.91384	3.01713	4.0843	3.33654	2.98916	2.45701	2.70117	2.71404	3.80603	3.1477	2.96633	1.54314	3.70759	3.75671	1.0175	2.67264	2.21365	2.26017	2.21333	1.57399	1.94059	1.92678	1.24523	2.30426	1.11291	1.47558	1.23207	0.0909825	0.981198
TCONS_00004293	2	gray65	YHR202W	chrVIII	StringTie	transcript	502388	504196	.	+	.	transcript_id TCONS_00004293; gene_id XLOC_003997; oId YHR202W_mRNA; cmp_ref YHR202W_mRNA; class_code =; tss_id TSS4192;	XLOC_003997	YHR202W_mRNA	YHR202W_mRNA	=	TSS4192	S000001245		Putative protein of unknown function; green fluorescent protein (GFP)-fusion protein localizes to the vacuole, while HA-tagged protein is found in the soluble fraction, suggesting cytoplasmic localization	3.5918	3.41988	3.54032	3.68926	3.61433	3.23011	3.50636	3.18055	3.82506	3.89079	3.64554	2.94992	3.60889	3.75866	2.60805	3.62549	3.45614	3.39268	3.57039	3.30583	3.21427	3.39066	3.00811	3.44399	3.00004	3.04767	3.13132	2.75699	3.14461
TCONS_00004546	2	gray65	YJL212C	chrX	StringTie	transcript	34061	36359	.	+	.	transcript_id TCONS_00004546; gene_id XLOC_004232; oId MSTRG.4211.1; cmp_ref YJL212C_mRNA; class_code x; tss_id TSS4436;	XLOC_004232	MSTRG.4211.1	YJL212C_mRNA	x	TSS4436	S000003748	OPT1	Proton-coupled oligopeptide transporter of the plasma membrane; also transports glutathione and phytochelatin; member of the OPT family	2.15267	2.30869	2.89728	2.14398	1.99967	2.08293	1.58904	2.07415	2.65986	2.0861	2.18052	1.33447	2.64316	2.57371	0.436699	1.88465	2.20683	1.59457	1.77439	1.39759	1.52806	2.02705	0.412519	2.15703	1.59655	1.48277	1.26536	0.32038	-0.0117967
TCONS_00004591	2	gray65	YJL146W	chrX	StringTie	transcript	143292	144701	.	+	.	transcript_id TCONS_00004591; gene_id XLOC_004273; oId YJL146W_mRNA; cmp_ref YJL146W_mRNA; class_code =; tss_id TSS4480;	XLOC_004273	YJL146W_mRNA	YJL146W_mRNA	=	TSS4480	S000003682	IDS2	Protein involved in modulation of Ime2p activity during meiosis; appears to act indirectly to promote Ime2p-mediated late meiotic functions; found in growing cells and degraded during sporulation	5.02371	4.7931	5.09436	5.2502	5.21121	4.865	5.10088	4.9082	5.28976	5.39668	4.98851	4.68495	5.06753	5.24093	4.61072	5.07077	4.84958	4.94746	5.0017	4.97177	4.88724	5.04514	4.83976	5.21442	4.95977	4.93597	4.94723	4.8911	5.0307
TCONS_00004669	2	gray65	YJL045W	chrX	StringTie	transcript	356024	357928	.	+	.	transcript_id TCONS_00004669; gene_id XLOC_004346; oId YJL045W_mRNA; cmp_ref YJL045W_mRNA; class_code =; tss_id TSS4556;	XLOC_004346	YJL045W_mRNA	YJL045W_mRNA	=	TSS4556	S000003581		Minor succinate dehydrogenase isozyme; participates in oxidation of succinate and transfer of electrons to ubiquinone; induced during the diauxic shift in a Cat8p-dependent manner; YJL045W has a paralog, SDH1, that arose from the whole genome duplication	1.76036	2.43493	1.86387	2.18715	1.96003	1.8118	1.64406	2.30139	1.79465	1.04641	2.02234	1.73083	1.54302	2.04532	2.02471	2.0306	2.2184	1.9735	2.24111	1.8896	1.91819	1.84249	1.87153	1.93496	1.72108	1.76166	1.55302	1.76782	1.5422
TCONS_00004761	2	gray65	YJR095W	chrX	StringTie	transcript	609773	610741	.	+	.	transcript_id TCONS_00004761; gene_id XLOC_004432; oId YJR095W_mRNA; cmp_ref YJR095W_mRNA; class_code =; tss_id TSS4645;	XLOC_004432	YJR095W_mRNA	YJR095W_mRNA	=	TSS4645	S000003856	SFC1	Mitochondrial succinate-fumarate transporter; transports succinate into and fumarate out of the mitochondrion; required for ethanol and acetate utilization	5.60766	7.55392	5.91546	5.80259	6.30652	5.82858	4.71515	6.18108	6.03555	4.95196	6.11171	4.9578	4.32061	5.49191	4.17556	5.51868	5.57582	5.14493	5.16915	5.56993	5.03595	4.82994	5.17362	4.93222	4.55844	5.13193	4.47517	3.87505	4.55088
TCONS_00004780	2	gray65	YJR121W	chrX	StringTie	transcript	647607	649142	.	+	.	transcript_id TCONS_00004780; gene_id XLOC_004451; oId YJR121W_mRNA; cmp_ref YJR121W_mRNA; class_code =; tss_id TSS4664;	XLOC_004451	YJR121W_mRNA	YJR121W_mRNA	=	TSS4664	S000003882	ATP2	Beta subunit of the F1 sector of mitochondrial F1F0 ATP synthase; which is a large, evolutionarily conserved enzyme complex required for ATP synthesis; F1 translationally regulates ATP6 and ATP8 expression to achieve a balanced output of ATP synthase genes encoded in nucleus and mitochondria; phosphorylated	8.74529	9.25709	10.1412	9.13674	9.38178	8.98979	9.29902	8.75134	10.2912	10.3468	9.24398	8.57977	9.89511	10.1683	8.77724	9.40498	8.79656	8.77593	8.62318	8.41833	8.52816	8.89565	8.12147	8.9552	8.89702	9.05921	8.86876	9.08286	9.02562
TCONS_00004800	2	gray65	YJR148W	chrX	StringTie	transcript	705744	706874	.	+	.	transcript_id TCONS_00004800; gene_id XLOC_004470; oId YJR148W_mRNA; cmp_ref YJR148W_mRNA; class_code =; tss_id TSS4684;	XLOC_004470	YJR148W_mRNA	YJR148W_mRNA	=	TSS4684	S000003909	BAT2	Cytosolic branched-chain amino acid (BCAA) aminotransferase; preferentially involved in BCAA catabolism; homolog of murine ECA39; highly expressed during stationary phase and repressed during logarithmic phase; BAT2 has a paralog, BAT1, that arose from the whole genome duplication	5.30681	5.1112	5.80077	5.44977	5.3652	5.30967	5.08045	5.23739	5.84707	5.87427	5.35629	4.90739	5.17582	5.82403	4.64888	5.56849	5.06538	5.11784	5.19494	5.08397	5.1092	5.07387	4.77673	5.29491	4.99998	5.10581	4.91784	4.88941	4.89714
TCONS_00004870	2	gray65	YJL153C	chrX	StringTie	transcript	134332	135933	.	-	.	transcript_id TCONS_00004870; gene_id XLOC_004538; oId YJL153C_mRNA; cmp_ref YJL153C_mRNA; class_code =; tss_id TSS4753;	XLOC_004538	YJL153C_mRNA	YJL153C_mRNA	=	TSS4753	S000003689	INO1	Inositol-3-phosphate synthase; involved in synthesis of inositol phosphates and inositol-containing phospholipids; transcription is coregulated with other phospholipid biosynthetic genes by Ino2p and Ino4p, which bind the UASINO DNA element	4.88427	4.63442	5.59847	4.92607	5.04039	5.20337	4.36156	4.96198	5.67955	4.79073	4.89582	4.16628	3.93728	5.03684	3.38509	5.85316	5.28477	5.21865	5.40684	5.37748	5.2045	4.97316	4.7294	5.25986	4.4061	4.52395	4.43151	4.30094	4.3887
TCONS_00004996	2	gray65	YJR019C	chrX	StringTie	transcript	467232	468281	.	-	.	transcript_id TCONS_00004996; gene_id XLOC_004657; oId YJR019C_mRNA; cmp_ref YJR019C_mRNA; class_code =; tss_id TSS4877;	XLOC_004657	YJR019C_mRNA	YJR019C_mRNA	=	TSS4877	S000003780	TES1	Peroxisomal acyl-CoA thioesterase; likely to be involved in fatty acid oxidation rather than fatty acid synthesis; conserved protein also found in human peroxisomes; TES1 mRNA levels increase during growth on fatty acids	4.20473	3.15347	4.53562	3.68115	3.59375	3.48724	3.87323	3.51528	4.25661	3.98709	3.65067	3.58809	4.25063	4.02202	3.23521	3.79012	3.88723	3.82074	3.36593	3.24263	3.78234	3.89983	3.35751	3.80808	3.88591	4.21366	3.939	3.72206	3.46329
TCONS_00005036	2	gray65	YJR073C	chrX	StringTie	transcript	572315	572935	.	-	.	transcript_id TCONS_00005036; gene_id XLOC_004695; oId YJR073C_mRNA; cmp_ref YJR073C_mRNA; class_code =; tss_id TSS4916;	XLOC_004695	YJR073C_mRNA	YJR073C_mRNA	=	TSS4916	S000003834	OPI3	Methylene-fatty-acyl-phospholipid synthase; catalyzes the last two steps in phosphatidylcholine biosynthesis; also known as phospholipid methyltransferase	8.34566	8.06553	8.64941	8.43389	8.41635	8.28607	8.44171	7.86504	8.51692	8.4683	7.98259	7.60352	7.62151	8.18431	7.19299	8.34426	7.99266	8.18493	7.82811	7.89813	7.96283	7.82488	7.6106	8.21493	7.46155	7.80709	7.54602	7.79534	7.89015
TCONS_00005061	2	gray65	YJR121W	chrX	StringTie	transcript	647332	651269	.	-	.	transcript_id TCONS_00005061; gene_id XLOC_004720; oId MSTRG.4655.1; cmp_ref YJR121W_mRNA; class_code x; tss_id TSS4941;	XLOC_004720	MSTRG.4655.1	YJR121W_mRNA	x	TSS4941	S000003882	ATP2	Beta subunit of the F1 sector of mitochondrial F1F0 ATP synthase; which is a large, evolutionarily conserved enzyme complex required for ATP synthesis; F1 translationally regulates ATP6 and ATP8 expression to achieve a balanced output of ATP synthase genes encoded in nucleus and mitochondria; phosphorylated	-0.0336639	1.0212	1.08294	-0.162774	0.64142	0.309262	0.648736	0.36382	1.1905	0.548325	0.395469	0.314458	0.669991	1.32863	0.747203	0.146663	0.150266	0.0984401	-0.239805	0.536701	0.0797134	0.0960516	0.0910088	-0.20439	0.350274	0.350322	0.56146	0.356139	0.32635
TCONS_00005062	2	gray65	YJR121W	chrX	StringTie	transcript	647410	651159	.	-	.	transcript_id TCONS_00005062; gene_id XLOC_004720; oId MSTRG.4655.2; cmp_ref YJR121W_mRNA; class_code x; tss_id TSS4942;	XLOC_004720	MSTRG.4655.2	YJR121W_mRNA	x	TSS4942	S000003882	ATP2	Beta subunit of the F1 sector of mitochondrial F1F0 ATP synthase; which is a large, evolutionarily conserved enzyme complex required for ATP synthesis; F1 translationally regulates ATP6 and ATP8 expression to achieve a balanced output of ATP synthase genes encoded in nucleus and mitochondria; phosphorylated	0.0250832	1.09178	1.15351	-0.0922018	0.711993	0.379834	0.712868	0.434392	1.26107	0.618897	0.442865	0.38503	0.740563	1.3992	0.817775	0.217235	0.220838	0.169013	-0.184745	0.607273	0.150286	0.152051	0.161581	-0.146933	0.408723	0.420894	0.632033	0.426711	0.396922
TCONS_00005066	2	gray65	YJR126C	chrX	StringTie	transcript	656254	658689	.	-	.	transcript_id TCONS_00005066; gene_id XLOC_004724; oId YJR126C_mRNA; cmp_ref YJR126C_mRNA; class_code =; tss_id TSS4946;	XLOC_004724	YJR126C_mRNA	YJR126C_mRNA	=	TSS4946	S000003887	VPS70	Protein of unknown function involved in vacuolar protein sorting	4.58645	4.5057	5.00911	4.94799	4.56636	4.6975	4.27637	4.6971	5.25924	5.18852	4.95962	4.12734	4.84831	5.24108	3.69462	5.31357	4.83473	4.6785	5.23184	4.8156	4.84129	4.85498	4.36077	5.19526	4.49274	4.56147	4.53608	3.91086	4.15143
TCONS_00005134	2	gray65	YKL163W	chrXI	StringTie	transcript	144401	145378	.	+	.	transcript_id TCONS_00005134; gene_id XLOC_004789; oId YKL163W_mRNA; cmp_ref YKL163W_mRNA; class_code =; tss_id TSS5013;	XLOC_004789	YKL163W_mRNA	YKL163W_mRNA	=	TSS5013	S000001646	PIR3	O-glycosylated covalently-bound cell wall protein; required for cell wall stability; expression is cell cycle regulated, peaking in M/G1 and also subject to regulation by the cell integrity pathway; coding sequence contains length polymorphisms in different strains; PIR3 has a paralog, HSP150, that arose from the whole genome duplication	5.55643	5.96285	6.69304	5.5339	6.30733	5.50719	5.72155	5.46539	6.36853	5.95004	5.4607	5.06347	5.57612	5.64768	3.89645	6.08552	6.13869	5.71882	5.4949	5.58381	5.15036	5.70918	5.31321	4.81411	5.8657	6.34596	5.04503	5.44055	4.96309
TCONS_00005148	2	gray65	YKL146W	chrXI	StringTie	transcript	171783	173861	.	+	.	transcript_id TCONS_00005148; gene_id XLOC_004795; oId YKL146W_mRNA; cmp_ref YKL146W_mRNA; class_code =; tss_id TSS5026;	XLOC_004795	YKL146W_mRNA	YKL146W_mRNA	=	TSS5026	S000001629	AVT3	Vacuolar transporter; exports large neutral amino acids from the vacuole; member of a family of seven S. cerevisiae genes (AVT1-7) related to vesicular GABA-glycine transporters	5.31677	5.02537	6.07191	5.46034	4.84277	5.09246	4.6064	4.93812	5.91865	5.1561	5.15808	4.61592	5.61683	5.66034	4.35023	5.24883	5.28463	5.02576	5.07409	4.85078	5.01051	5.16195	4.53234	5.21901	4.70246	4.90011	4.74435	4.2769	4.32641
TCONS_00005186	2	gray65	YKL094W	chrXI	StringTie	transcript	263349	264290	.	+	.	transcript_id TCONS_00005186; gene_id XLOC_004831; oId YKL094W_mRNA; cmp_ref YKL094W_mRNA; class_code =; tss_id TSS5064;	XLOC_004831	YKL094W_mRNA	YKL094W_mRNA	=	TSS5064	S000001577	YJU3	Monoglyceride lipase (MGL); functional ortholog of mammalian MGL, localizes to lipid particles and membranes, also member of the eukaryotic serine hydrolase family	6.51832	6.6929	6.77481	6.89675	6.71397	6.72326	6.2319	6.63344	6.90503	6.84258	6.84322	6.17398	6.35555	6.7842	5.92712	7.14173	6.53909	6.64066	6.93003	6.7086	6.76379	6.6687	6.58654	7.06236	6.30952	6.5809	6.40498	6.20527	6.65223
TCONS_00005287	2	gray65	YKR050W	chrXI	StringTie	transcript	527815	530484	.	+	.	transcript_id TCONS_00005287; gene_id XLOC_004931; oId YKR050W_mRNA; cmp_ref YKR050W_mRNA; class_code =; tss_id TSS5165;	XLOC_004931	YKR050W_mRNA	YKR050W_mRNA	=	TSS5165	S000001758	TRK2	Component of the Trk1p-Trk2p potassium transport system; contributes to K(+) supply and maintenance of plasma-membrane potential; TRK2 has a paralog, TRK1, that arose from the whole genome duplication	2.92459	3.12424	4.00415	3.14312	3.12135	2.7219	2.52678	3.06124	4.00827	3.40194	3.23603	2.15779	3.58641	3.9203	1.73587	2.78267	2.7328	2.46027	2.42677	2.03884	2.44848	2.57272	1.34693	2.44331	1.76825	1.88862	1.77987	1.49524	1.81435
TCONS_00005323	2	gray65	YKR097W	chrXI	StringTie	transcript	631152	632801	.	+	.	transcript_id TCONS_00005323; gene_id XLOC_004965; oId YKR097W_mRNA; cmp_ref YKR097W_mRNA; class_code =; tss_id TSS5200;	XLOC_004965	YKR097W_mRNA	YKR097W_mRNA	=	TSS5200	S000001805	PCK1	Phosphoenolpyruvate carboxykinase; key enzyme in gluconeogenesis, catalyzes early reaction in carbohydrate biosynthesis, glucose represses transcription and accelerates mRNA degradation, regulated by Mcm1p and Cat8p, located in the cytosol	5.51562	6.19613	5.45148	5.33894	5.59881	5.33249	4.93355	5.6243	5.23351	4.87444	5.4778	5.27414	5.06646	4.99812	4.6622	5.38366	5.67411	5.30941	5.26312	5.27465	4.91464	5.13807	5.32043	4.73387	5.31127	5.34462	4.75061	5.53176	5.66634
TCONS_00005349	2	gray65	YKL197C	chrXI	StringTie	transcript	70734	73865	.	-	.	transcript_id TCONS_00005349; gene_id XLOC_004991; oId YKL197C_mRNA; cmp_ref YKL197C_mRNA; class_code =; tss_id TSS5226;	XLOC_004991	YKL197C_mRNA	YKL197C_mRNA	=	TSS5226	S000001680	PEX1	AAA-peroxin; heterodimerizes with AAA-peroxin Pex6p and participates in the recycling of peroxisomal signal receptor Pex5p from the peroxisomal membrane to the cystosol; induced by oleic acid and upregulated during anaerobiosis; mutations in human PEX1 can lead to severe peroxisomal disorders and early death	3.05095	3.29853	3.47232	3.45757	3.17481	3.27299	2.95563	3.32413	3.86946	3.76936	3.58323	2.42589	3.41133	3.83179	1.94509	3.54479	2.96291	3.04315	3.45432	3.16026	3.09483	3.0601	2.3517	3.55907	2.77555	2.7539	2.73743	2.24975	2.2241
TCONS_00005393	2	gray65	YKL148C	chrXI	StringTie	transcript	169207	171129	.	-	.	transcript_id TCONS_00005393; gene_id XLOC_005030; oId YKL148C_mRNA; cmp_ref YKL148C_mRNA; class_code =; tss_id TSS5269;	XLOC_005030	YKL148C_mRNA	YKL148C_mRNA	=	TSS5269	S000001631	SDH1	Flavoprotein subunit of succinate dehydrogenase; couples the oxidation of succinate to the transfer of electrons to ubiquinone as part of the TCA cycle and the mitochondrial respiratory chain; FAD binding to Sdh1p is required for the assembly of the succinate dehydrogenase subunits; SDH1 has a paralog, YJL045W, that arose from the whole genome duplication	6.3231	6.7045	7.20443	6.90269	6.24601	5.98633	6.05109	5.90248	7.25778	6.54299	6.12581	5.48273	7.00227	6.89895	5.23928	6.30805	6.04073	5.93749	5.94763	5.65454	5.63833	5.68181	5.05644	5.76569	5.1999	5.29197	5.02903	5.14729	5.19123
TCONS_00005513	2	gray65	YKR012C	chrXI	StringTie	transcript	463739	464116	.	-	.	transcript_id TCONS_00005513; gene_id XLOC_005145; oId YKR012C_mRNA; cmp_ref YKR012C_mRNA; class_code =; tss_id TSS5388;	XLOC_005145	YKR012C_mRNA	YKR012C_mRNA	=	TSS5388	S000001720		Dubious open reading frame; unlikely to encode a functional protein, based on available experimental and comparative sequence data; partially overlaps the verified gene PRY2	2.72359	2.80143	3.25035	3.04759	3.30644	2.51895	2.35872	3.08831	3.04604	3.069	2.83835	2.80711	2.53299	2.78501	1.5711	2.85542	2.62806	2.67974	2.83271	2.30077	2.85643	3.0401	2.89983	3.01076	2.86383	2.67612	2.19101	2.00233	2.52293
TCONS_00005563	2	gray65	YKR089C	chrXI	StringTie	transcript	605633	608365	.	-	.	transcript_id TCONS_00005563; gene_id XLOC_005195; oId YKR089C_mRNA; cmp_ref YKR089C_mRNA; class_code =; tss_id TSS5438;	XLOC_005195	YKR089C_mRNA	YKR089C_mRNA	=	TSS5438	S000001797	TGL4	Multifunctional lipase/hydrolase/phospholipase; triacylglycerol lipase, steryl ester hydrolase, and Ca2+-independent phospholipase A2; catalyzes acyl-CoA dependent acylation of LPA to PA; required with Tgl3p for timely bud formation; phosphorylated and activated by Cdc28p; TGL4 has a paralog, TGL5, that arose from the whole genome duplication	4.7894	4.68988	5.67984	5.02996	4.85561	4.51857	4.91565	4.55008	5.81916	5.73517	4.81238	3.68928	5.52693	5.75306	3.52359	4.85036	4.18614	4.33902	4.53185	4.32383	4.16536	3.99553	3.3927	4.2442	3.50288	3.44326	3.48393	3.18156	3.13913
TCONS_00005592	2	gray65	YLL041C	chrXII	StringTie	transcript	52778	54039	.	+	.	transcript_id TCONS_00005592; gene_id XLOC_005221; oId MSTRG.5202.1; cmp_ref YLL041C_mRNA; class_code x; tss_id TSS5464;	XLOC_005221	MSTRG.5202.1	YLL041C_mRNA	x	TSS5464	S000003964	SDH2	Iron-sulfur protein subunit of succinate dehydrogenase; the complex couples the oxidation of succinate to the transfer of electrons to ubiquinone as part of the TCA cycle and the mitochondrial respiratory chain; other members are Sdh1p, Sdh3p, and Sdh4p	-1.37435	-0.241973	-0.299331	-1.28311	-0.279765	-1.81787	-0.637442	-0.989267	-0.817041	-2.01088	-1.54201	-0.456987	-2.15801	-0.592401	-1.57532	-2.99003	-2.05716	-2.43589	-2.05749	-0.718591	-2.22999	-2.19838	-1.75781	-1.70669	-1.82138	-1.95476	-2.61598	-1.89612	-2.67576
TCONS_00005670	2	gray65	YLR077W	chrXII	StringTie	transcript	283872	285623	.	+	.	transcript_id TCONS_00005670; gene_id XLOC_005295; oId YLR077W_mRNA; cmp_ref YLR077W_mRNA; class_code =; tss_id TSS5539;	XLOC_005295	YLR077W_mRNA	YLR077W_mRNA	=	TSS5539	S000004067	FMP25	Protein required for assembly of respiratory complex III; mitochondrial inner membrane protein; required for an early step in assembly of respiratory complex III (cytochrome bc1 complex); mRNA is targeted to mitochondria	4.03184	4.21015	4.52159	4.54045	4.2765	4.08022	3.87622	4.10252	4.79192	4.873	4.59871	3.58558	4.23387	4.69032	3.22061	4.87008	4.28069	4.21931	4.70313	4.34886	4.38106	4.35836	3.7698	4.78765	3.97652	3.96517	4.00714	3.58012	3.88237
TCONS_00005748	2	gray65	YLR173W	chrXII	StringTie	transcript	502421	504247	.	+	.	transcript_id TCONS_00005748; gene_id XLOC_005368; oId YLR173W_mRNA; cmp_ref YLR173W_mRNA; class_code =; tss_id TSS5616;	XLOC_005368	YLR173W_mRNA	YLR173W_mRNA	=	TSS5616	S000004163		Putative protein of unknown function	4.11997	3.82509	4.66353	4.52105	3.72945	4.047	3.74786	4.02629	4.73144	4.62048	4.12343	3.16107	4.38954	4.6094	2.73586	4.369	4.07567	3.90828	4.31352	4.01481	3.97771	4.04618	3.24572	4.31965	3.51884	3.462	3.71872	2.86044	2.65972
TCONS_00005749	2	gray65	YLR174W	chrXII	StringTie	transcript	504591	505829	.	+	.	transcript_id TCONS_00005749; gene_id XLOC_005369; oId YLR174W_mRNA; cmp_ref YLR174W_mRNA; class_code =; tss_id TSS5617;	XLOC_005369	YLR174W_mRNA	YLR174W_mRNA	=	TSS5617	S000004164	IDP2	Cytosolic NADP-specific isocitrate dehydrogenase; catalyzes oxidation of isocitrate to alpha-ketoglutarate; levels are elevated during growth on non-fermentable carbon sources and reduced during growth on glucose; IDP2 has a paralog, IDP3, that arose from the whole genome duplication	6.80863	7.99789	7.20958	7.01286	6.98145	6.93103	6.02879	7.08057	7.01161	6.38975	7.07003	5.92026	5.90456	6.79873	5.21824	6.99377	6.79237	6.49314	6.66192	6.73609	6.28438	6.18266	6.31115	6.3371	5.8177	6.16119	5.66322	5.08539	5.69104
TCONS_00005791	2	gray65	YLR241W	chrXII	StringTie	transcript	620473	622821	.	+	.	transcript_id TCONS_00005791; gene_id XLOC_005409; oId YLR241W_mRNA; cmp_ref YLR241W_mRNA; class_code =; tss_id TSS5657;	XLOC_005409	YLR241W_mRNA	YLR241W_mRNA	=	TSS5657	S000004231	CSC1	Calcium permeable gated cation channel; may be involved in detoxification; similar to Arabidopsis CSC1	5.00423	4.61494	5.14152	5.19018	5.19261	4.83594	5.0448	4.75371	5.43349	5.56729	5.10266	4.39227	5.24487	5.4551	4.46677	5.32769	4.86631	4.87686	5.22111	4.86411	4.90872	5.03417	4.59947	5.26018	4.86238	4.78018	4.82032	4.4948	4.75025
TCONS_00005836	2	gray65	YLR304C	chrXII	StringTie	transcript	734966	737588	.	+	.	transcript_id TCONS_00005836; gene_id XLOC_005451; oId MSTRG.5684.1; cmp_ref YLR304C_mRNA; class_code x; tss_id TSS5701;	XLOC_005451	MSTRG.5684.1	YLR304C_mRNA	x	TSS5701	S000004295	ACO1	Aconitase; required for the tricarboxylic acid (TCA) cycle and also independently required for mitochondrial genome maintenance; component of the mitochondrial nucleoid; mutation leads to glutamate auxotrophy; human homolog ACO2 can complement yeast null mutant	-2.42986	-0.502797	-1.49019	-2.19052	-0.781878	-2.47745	-1.64485	-1.88865	-1.53438	-1.97523	-2.13185	-2.87928	-2.33216	-0.266273	-3.45395	-2.46057	-2.24593	-2.66827	-3.29356	-1.45807	-2.24368	-2.56201	-3.06485	-2.88249	-2.87689	-3.01026	-2.72807	-4.05116	-2.66713
TCONS_00006153	2	gray65	YLR152C	chrXII	StringTie	transcript	442958	444688	.	-	.	transcript_id TCONS_00006153; gene_id XLOC_005723; oId YLR152C_mRNA; cmp_ref YLR152C_mRNA; class_code =; tss_id TSS5994;	XLOC_005723	YLR152C_mRNA	YLR152C_mRNA	=	TSS5994	S000004142		Putative protein of unknown function; YLR152C is not an essential gene	5.61883	5.85202	5.89701	5.85143	5.52772	5.43867	5.32065	5.29862	5.79863	5.62323	5.42236	4.87169	5.30088	5.50824	4.41028	5.55376	5.48794	5.22116	5.48629	5.29262	5.23893	5.15456	4.93726	5.1826	4.86589	4.90795	4.85019	4.48677	4.64194
TCONS_00006154	2	gray65	YLR153C	chrXII	StringTie	transcript	445524	447575	.	-	.	transcript_id TCONS_00006154; gene_id XLOC_005724; oId YLR153C_mRNA; cmp_ref YLR153C_mRNA; class_code =; tss_id TSS5995;	XLOC_005724	YLR153C_mRNA	YLR153C_mRNA	=	TSS5995	S000004143	ACS2	Acetyl-coA synthetase isoform; along with Acs1p, acetyl-coA synthetase isoform is the nuclear source of acetyl-coA for histone acetylation; mutants affect global transcription; required for growth on glucose; expressed under anaerobic conditions	7.01016	7.37873	7.66813	7.47992	6.78029	6.99496	6.58887	6.86827	7.68191	7.64052	7.01821	6.17407	7.09035	7.78667	6.12813	7.57251	6.90613	6.95219	7.39654	7.12123	7.12118	7.02751	6.48139	7.47714	6.31298	6.51977	6.56405	6.07617	6.2826
TCONS_00006181	2	gray65	YLR163C	chrXII	StringTie	transcript	491866	493254	.	-	.	transcript_id TCONS_00006181; gene_id XLOC_005741; oId YLR163C_mRNA; cmp_ref YLR163C_mRNA; class_code =; tss_id TSS6019;	XLOC_005741	YLR163C_mRNA	YLR163C_mRNA	=	TSS6019	S000004153	MAS1	Beta subunit of the mitochondrial processing protease (MPP); essential processing enzyme that cleaves the N-terminal targeting sequences from mitochondrially imported proteins	5.48985	5.81676	5.71753	5.87317	5.7034	5.57436	5.36707	5.66161	5.80981	5.96815	5.79423	5.15684	5.4603	5.60409	4.97528	6.06174	5.58933	5.57748	5.85659	5.7265	5.66736	5.69543	5.5838	5.96208	5.16654	5.40087	5.43436	5.11054	5.51886
TCONS_00006252	2	gray65	YLR259C	chrXII	StringTie	transcript	663284	665002	.	-	.	transcript_id TCONS_00006252; gene_id XLOC_005807; oId YLR259C_mRNA; cmp_ref YLR259C_mRNA; class_code =; tss_id TSS6090;	XLOC_005807	YLR259C_mRNA	YLR259C_mRNA	=	TSS6090	S000004249	HSP60	Tetradecameric mitochondrial chaperonin; required for ATP-dependent folding of precursor polypeptides and complex assembly; prevents aggregation and mediates protein refolding after heat shock; role in mtDNA transmission; phosphorylated	6.72307	6.94643	7.64309	7.37962	6.868	6.94816	6.89969	6.95338	8.03696	7.9585	7.18528	6.20717	7.41726	7.98016	5.95585	7.65548	6.89246	7.04956	7.43321	7.23408	7.07855	7.10872	6.47172	7.30073	6.43707	6.60575	6.57436	6.38662	6.36495
TCONS_00006271	2	gray65	YLR281C	chrXII	StringTie	transcript	704493	704960	.	-	.	transcript_id TCONS_00006271; gene_id XLOC_005824; oId YLR281C_mRNA; cmp_ref YLR281C_mRNA; class_code =; tss_id TSS6109;	XLOC_005824	YLR281C_mRNA	YLR281C_mRNA	=	TSS6109	S000004271		Putative protein of unknown function; green fluorescent protein (GFP)-fusion protein localizes to mitochondria; YLR281C is not an essential gene	4.25993	3.23979	3.8372	3.05231	3.0087	3.68275	3.83882	3.74303	2.97893	2.6314	3.71113	3.74745	3.29666	3.32198	3.66764	2.9078	3.3898	3.53798	2.99354	3.17998	3.1193	3.34609	4.09824	3.56843	3.8397	3.70012	3.58638	3.51686	3.04414
TCONS_00006289	2	gray65	YLR304C	chrXII	StringTie	transcript	735212	737548	.	-	.	transcript_id TCONS_00006289; gene_id XLOC_005840; oId YLR304C_mRNA; cmp_ref YLR304C_mRNA; class_code =; tss_id TSS6127;	XLOC_005840	YLR304C_mRNA	YLR304C_mRNA	=	TSS6127	S000004295	ACO1	Aconitase; required for the tricarboxylic acid (TCA) cycle and also independently required for mitochondrial genome maintenance; component of the mitochondrial nucleoid; mutation leads to glutamate auxotrophy; human homolog ACO2 can complement yeast null mutant	8.19881	8.44076	8.52024	8.9294	7.86589	7.99194	7.74512	8.00988	8.64105	8.42761	8.16573	7.26404	8.41848	8.66906	7.16009	8.39628	8.04821	7.83295	8.35893	7.902	7.80793	7.95164	7.45469	8.08332	7.51687	7.61081	7.51268	7.19631	7.30615
TCONS_00006291	2	gray65	YLR307C-A	chrXII	StringTie	transcript	746848	747111	.	-	.	transcript_id TCONS_00006291; gene_id XLOC_005842; oId YLR307C-A_mRNA; cmp_ref YLR307C-A_mRNA; class_code =; tss_id TSS6129;	XLOC_005842	YLR307C-A_mRNA	YLR307C-A_mRNA	=	TSS6129	S000028525		Putative protein of unknown function	6.86298	7.6864	6.42599	6.41289	7.36115	7.10345	6.67145	7.79005	6.06859	5.48919	7.51569	7.53579	5.72615	6.54079	7.61611	6.00554	6.77337	6.4257	6.1497	6.30426	6.21926	6.48885	6.87988	5.58075	6.93228	6.77124	6.46718	6.9369	6.73754
TCONS_00006324	2	gray65	YLR348C	chrXII	StringTie	transcript	826977	827873	.	-	.	transcript_id TCONS_00006324; gene_id XLOC_005870; oId YLR348C_mRNA; cmp_ref YLR348C_mRNA; class_code =; tss_id TSS6159;	XLOC_005870	YLR348C_mRNA	YLR348C_mRNA	=	TSS6159	S000004340	DIC1	Mitochondrial dicarboxylate carrier; integral membrane protein, catalyzes a dicarboxylate-phosphate exchange across the inner mitochondrial membrane, transports cytoplasmic dicarboxylates into the mitochondrial matrix	4.56593	4.6117	4.97964	4.59522	3.98078	4.66155	4.51258	4.35555	4.74604	4.46093	4.59025	3.99259	4.17273	4.68629	3.61039	5.15515	4.45251	4.77932	4.74953	4.56331	4.71132	4.65035	4.24442	5.19116	4.01623	4.38128	4.55006	3.92554	3.90617
TCONS_00006341	2	gray65	YLR377C	chrXII	StringTie	transcript	873746	874792	.	-	.	transcript_id TCONS_00006341; gene_id XLOC_005887; oId YLR377C_mRNA; cmp_ref YLR377C_mRNA; class_code =; tss_id TSS6176;	XLOC_005887	YLR377C_mRNA	YLR377C_mRNA	=	TSS6176	S000004369	FBP1	Fructose-1,6-bisphosphatase; key regulatory enzyme in the gluconeogenesis pathway, required for glucose metabolism; undergoes either proteasome-mediated or autophagy-mediated degradation depending on growth conditions; glucose starvation results in redistribution to the periplasm; interacts with Vid30p	3.03101	4.108	3.6539	3.27474	3.90156	3.21768	2.67714	3.41064	3.68594	2.98057	3.49247	2.43137	2.71838	3.70098	2.33547	3.46044	3.29726	2.93079	2.80046	2.97232	2.59945	2.69706	2.8818	2.53729	2.6227	2.91539	2.16734	2.58018	2.73789
TCONS_00006366	2	gray65	YLR413W	chrXII	StringTie	transcript	950501	953183	.	-	.	transcript_id TCONS_00006366; gene_id XLOC_005912; oId MSTRG.5836.1; cmp_ref YLR413W_mRNA; class_code x; tss_id TSS6201;	XLOC_005912	MSTRG.5836.1	YLR413W_mRNA	x	TSS6201	S000004405	INA1	Putative protein of unknown function; not an essential gene; YLR413W has a paralog, FAT3, that arose from the whole genome duplication	1.28028	1.75215	1.42603	1.42773	1.2692	1.23409	1.05356	1.32859	1.44639	1.49896	1.61054	0.355868	1.29709	1.63936	0.506466	1.61919	1.3333	1.09295	1.61554	1.28247	1.06609	1.14747	1.01402	1.13497	0.997376	0.812469	0.677589	0.384979	0.981249
TCONS_00006385	2	gray65	YLR437C-A	chrXII	StringTie	transcript	1012459	1012686	.	-	.	transcript_id TCONS_00006385; gene_id XLOC_005930; oId YLR437C-A_mRNA; cmp_ref YLR437C-A_mRNA; class_code =; tss_id TSS6220;	XLOC_005930	YLR437C-A_mRNA	YLR437C-A_mRNA	=	TSS6220	S000028684		Dubious open reading frame; unlikely to encode a functional protein, based on available experimental and comparative sequence data; partially overlaps the verified ORF CAR2/YLR438W	-0.690019	0.699387	1.7179	-0.11707	-0.377506	0.10325	0.196449	0.0504955	0.447207	0.792149	1.17814	0.3038	-0.0304375	1.28105	-1.30835	0.70097	0.411448	0.0327203	-1.35441	-0.694769	-2.26389	-1.10829	-1.12571	-1.07458	-0.632881	0.353385	-0.388387	-1.74944	-0.496656
TCONS_00006452	2	gray65	YML070W	chrXIII	StringTie	transcript	133475	135229	.	+	.	transcript_id TCONS_00006452; gene_id XLOC_005995; oId YML070W_mRNA; cmp_ref YML070W_mRNA; class_code =; tss_id TSS6287;	XLOC_005995	YML070W_mRNA	YML070W_mRNA	=	TSS6287	S000004535	DAK1	Dihydroxyacetone kinase; required for detoxification of dihydroxyacetone (DHA); involved in stress adaptation	5.52015	5.87427	6.59071	5.99005	6.2736	5.60787	5.77131	5.61971	6.78915	6.81028	6.02272	4.96182	5.87465	6.60357	4.76576	6.15647	5.50212	5.32419	5.82973	5.61956	5.34666	5.57634	4.98947	5.7868	5.0599	5.28337	5.05917	4.74845	5.1063
TCONS_00006473	2	gray65	YML042W	chrXIII	StringTie	transcript	192788	194800	.	+	.	transcript_id TCONS_00006473; gene_id XLOC_006013; oId YML042W_mRNA; cmp_ref YML042W_mRNA; class_code =; tss_id TSS6305;	XLOC_006013	YML042W_mRNA	YML042W_mRNA	=	TSS6305	S000004506	CAT2	Carnitine acetyl-CoA transferase; present in both mitochondria and peroxisomes; transfers activated acetyl groups to carnitine to form acetylcarnitine which can be shuttled across membranes	4.39495	4.27784	4.62495	4.5364	5.24512	4.21404	4.6693	4.60281	5.28994	4.93052	4.8009	4.16831	4.88296	5.2188	4.05958	3.83618	4.03739	3.64434	3.77481	3.82674	3.63005	3.85904	3.79429	3.758	4.06588	4.09594	3.88415	3.83283	4.10631
TCONS_00006534	2	gray65	YMR027W	chrXIII	StringTie	transcript	325877	327289	.	+	.	transcript_id TCONS_00006534; gene_id XLOC_006069; oId YMR027W_mRNA; cmp_ref YMR027W_mRNA; class_code =; tss_id TSS6363;	XLOC_006069	YMR027W_mRNA	YMR027W_mRNA	=	TSS6363	S000004629		Putative protein of unknown function; green fluorescent protein (GFP)-fusion protein localizes to the nucleus and cytoplasm; YMR027W is not an essential gene	6.73255	6.95987	7.15661	7.15887	7.041	6.93276	6.84788	6.83848	7.34022	7.59232	7.0311	6.1944	6.8616	7.32084	6.00163	7.18293	6.54778	6.651	7.03004	6.94023	6.707	6.82402	6.53644	7.25697	6.26768	6.527	6.61312	6.12041	6.60771
TCONS_00006737	2	gray65	YMR297W	chrXIII	StringTie	transcript	861922	863520	.	+	.	transcript_id TCONS_00006737; gene_id XLOC_006254; oId YMR297W_mRNA; cmp_ref YMR297W_mRNA; class_code =; tss_id TSS6561;	XLOC_006254	YMR297W_mRNA	YMR297W_mRNA	=	TSS6561	S000004912	PRC1	Vacuolar carboxypeptidase Y (proteinase C, CPY); broad-specificity C-terminal exopeptidase involved in non-specific protein degradation in the vacuole; member of the serine carboxypeptidase family	8.72863	8.17016	9.01093	8.94171	7.97021	8.26832	7.69227	8.15407	8.76875	8.31374	8.27238	7.21859	8.21157	8.67178	7.10667	8.42141	7.83437	8.01238	8.26561	7.96983	8.04028	8.06827	7.65796	8.70845	7.54381	7.92174	7.70919	6.92112	7.24883
TCONS_00006795	2	gray65	YML087C	chrXIII	StringTie	transcript	94431	95369	.	-	.	transcript_id TCONS_00006795; gene_id XLOC_006311; oId YML087C_mRNA; cmp_ref YML087C_mRNA; class_code =; tss_id TSS6619;	XLOC_006311	YML087C_mRNA	YML087C_mRNA	=	TSS6619	S000004552	AIM33	Putative protein of unknown function, highly conserved across species; homolog of human CYB5R4; null mutant displays reduced frequency of mitochondrial genome loss; AIM33 has a paralog, PGA3, that arose from the whole genome duplication	4.2104	4.09926	4.51128	4.58231	4.44316	4.52939	4.22045	4.36731	4.37841	4.33606	4.55693	4.35623	4.2862	4.22061	4.00887	4.51568	4.20819	4.11833	4.51159	4.1417	4.17918	4.359	4.22084	4.46722	4.17767	4.36466	4.0423	3.98764	4.41157
TCONS_00006863	2	gray65	YML004C	chrXIII	StringTie	transcript	261705	262685	.	-	.	transcript_id TCONS_00006863; gene_id XLOC_006378; oId YML004C_mRNA; cmp_ref YML004C_mRNA; class_code =; tss_id TSS6687;	XLOC_006378	YML004C_mRNA	YML004C_mRNA	=	TSS6687	S000004463	GLO1	Monomeric glyoxalase I; catalyzes the detoxification of methylglyoxal (a by-product of glycolysis) via condensation with glutathione to produce S-D-lactoylglutathione; expression regulated by methylglyoxal levels and osmotic stress	7.28113	7.47267	7.14787	7.46456	7.53826	7.61515	7.38839	7.55588	7.09847	7.03764	7.66732	7.15142	6.62789	6.88876	6.97767	7.56442	7.24926	7.36325	7.45878	7.43057	7.31433	7.33242	7.44516	7.60845	7.13204	7.41883	7.28103	7.10123	7.3762
TCONS_00006887	2	gray65	YMR034C	chrXIII	StringTie	transcript	339418	340722	.	-	.	transcript_id TCONS_00006887; gene_id XLOC_006401; oId YMR034C_mRNA; cmp_ref YMR034C_mRNA; class_code =; tss_id TSS6711;	XLOC_006401	YMR034C_mRNA	YMR034C_mRNA	=	TSS6711	S000004637		Putative transporter; member of the SLC10 carrier family; identified in a transposon mutagenesis screen as a gene involved in azole resistance; YMR034C is not an essential gene	3.97736	4.04772	4.53388	4.2098	4.1922	4.21566	3.86933	4.22005	4.41443	4.33385	4.36274	3.83852	3.96463	4.1321	3.25152	4.21692	4.27159	4.0064	4.3234	4.17965	3.98404	4.08213	4.23912	3.86908	3.83235	4.15518	3.83122	3.51279	3.80089
TCONS_00007103	2	gray65	YMR303C	chrXIII	StringTie	transcript	873291	874337	.	-	.	transcript_id TCONS_00007103; gene_id XLOC_006604; oId YMR303C_mRNA; cmp_ref YMR303C_mRNA; class_code =; tss_id TSS6921;	XLOC_006604	YMR303C_mRNA	YMR303C_mRNA	=	TSS6921	S000004918	ADH2	Glucose-repressible alcohol dehydrogenase II; catalyzes the conversion of ethanol to acetaldehyde; involved in the production of certain carboxylate esters; regulated by ADR1	1.75468	2.16096	2.27472	2.37307	2.50753	2.06784	1.32679	2.59798	2.69316	2.03422	2.48995	1.72913	1.31473	2.74889	1.15925	1.8974	2.01357	1.85422	1.96371	2.00761	1.81618	2.00725	1.7443	2.41476	1.69153	2.02677	1.88966	1.36126	1.60187
TCONS_00007132	2	gray65	YNL333W	chrXIV	StringTie	transcript	13267	14163	.	+	.	transcript_id TCONS_00007132; gene_id XLOC_006631; oId YNL333W_mRNA; cmp_ref YNL333W_mRNA; class_code =; tss_id TSS6949;	XLOC_006631	YNL333W_mRNA	YNL333W_mRNA	=	TSS6949	S000005277	SNZ2	Member of a stationary phase-induced gene family; transcription of SNZ2 is induced prior to diauxic shift, and also in the absence of thiamin in a Thi2p-dependent manner; forms a coregulated gene pair with SNO2; interacts with Thi11p	2.16961	1.64708	2.48026	2.38798	2.46562	1.95812	2.14737	1.92088	2.5512	2.32878	2.23769	1.53978	2.01141	2.39784	1.51259	2.28095	1.94037	2.30457	2.2724	1.86659	2.14662	2.2872	1.66829	2.54713	1.68172	2.16636	1.88347	1.86943	2.09205
TCONS_00007281	2	gray65	YNL117W	chrXIV	StringTie	transcript	406358	408022	.	+	.	transcript_id TCONS_00007281; gene_id XLOC_006773; oId YNL117W_mRNA; cmp_ref YNL117W_mRNA; class_code =; tss_id TSS7095;	XLOC_006773	YNL117W_mRNA	YNL117W_mRNA	=	TSS7095	S000005061	MLS1	Malate synthase, enzyme of the glyoxylate cycle; involved in utilization of non-fermentable carbon sources; expression is subject to carbon catabolite repression; localizes in peroxisomes during growth on oleic acid, otherwise cytosolic; can accept butyryl-CoA as acyl-CoA donor in addition to traditional substrate acetyl-CoA	4.0798	4.73998	4.58184	4.2894	4.35799	3.7906	3.43435	4.31848	4.61699	4.51025	4.47563	3.01029	3.41705	5.16496	2.24614	3.74971	3.65401	3.2403	3.54403	3.55113	3.21495	3.28821	2.97496	2.98266	2.75474	3.15739	2.58068	2.10552	2.6474
TCONS_00007297	2	gray65	YNL094W	chrXIV	StringTie	transcript	447611	449374	.	+	.	transcript_id TCONS_00007297; gene_id XLOC_006789; oId YNL094W_mRNA; cmp_ref YNL094W_mRNA; class_code =; tss_id TSS7111;	XLOC_006789	YNL094W_mRNA	YNL094W_mRNA	=	TSS7111	S000005038	APP1	Phosphatidate phosphatase, converts phosphatidate to diacylglycerol; App1p, Pah1p, Dpp1p, and Lpp1p are responsible for all the phosphatidate phosphatase activity; component of cortical actin patches; interacts with components of endocytic pathway	5.43594	5.24091	5.94444	5.5748	5.35428	5.2883	5.51174	5.26752	6.05088	5.94188	5.38707	4.98771	5.90189	5.88732	4.52846	5.45724	5.30704	5.25667	5.39324	5.19584	5.21238	5.23321	4.89614	5.13966	4.829	4.8284	4.85909	4.54753	4.67457
TCONS_00007334	2	gray65	YNL052W	chrXIV	StringTie	transcript	531725	532186	.	+	.	transcript_id TCONS_00007334; gene_id XLOC_006823; oId YNL052W_mRNA; cmp_ref YNL052W_mRNA; class_code =; tss_id TSS7147;	XLOC_006823	YNL052W_mRNA	YNL052W_mRNA	=	TSS7147	S000004997	COX5A	Subunit Va of cytochrome c oxidase; cytochrome c oxidase is the terminal member of the mitochondrial inner membrane electron transport chain; Cox5Ap is predominantly expressed during aerobic growth while its isoform Vb (Cox5Bp) is expressed during anaerobic growth; COX5A has a paralog, COX5B, that arose from the whole genome duplication	9.04146	9.50829	9.30251	9.34889	9.24381	9.24939	9.14436	9.17933	9.01633	9.04209	9.16277	8.63706	9.026	9.15125	8.88041	9.03725	8.72627	8.82109	8.95753	8.7892	8.73395	8.66808	8.7432	9.01499	8.38306	8.61652	8.50496	8.49242	8.78076
TCONS_00007367	2	gray65	YNL014W	chrXIV	StringTie	transcript	606319	609453	.	+	.	transcript_id TCONS_00007367; gene_id XLOC_006852; oId YNL014W_mRNA; cmp_ref YNL014W_mRNA; class_code =; tss_id TSS7177;	XLOC_006852	YNL014W_mRNA	YNL014W_mRNA	=	TSS7177	S000004959	HEF3	Translational elongation factor EF-3; member of the ABC superfamily; stimulates EF-1 alpha-dependent binding of aminoacyl-tRNA by the ribosome; normally expressed in zinc deficient cells; HEF3 has a paralog, YEF3, that arose from the whole genome duplication	3.38591	4.04913	4.32077	3.57568	3.69384	3.35192	3.04598	3.69605	4.24459	4.07428	3.88414	2.48745	3.23624	3.96434	1.79537	4.01564	3.77684	3.28986	3.85575	3.60838	3.32035	3.37995	2.71917	3.01882	2.75425	3.03049	2.52184	1.73286	2.29521
TCONS_00007430	2	gray65	YNR070W	chrXIV	StringTie	transcript	765375	769376	.	+	.	transcript_id TCONS_00007430; gene_id XLOC_006909; oId YNR070W_mRNA; cmp_ref YNR070W_mRNA; class_code =; tss_id TSS7236;	XLOC_006909	YNR070W_mRNA	YNR070W_mRNA	=	TSS7236	S000005353	PDR18	Putative transporter of the ATP-binding cassette (ABC) family; role in plasma membrane sterol incorporation; implicated in pleiotropic drug resistance; provides resistance to ethanol stress and contributes to a decreased intracellular accumulation of ethanol; the authentic, non-tagged protein is detected in highly purified mitochondria in high-throughput studies	0.710344	0.9171	0.707663	0.905819	0.457324	0.424013	0.302746	0.961274	0.752925	0.927257	0.974315	0.211661	1.12135	1.00858	-0.186467	-0.0370599	0.507782	0.075182	0.3848	0.582891	0.131279	0.143528	0.223343	0.283657	0.0627734	0.476603	0.213323	-0.191895	-0.0928369
TCONS_00007477	2	gray65	YNL280C	chrXIV	StringTie	transcript	109095	110411	.	-	.	transcript_id TCONS_00007477; gene_id XLOC_006949; oId YNL280C_mRNA; cmp_ref YNL280C_mRNA; class_code =; tss_id TSS7282;	XLOC_006949	YNL280C_mRNA	YNL280C_mRNA	=	TSS7282	S000005224	ERG24	C-14 sterol reductase; acts in ergosterol biosynthesis; mutants accumulate the abnormal sterol ignosterol (ergosta-8,14 dienol), and are viable under anaerobic growth conditions but inviable on rich medium under aerobic conditions	5.80436	6.11072	6.43819	6.44571	6.20428	6.19205	5.8386	5.95208	6.68912	6.73424	6.32409	5.5659	6.07918	6.71139	5.63195	6.46741	5.91115	5.94328	6.53054	6.09576	6.09395	6.20297	5.79388	6.50696	5.67662	5.86731	5.84634	5.34429	5.96975
TCONS_00007483	2	gray65	YNL270C	chrXIV	StringTie	transcript	135940	137661	.	-	.	transcript_id TCONS_00007483; gene_id XLOC_006955; oId YNL270C_mRNA; cmp_ref YNL270C_mRNA; class_code =; tss_id TSS7288;	XLOC_006955	YNL270C_mRNA	YNL270C_mRNA	=	TSS7288	S000005214	ALP1	Arginine transporter; expression is normally very low and it is unclear what conditions would induce significant expression; ALP1 has a paralog, CAN1, that arose from the whole genome duplication	2.04006	1.41604	2.63948	2.15972	1.84743	2.02111	1.51938	1.99913	2.34429	2.39005	1.89807	1.61436	1.86337	2.10639	1.20093	1.96532	1.96543	1.59023	1.73311	1.68185	1.86717	1.57762	1.33484	1.87704	1.48199	1.46268	1.32796	1.13232	1.02377
TCONS_00007564	2	gray65	YNL156C	chrXIV	StringTie	transcript	341069	341968	.	-	.	transcript_id TCONS_00007564; gene_id XLOC_007029; oId YNL156C_mRNA; cmp_ref YNL156C_mRNA; class_code =; tss_id TSS7369;	XLOC_007029	YNL156C_mRNA	YNL156C_mRNA	=	TSS7369	S000005100	NSG2	Protein involved in regulation of sterol biosynthesis; specifically stabilizes Hmg2p, one of two HMG-CoA isoenzymes that catalyze the rate-limiting step in sterol biosynthesis; homolog of mammalian INSIG proteins; NSG2 has a paralog, NSG1, that arose from the whole genome duplication	6.86155	6.96335	7.04134	7.07046	7.06027	6.95452	6.80546	6.90614	7.11939	7.15861	7.01103	6.60553	6.75619	7.00428	6.59309	6.9862	6.68489	6.73428	6.85229	6.77486	6.71305	6.74086	6.59459	6.90059	6.40025	6.62014	6.62173	6.39938	6.7643
TCONS_00007600	2	gray65	YNL106C	chrXIV	StringTie	transcript	420944	424495	.	-	.	transcript_id TCONS_00007600; gene_id XLOC_007063; oId YNL106C_mRNA; cmp_ref YNL106C_mRNA; class_code =; tss_id TSS7405;	XLOC_007063	YNL106C_mRNA	YNL106C_mRNA	=	TSS7405	S000005050	INP52	Polyphosphatidylinositol phosphatase; dephosphorylates a number of phosphatidylinositol phosphates (PtdInsPs, PIPs) to PI; involved in endocytosis; hyperosmotic stress causes translocation to actin patches; synaptojanin-like protein with a Sac1 domain; INP52 has a paralog, INP53, that arose from the whole genome duplication	2.56547	2.34214	3.24429	2.80812	3.0192	2.42855	2.44335	2.35576	3.36033	3.34931	2.50202	1.9609	3.31607	3.21356	1.7854	2.6429	2.16174	2.19889	2.18709	1.86901	1.96935	2.08196	1.55456	2.22397	1.69364	1.826	1.5894	1.2079	1.67796
TCONS_00007700	2	gray65	YNR036C	chrXIV	StringTie	transcript	694361	694822	.	-	.	transcript_id TCONS_00007700; gene_id XLOC_007157; oId YNR036C_mRNA; cmp_ref YNR036C_mRNA; class_code =; tss_id TSS7500;	XLOC_007157	YNR036C_mRNA	YNR036C_mRNA	=	TSS7500	S000005319	MRPS12	Mitochondrial protein; may interact with ribosomes based on co-purification experiments; similar to E. coli and human mitochondrial S12 ribosomal proteins	7.18425	6.73963	7.10565	7.16998	6.99892	7.2431	7.1944	6.89868	7.02275	6.81353	7.11951	6.8774	7.00635	7.00423	6.93911	7.29647	6.81143	7.14433	7.08984	7.02596	7.11849	7.14385	7.09623	7.5878	6.99675	7.10699	6.89944	6.9938	7.09715
TCONS_00007738	2	gray65	YOL164W	chrXV	StringTie	transcript	6175	8115	.	+	.	transcript_id TCONS_00007738; gene_id XLOC_007195; oId YOL164W_mRNA; cmp_ref YOL164W_mRNA; class_code =; tss_id TSS7538;	XLOC_007195	YOL164W_mRNA	YOL164W_mRNA	=	TSS7538	S000005524	BDS1	Bacterially-derived sulfatase; required for use of alkyl- and aryl-sulfates as sulfur sources	4.37735	3.58157	4.99613	4.49043	3.73398	4.18425	3.85812	4.08293	4.76136	4.10127	4.19026	3.37465	3.94524	4.16473	2.75778	4.84968	4.5168	4.58633	4.77651	4.57553	4.6674	4.57483	3.94951	4.99307	4.03898	4.30487	4.39732	3.6487	3.63497
TCONS_00007909	2	gray65	YOR070C	chrXV	StringTie	transcript	456270	461494	.	+	.	transcript_id TCONS_00007909; gene_id XLOC_007360; oId MSTRG.7492.1; cmp_ref YOR070C_mRNA; class_code x; tss_id TSS7706;	XLOC_007360	MSTRG.7492.1	YOR070C_mRNA	x	TSS7706	S000005596	GYP1	Cis-golgi GTPase-activating protein (GAP) for yeast Rabs; the Rab family members are Ypt1p (in vivo) and for Ypt1p, Sec4p, Ypt7p, and Ypt51p (in vitro); involved in vesicle docking and fusion	0.101511	0.0536005	0.420911	-0.154269	0.0367247	-0.0440523	0.147873	0.295255	0.631732	-0.23101	0.108715	0.682715	0.607742	0.509629	0.417449	0.125718	0.709542	0.349231	0.0953518	0.228005	0.301711	0.341478	0.584788	-0.0295732	0.592186	0.681288	0.590958	0.552412	0.599729
TCONS_00007923	2	gray65	YOR084W	chrXV	StringTie	transcript	480587	481750	.	+	.	transcript_id TCONS_00007923; gene_id XLOC_007372; oId YOR084W_mRNA; cmp_ref YOR084W_mRNA; class_code =; tss_id TSS7719;	XLOC_007372	YOR084W_mRNA	YOR084W_mRNA	=	TSS7719	S000005610	LPX1	Peroxisomal matrix-localized lipase; required for normal peroxisome morphology; contains a peroxisomal targeting signal type 1 (PTS1) and a lipase motif; peroxisomal import requires the PTS1 receptor, Pex5p and self-interaction; transcriptionally activated by Yrm1p along with genes involved in multidrug resistance; oleic acid inducible	3.01448	3.17582	4.89904	2.20525	3.01508	3.52047	2.52431	2.64553	4.01564	2.8745	3.52437	2.75573	3.46056	3.91266	2.01209	2.73474	2.95214	3.0651	1.51857	1.40537	2.1256	2.52614	1.70931	1.61783	2.23568	2.89978	1.80582	1.82931	2.02035
TCONS_00007935	2	gray65	YOR100C	chrXV	StringTie	transcript	513250	514306	.	+	.	transcript_id TCONS_00007935; gene_id XLOC_007383; oId MSTRG.7533.1; cmp_ref YOR100C_mRNA; class_code x; tss_id TSS7731;	XLOC_007383	MSTRG.7533.1	YOR100C_mRNA	x	TSS7731	S000005626	CRC1	Mitochondrial inner membrane carnitine transporter; required for carnitine-dependent transport of acetyl-CoA from peroxisomes to mitochondria during fatty acid beta-oxidation; human homolgy SLC25A20 complements yeast null mutant	-3.26546	-2.79359	-6.10968	-4.65187	-3.96889	-5.81006	-6.26435	-4.27785	-3.9673	-2.81927	-5.67859	-4.231	-6.1502	-3.67906	-5.84315	-4.31925	-3.56696	-3.07323	-3.08186	-4.4926	-3.73979	-4.05812	-4.56097	-4.50984	-5.65311	-4.36198	-4.47573	-2.37735	-5.87945
TCONS_00008201	2	gray65	YOL126C	chrXV	StringTie	transcript	81787	82920	.	-	.	transcript_id TCONS_00008201; gene_id XLOC_007630; oId YOL126C_mRNA; cmp_ref YOL126C_mRNA; class_code =; tss_id TSS7987;	XLOC_007630	YOL126C_mRNA	YOL126C_mRNA	=	TSS7987	S000005486	MDH2	Cytoplasmic malate dehydrogenase; one of three isozymes that catalyze interconversion of malate and oxaloacetate; involved in the glyoxylate cycle and gluconeogenesis during growth on two-carbon compounds; interacts with Pck1p and Fbp1	7.26881	6.49083	6.97514	6.96821	6.8956	6.79995	6.84351	7.09796	6.92773	6.91088	7.08319	6.89738	6.27901	6.61656	6.21559	6.95778	6.94244	6.74397	6.61274	6.65408	6.60936	6.75706	6.67242	6.70367	6.81839	6.90925	6.6046	6.43841	6.20243
TCONS_00008239	2	gray65		chrXV	StringTie	transcript	169985	170631	.	-	.	transcript_id TCONS_00008239; gene_id XLOC_007667; oId MSTRG.7275.1; class_code u; tss_id TSS8024;	XLOC_007667	MSTRG.7275.1		u	TSS8024				-0.0071243	0.464744	0.27088	0.811158	0.0320327	0.625999	0.17171	0.727967	0.56866	1.05879	0.644261	0.673537	0.440583	0.66467	0.747631	1.07071	0.433963	0.555469	0.373515	0.513217	0.98627	-0.411386	0.971599	0.842151	0.98577	0.869715	0.0737144	0.715453	0.556608
TCONS_00008241	2	gray65	YOL078W	chrXV	StringTie	transcript	181615	185684	.	-	.	transcript_id TCONS_00008241; gene_id XLOC_007669; oId MSTRG.7279.1; cmp_ref YOL078W_mRNA; class_code x; tss_id TSS8026;	XLOC_007669	MSTRG.7279.1	YOL078W_mRNA	x	TSS8026	S000005438	AVO1	Component of a membrane-bound complex containing the Tor2p kinase; contains Tor2p kinase and other proteins; may have a role in regulation of cell growth	-1.67802	-1.35617	-1.61179	-2.15952	-1.63596	-1.60537	-1.80001	-2.19316	-1.63437	-2.79749	-2.00893	-2.1463	-1.46589	-1.58598	-2.36194	-1.40633	-1.4589	-1.63582	-2.16184	-1.64758	-2.22541	-1.97343	-1.58319	-2.42515	-1.87024	-1.78348	-1.98337	-2.63435	-2.69522
TCONS_00008301	2	gray65	YOR005C	chrXV	StringTie	transcript	334509	337343	.	-	.	transcript_id TCONS_00008301; gene_id XLOC_007725; oId YOR005C_mRNA; cmp_ref YOR005C_mRNA; class_code =; tss_id TSS8084;	XLOC_007725	YOR005C_mRNA	YOR005C_mRNA	=	TSS8084	S000005531	DNL4	DNA ligase required for nonhomologous end-joining (NHEJ); forms stable heterodimer with required cofactor Lif1p, interacts with Nej1p; involved in meiosis, not essential for vegetative growth; mutations in human ortholog lead to ligase IV syndrome and Dubowitz syndrome	3.07082	3.36046	3.55772	3.38487	3.71888	3.19597	3.50765	3.3276	3.90441	3.93228	3.3929	2.68102	3.63405	3.78935	2.69203	3.44637	3.23945	3.15444	3.29936	3.1969	3.07811	3.06154	2.86845	3.18832	2.93615	2.93916	2.90933	2.66053	3.17797
TCONS_00008351	2	gray65	YOR070C	chrXV	StringTie	transcript	455907	457820	.	-	.	transcript_id TCONS_00008351; gene_id XLOC_007775; oId YOR070C_mRNA; cmp_ref YOR070C_mRNA; class_code =; tss_id TSS8134;	XLOC_007775	YOR070C_mRNA	YOR070C_mRNA	=	TSS8134	S000005596	GYP1	Cis-golgi GTPase-activating protein (GAP) for yeast Rabs; the Rab family members are Ypt1p (in vivo) and for Ypt1p, Sec4p, Ypt7p, and Ypt51p (in vitro); involved in vesicle docking and fusion	3.91528	3.93368	4.52606	4.03519	4.51033	3.68537	4.42545	3.75326	4.69769	4.79209	4.05819	3.74633	4.5143	4.68591	3.78707	3.94911	3.61754	3.78538	3.65185	3.48894	3.55841	3.68393	3.47217	3.56329	3.60272	3.61955	3.60528	3.83093	3.87034
TCONS_00008373	2	gray65	YOR100C	chrXV	StringTie	transcript	513295	514278	.	-	.	transcript_id TCONS_00008373; gene_id XLOC_007794; oId YOR100C_mRNA; cmp_ref YOR100C_mRNA; class_code =; tss_id TSS8154;	XLOC_007794	YOR100C_mRNA	YOR100C_mRNA	=	TSS8154	S000005626	CRC1	Mitochondrial inner membrane carnitine transporter; required for carnitine-dependent transport of acetyl-CoA from peroxisomes to mitochondria during fatty acid beta-oxidation; human homolgy SLC25A20 complements yeast null mutant	3.25684	4.05497	3.90195	3.48663	3.57896	3.5196	3.30446	3.71414	4.00013	3.3925	3.89022	3.16073	3.07458	4.28306	2.4841	3.53665	3.25053	3.21984	3.09362	3.2569	3.14744	3.13612	2.96574	3.13514	2.88893	3.15348	2.74646	2.5616	2.94831
TCONS_00008398	2	gray65	YOR138C	chrXV	StringTie	transcript	584309	586324	.	-	.	transcript_id TCONS_00008398; gene_id XLOC_007819; oId YOR138C_mRNA; cmp_ref YOR138C_mRNA; class_code =; tss_id TSS8179;	XLOC_007819	YOR138C_mRNA	YOR138C_mRNA	=	TSS8179	S000005664	RUP1	Protein that regulates ubiquitination of Rsp5p; has a WW domain consensus motif of PPPSY (residues 131-135) that mediates binding of Rsp5p to Ubp2p; contains an UBA domain; relative distribution to the nucleus increases upon DNA replication stress	4.566	4.80794	5.40355	4.9254	4.28595	4.71118	4.11871	4.76169	5.21675	4.76024	4.80616	4.06389	4.7563	5.018	3.72418	4.93451	4.65887	4.48194	4.87493	4.57822	4.66809	4.71253	4.23146	5.18099	4.11147	4.41097	4.2142	3.66714	4.09065
TCONS_00008502	2	gray65		chrXV	StringTie	transcript	836466	837046	.	-	.	transcript_id TCONS_00008502; gene_id XLOC_007921; oId MSTRG.7782.1; class_code u; tss_id TSS8282;	XLOC_007921	MSTRG.7782.1		u	TSS8282				2.04794	2.2511	2.52847	1.93942	1.95625	1.94812	2.39992	1.7148	2.47501	2.14691	1.2933	1.81559	2.04408	1.74328	0.853106	2.15882	2.49018	2.63383	1.6884	1.77449	1.45986	2.06577	1.97482	1.77979	2.17604	1.94984	1.54414	2.32732	1.69816
TCONS_00008559	2	gray65	YOR348C	chrXV	StringTie	transcript	986899	988782	.	-	.	transcript_id TCONS_00008559; gene_id XLOC_007975; oId YOR348C_mRNA; cmp_ref YOR348C_mRNA; class_code =; tss_id TSS8338;	XLOC_007975	YOR348C_mRNA	YOR348C_mRNA	=	TSS8338	S000005875	PUT4	Proline permease; required for high-affinity transport of proline; also transports the toxic proline analog azetidine-2-carboxylate (AzC); PUT4 transcription is repressed in ammonia-grown cells	3.97677	4.01953	5.39439	3.36293	3.81126	3.73007	3.20903	3.15355	4.4912	4.16302	4.10506	3.18784	3.61868	4.70317	2.73029	3.87575	3.38712	3.5512	2.52726	2.25603	2.52862	3.0289	2.02306	2.48288	2.88158	3.15144	2.21662	2.3089	2.31739
TCONS_00008597	2	gray65	YPL270W	chrXVI	StringTie	transcript	30482	32803	.	+	.	transcript_id TCONS_00008597; gene_id XLOC_008013; oId YPL270W_mRNA; cmp_ref YPL270W_mRNA; class_code =; tss_id TSS8376;	XLOC_008013	YPL270W_mRNA	YPL270W_mRNA	=	TSS8376	S000006191	MDL2	Mitochondrial inner membrane half-type ABC transporter; required for respiratory growth at high temperature; localizes to vacuole membrane in response to H2O2; similar to human TAP1 and TAP2 implicated in bare lymphocyte syndrome and Wegener-like granulomatosis	5.3423	5.34415	5.90673	5.58397	5.47598	5.31576	5.38346	5.41198	6.11224	6.06379	5.50372	4.85318	5.85316	5.9408	4.6311	5.75013	5.44918	5.41159	5.69286	5.41572	5.40582	5.54542	5.04483	5.56564	5.15804	5.14136	5.20293	4.65996	4.90811
TCONS_00008604	2	gray65	YPL262W	chrXVI	StringTie	transcript	47336	48802	.	+	.	transcript_id TCONS_00008604; gene_id XLOC_008020; oId YPL262W_mRNA; cmp_ref YPL262W_mRNA; class_code =; tss_id TSS8383;	XLOC_008020	YPL262W_mRNA	YPL262W_mRNA	=	TSS8383	S000006183	FUM1	Fumarase; converts fumaric acid to L-malic acid in the TCA cycle; cytosolic and mitochondrial distribution determined by the N-terminal targeting sequence, protein conformation, and status of glyoxylate shunt; phosphorylated in mitochondria	7.77826	7.27198	8.01157	7.85722	7.08501	7.50546	7.10088	7.5455	7.91621	7.76306	7.63326	6.86834	7.66801	7.83293	6.48708	7.95863	7.44809	7.43268	7.55163	7.43618	7.3836	7.42039	7.0854	7.67242	7.18021	7.3761	7.14315	6.78013	6.84349
TCONS_00008721	2	gray65	YPL092W	chrXVI	StringTie	transcript	373793	375169	.	+	.	transcript_id TCONS_00008721; gene_id XLOC_008126; oId YPL092W_mRNA; cmp_ref YPL092W_mRNA; class_code =; tss_id TSS8494;	XLOC_008126	YPL092W_mRNA	YPL092W_mRNA	=	TSS8494	S000006013	SSU1	Plasma membrane sulfite pump involved in sulfite metabolism; required for efficient sulfite efflux; major facilitator superfamily protein	4.55336	4.67839	4.47094	4.76586	4.73755	4.60848	4.52965	4.5798	4.54536	4.77802	4.77196	4.33289	4.25043	4.55568	4.26213	4.59305	4.56324	4.45124	4.73135	4.59549	4.42786	4.51936	4.44765	4.53975	4.25651	4.40197	4.44269	3.97355	4.42987
TCONS_00008759	2	gray65	YPL036W	chrXVI	StringTie	transcript	482843	485686	.	+	.	transcript_id TCONS_00008759; gene_id XLOC_008160; oId YPL036W_mRNA; cmp_ref YPL036W_mRNA; class_code =; tss_id TSS8531;	XLOC_008160	YPL036W_mRNA	YPL036W_mRNA	=	TSS8531	S000005957	PMA2	Plasma membrane H+-ATPase; isoform of Pma1p, involved in pumping protons out of the cell; regulator of cytoplasmic pH and plasma membrane potential	4.91946	5.11481	5.62051	4.65009	4.98016	4.4594	4.0763	4.76147	4.96077	4.25733	4.78031	3.87568	4.35739	4.41348	2.90757	5.08173	5.51031	4.74912	4.85183	4.72721	4.63284	4.82417	4.22419	4.49162	4.23126	4.51727	3.86175	2.84336	3.11572
TCONS_00008783	2	gray65	YPR001W	chrXVI	StringTie	transcript	556377	557837	.	+	.	transcript_id TCONS_00008783; gene_id XLOC_008184; oId YPR001W_mRNA; cmp_ref YPR001W_mRNA; class_code =; tss_id TSS8555;	XLOC_008184	YPR001W_mRNA	YPR001W_mRNA	=	TSS8555	S000006205	CIT3	Dual specificity mitochondrial citrate and methylcitrate synthase; catalyzes the condensation of acetyl-CoA and oxaloacetate to form citrate and that of propionyl-CoA and oxaloacetate to form 2-methylcitrate	2.75253	3.04842	3.33772	3.20158	2.75198	2.87525	2.802	2.93933	3.42743	3.56379	3.15593	2.23669	2.94315	3.50296	1.96133	3.00601	2.56598	2.34243	2.77051	2.70575	2.38119	2.63477	2.66554	2.76239	2.24186	2.49596	2.40011	1.86226	2.3082
TCONS_00008784	2	gray65	YPR002W	chrXVI	StringTie	transcript	558385	559935	.	+	.	transcript_id TCONS_00008784; gene_id XLOC_008185; oId YPR002W_mRNA; cmp_ref YPR002W_mRNA; class_code =; tss_id TSS8556;	XLOC_008185	YPR002W_mRNA	YPR002W_mRNA	=	TSS8556	S000006206	PDH1	Putative 2-methylcitrate dehydratase; mitochondrial protein that participates in respiration; induced by diauxic shift; homologous to E. coli PrpD, may take part in the conversion of 2-methylcitrate to 2-methylisocitrate	5.1793	5.9136	5.57759	5.62066	5.38688	5.34019	5.08065	5.23815	5.62184	5.9068	5.50248	4.74911	5.36435	6.08044	4.47013	5.26835	5.01681	4.84985	5.22778	5.11194	4.92373	4.90107	4.76692	5.33603	4.78873	4.91821	4.67899	4.49476	4.91329
TCONS_00008800	2	gray65	YPR022C	chrXVI	StringTie	transcript	603851	607312	.	+	.	transcript_id TCONS_00008800; gene_id XLOC_008201; oId MSTRG.8387.1; cmp_ref YPR022C_mRNA; class_code x; tss_id TSS8572;	XLOC_008201	MSTRG.8387.1	YPR022C_mRNA	x	TSS8572	S000006226	SDD4	Putative transcription factor, as suggested by computational analysis; green fluorescent protein (GFP)-fusion protein localizes to both the cytoplasm and the nucleus and is induced in response to the DNA-damaging agent MMS; overproduction of a truncation allele suppresses lethality due to expression of the dominant PET9 allele AAC2-A128P	-0.0909575	-0.0179554	-0.259071	-0.448615	0.0797038	-0.466407	-0.492163	-0.336039	-0.634533	-0.397875	-0.132829	-0.308422	-0.942965	-0.358838	-1.11184	-1.276	-0.681651	-0.697402	-0.567419	-0.289348	-0.807564	-1.24619	-0.581436	-1.4314	-0.735379	-0.917111	-0.653377	-1.28162	-0.90458
TCONS_00008878	2	gray65	YPR127W	chrXVI	StringTie	transcript	790083	791120	.	+	.	transcript_id TCONS_00008878; gene_id XLOC_008274; oId YPR127W_mRNA; cmp_ref YPR127W_mRNA; class_code =; tss_id TSS8649;	XLOC_008274	YPR127W_mRNA	YPR127W_mRNA	=	TSS8649	S000006331		Putative pyridoxine 4-dehydrogenase; differentially expressed during alcoholic fermentation; expression activated by transcription factor YRM1/YOR172W; green fluorescent protein (GFP)-fusion protein localizes to both the cytoplasm and the nucleus	6.08874	6.25296	6.65268	6.11436	6.50209	6.08686	6.24337	5.94184	6.51933	6.55784	6.08525	5.52479	6.06857	6.28101	5.01353	6.09098	5.90174	5.79887	5.70158	5.78031	5.74047	5.93719	5.55664	5.60776	5.42223	5.90139	5.36689	5.37296	5.50592
TCONS_00008931	2	gray65	YPR191W	chrXVI	StringTie	transcript	919381	920487	.	+	.	transcript_id TCONS_00008931; gene_id XLOC_008322; oId YPR191W_mRNA; cmp_ref YPR191W_mRNA; class_code =; tss_id TSS8699;	XLOC_008322	YPR191W_mRNA	YPR191W_mRNA	=	TSS8699	S000006395	QCR2	Subunit 2 of ubiquinol cytochrome-c reductase (Complex III); Complex III is a component of the mitochondrial inner membrane electron transport chain; phosphorylated; transcription is regulated by Hap1p, Hap2p/Hap3p, and heme	7.11243	7.23381	7.84834	7.33141	7.60567	6.82262	7.46308	6.63299	8.06675	8.21095	6.97134	6.71936	7.97642	8.1195	6.5997	7.23932	6.93527	7.02409	6.70566	6.45776	6.57572	6.83157	6.14026	6.82525	6.79123	6.92099	6.66603	6.89161	6.71854
TCONS_00009053	2	gray65	YPL134C	chrXVI	StringTie	transcript	298571	299503	.	-	.	transcript_id TCONS_00009053; gene_id XLOC_008441; oId YPL134C_mRNA; cmp_ref YPL134C_mRNA; class_code =; tss_id TSS8821;	XLOC_008441	YPL134C_mRNA	YPL134C_mRNA	=	TSS8821	S000006055	ODC1	Mitochondrial inner membrane transporter; 2-oxodicarboxylate transporter, exports 2-oxoadipate and 2-oxoglutarate from the mitochondrial matrix to the cytosol for lysine and glutamate biosynthesis and lysine catabolism; suppresses, in multicopy, an fmc1 null mutation; ODC1 has a paralog, ODC2, that arose from the whole genome duplication	6.77986	6.90298	7.00974	7.20191	6.24539	6.80173	6.54572	6.71569	6.88356	6.84146	6.70998	6.10511	6.76602	6.94554	5.76262	6.83112	6.48189	6.58859	6.71524	6.53787	6.53008	6.46583	6.24325	6.78371	5.94741	6.3614	6.2386	5.9496	5.80192
TCONS_00009145	2	gray65	YPL017C	chrXVI	StringTie	transcript	518734	520233	.	-	.	transcript_id TCONS_00009145; gene_id XLOC_008528; oId YPL017C_mRNA; cmp_ref YPL017C_mRNA; class_code =; tss_id TSS8913;	XLOC_008528	YPL017C_mRNA	YPL017C_mRNA	=	TSS8913	S000005938	IRC15	Microtubule associated protein; regulates microtubule dynamics; required for accurate meiotic chromosome segregation; null mutant displays large budded cells due to delayed mitotic progression, increased levels of spontaneous Rad52 foci; IRC15 has a paralog, LPD1, that arose from the whole genome duplication	2.99774	2.72379	3.75928	2.59134	2.69003	2.39576	1.69419	2.61804	3.04026	2.1262	2.63979	1.40015	1.75844	2.2824	-0.19839	2.86459	3.0134	2.66155	2.19452	2.13513	2.17139	2.33171	1.5827	2.24883	1.44924	1.98686	1.39433	0.842557	0.51038
TCONS_00009160	2	gray65	YPR002W	chrXVI	StringTie	transcript	558296	560054	.	-	.	transcript_id TCONS_00009160; gene_id XLOC_008543; oId MSTRG.8350.1; cmp_ref YPR002W_mRNA; class_code x; tss_id TSS8928;	XLOC_008543	MSTRG.8350.1	YPR002W_mRNA	x	TSS8928	S000006206	PDH1	Putative 2-methylcitrate dehydratase; mitochondrial protein that participates in respiration; induced by diauxic shift; homologous to E. coli PrpD, may take part in the conversion of 2-methylcitrate to 2-methylisocitrate	-2.41528	-1.69187	-3.67454	-3.06472	-1.47101	-3.73748	-1.57286	-2.20528	-2.16602	-2.76555	-4.8284	-2.8503	-2.24112	-2.01174	-3.77057	-3.17957	-5.0387	-2.52791	-2.92355	-2.90545	-2.70904	-3.57051	-2.23685	-2.74212	-4.06596	-3.87437	-2.88858	-2.82262	-2.91379
TCONS_00009285	2	gray65	YPR171W	chrXVI	StringTie	transcript	883689	886398	.	-	.	transcript_id TCONS_00009285; gene_id XLOC_008656; oId MSTRG.8587.1; cmp_ref YPR171W_mRNA; class_code x; tss_id TSS9048;	XLOC_008656	MSTRG.8587.1	YPR171W_mRNA	x	TSS9048	S000006375	BSP1	Adapter that links synaptojanins to the cortical actin cytoskeleton; the synaptojanins are Inp52p and Inp53p	1.63226	1.54456	2.0057	1.72	1.84872	1.68025	1.94148	1.53041	1.92041	1.91949	1.63905	1.61688	2.12992	2.50068	2.31226	2.00191	1.92523	1.84058	1.89968	1.80967	1.6911	2.00703	1.7602	1.7143	1.71309	1.86716	1.6869	1.90498	1.94463
TCONS_00009296	2	gray65	YPR191W	chrXVI	StringTie	transcript	919247	922777	.	-	.	transcript_id TCONS_00009296; gene_id XLOC_008667; oId MSTRG.8611.1; cmp_ref YPR191W_mRNA; class_code x; tss_id TSS9059;	XLOC_008667	MSTRG.8611.1	YPR191W_mRNA	x	TSS9059	S000006395	QCR2	Subunit 2 of ubiquinol cytochrome-c reductase (Complex III); Complex III is a component of the mitochondrial inner membrane electron transport chain; phosphorylated; transcription is regulated by Hap1p, Hap2p/Hap3p, and heme	1.80363	1.8757	2.59419	1.52092	1.75535	1.4915	1.60473	1.67553	2.64751	1.74773	1.88737	1.17526	2.02707	2.24415	0.433557	1.78822	1.76118	1.32475	1.37912	1.07412	1.19536	1.60834	0.569296	1.28663	1.18799	1.33809	0.670886	0.460818	0.827532
TCONS_00009297	2	gray65	YPR193C	chrXVI	StringTie	transcript	922909	923379	.	-	.	transcript_id TCONS_00009297; gene_id XLOC_008668; oId YPR193C_mRNA; cmp_ref YPR193C_mRNA; class_code =; tss_id TSS9060;	XLOC_008668	YPR193C_mRNA	YPR193C_mRNA	=	TSS9060	S000006397	HPA2	Tetrameric histone acetyltransferase; has similarity to Gcn5p, Hat1p, Elp3p, and Hpa3p; acetylates histones H3 and H4 in vitro and exhibits autoacetylation activity; also acetylates polyamines	2.51121	3.24471	3.46163	2.65045	2.96812	3.06348	3.09659	3.01072	3.43537	2.55281	3.03448	2.8816	2.98752	3.17562	2.35645	2.95545	3.31621	2.84783	2.35378	2.41953	2.58827	2.62112	2.48785	2.72242	2.65262	2.68683	2.32466	2.09464	2.56285
TCONS_00000015	3	gray85	YAL059W	chrI	StringTie	transcript	36509	37147	.	+	.	transcript_id TCONS_00000015; gene_id XLOC_000013; oId YAL059W_mRNA; cmp_ref YAL059W_mRNA; class_code =; tss_id TSS15;	XLOC_000013	YAL059W_mRNA	YAL059W_mRNA	=	TSS15	S000000055	ECM1	Pre-ribosomal factor involved in 60S ribosomal protein subunit export; associates with the pre-60S particle; shuttles between the nucleus and cytoplasm	5.18563	6.47221	5.01194	5.48714	5.56906	5.70311	5.49997	5.75582	4.93372	5.34599	5.71195	5.80419	5.25096	5.0349	6.07954	5.25128	5.55745	5.66807	5.62722	5.61935	5.65092	5.4613	5.84753	5.7141	5.7551	5.52145	5.71184	5.72474	5.79573
TCONS_00000062	3	gray85	YAR008W	chrI	StringTie	transcript	158966	159793	.	+	.	transcript_id TCONS_00000062; gene_id XLOC_000058; oId YAR008W_mRNA; cmp_ref YAR008W_mRNA; class_code =; tss_id TSS62;	XLOC_000058	YAR008W_mRNA	YAR008W_mRNA	=	TSS62	S000000066	SEN34	Subunit of the tRNA splicing endonuclease; tRNA splicing endonuclease (Sen complex) is composed of Sen2p, Sen15p, Sen34p, and Sen54p; Sen complex also cleaves the CBP1 mRNA at the mitochondrial surface; Sen34p contains the active site for tRNA 3' splice site cleavage and has similarity to Sen2p and to Archaeal tRNA splicing endonuclease	4.79614	5.5498	5.15623	5.066	5.11606	4.98412	4.99406	5.18207	5.08888	5.27508	5.19627	4.89716	4.92061	5.10367	5.17179	5.31611	5.07534	5.18163	5.33574	5.12411	5.22055	5.12598	5.01932	5.38353	4.84764	4.90816	4.98594	4.68917	5.12477
TCONS_00000066	3	gray85	YAR015W	chrI	StringTie	transcript	169375	170295	.	+	.	transcript_id TCONS_00000066; gene_id XLOC_000062; oId YAR015W_mRNA; cmp_ref YAR015W_mRNA; class_code =; tss_id TSS66;	XLOC_000062	YAR015W_mRNA	YAR015W_mRNA	=	TSS66	S000000070	ADE1	N-succinyl-5-aminoimidazole-4-carboxamide ribotide synthetase; required for 'de novo' purine nucleotide biosynthesis; red pigment accumulates in mutant cells deprived of adenine; protein abundance increases in response to DNA replication stress	7.8456	7.81344	7.48067	7.85887	7.6093	7.662	7.53229	7.73343	7.16672	7.92659	7.56536	7.59478	7.50113	7.47207	7.66204	7.89265	7.68662	7.87114	7.76186	7.60079	7.73515	7.54909	7.52457	7.9612	7.38618	7.4641	7.61767	7.49947	7.63398
TCONS_00000117	3	gray85	YAL036C	chrI	StringTie	transcript	75043	76152	.	-	.	transcript_id TCONS_00000117; gene_id XLOC_000111; oId YAL036C_mRNA; cmp_ref YAL036C_mRNA; class_code =; tss_id TSS117;	XLOC_000111	YAL036C_mRNA	YAL036C_mRNA	=	TSS117	S000000034	RBG1	Member of the DRG family of GTP-binding proteins; associates with translating ribosomes; interacts with Tma46p, Ygr250cp, Gir2p and Yap1p via two-hybrid	5.01836	5.92792	5.49877	5.62591	4.96334	5.64928	5.08661	5.66046	5.76075	5.86108	5.78756	5.31374	5.35617	5.7258	5.09259	6.07062	5.73532	5.73489	6.15557	5.93167	5.98696	5.95122	5.49988	6.30298	5.44561	5.73359	5.50762	5.22685	5.34631
TCONS_00000126	3	gray85	YAL025C	chrI	StringTie	transcript	100225	101145	.	-	.	transcript_id TCONS_00000126; gene_id XLOC_000119; oId YAL025C_mRNA; cmp_ref YAL025C_mRNA; class_code =; tss_id TSS126;	XLOC_000119	YAL025C_mRNA	YAL025C_mRNA	=	TSS126	S000000023	MAK16	Essential nuclear protein; constituent of 66S pre-ribosomal particles; required for maturation of 25S and 5.8S rRNAs; required for maintenance of M1 satellite double-stranded RNA of the L-A virus	4.85296	6.315	4.82458	5.25707	5.01445	5.55418	5.03961	5.50268	4.74947	5.16258	5.69192	5.32012	4.51305	4.83447	5.0075	5.85434	5.41376	5.47356	5.81976	5.51292	5.61525	5.47969	5.30603	6.04017	5.2607	5.32657	5.3173	5.13826	5.66521
TCONS_00000272	3	gray85	YBR021W	chrII	StringTie	transcript	281443	283344	.	+	.	transcript_id TCONS_00000272; gene_id XLOC_000250; oId YBR021W_mRNA; cmp_ref YBR021W_mRNA; class_code =; tss_id TSS267;	XLOC_000250	YBR021W_mRNA	YBR021W_mRNA	=	TSS267	S000000225	FUR4	Plasma membrane localized uracil permease; expression is tightly regulated by uracil levels and environmental cues; conformational alterations induced by unfolding or substrate binding result in Rsp5p-mediated ubiquitination and degradation	2.95463	3.32795	3.24857	3.51089	2.83749	2.95527	3.0939	3.22775	3.72974	3.73562	3.19668	3.07965	4.16528	4.11054	3.15637	3.56678	3.49119	3.32579	3.69265	3.24106	3.48198	3.61659	3.06317	3.76932	3.27249	3.2348	3.45481	3.0502	3.05273
TCONS_00000278	3	gray85	YBR031W	chrII	StringTie	transcript	300166	301254	.	+	.	transcript_id TCONS_00000278; gene_id XLOC_000256; oId YBR031W_mRNA; cmp_ref YBR031W_mRNA; class_code =; tss_id TSS273;	XLOC_000256	YBR031W_mRNA	YBR031W_mRNA	=	TSS273	S000000235	RPL4A	Ribosomal 60S subunit protein L4A; N-terminally acetylated; homologous to mammalian ribosomal protein L4 and bacterial L4; RPL4A has a paralog, RPL4B, that arose from the whole genome duplication	6.81914	6.52626	7.39213	6.79846	7.21245	6.45326	6.92849	6.29107	7.45983	7.70764	6.4505	6.74718	7.63858	7.56966	7.00352	6.99838	6.75874	6.90313	6.70687	6.31898	6.81802	7.06564	6.54257	7.32377	7.3058	7.43275	7.15559	7.47528	7.44916
TCONS_00000291	3	gray85	YBR048W	chrII	StringTie	transcript	332749	334145	.	+	.	transcript_id TCONS_00000291; gene_id XLOC_000269; oId MSTRG.372.1; cmp_ref YBR048W_mRNA; class_code e; tss_id TSS286;	XLOC_000269	MSTRG.372.1	YBR048W_mRNA	e	TSS286	S000000252	RPS11B	Protein component of the small (40S) ribosomal subunit; homologous to mammalian ribosomal protein S11 and bacterial S17; RPS11B has a paralog, RPS11A, that arose from the whole genome duplication	7.91251	8.00679	8.1687	7.58971	8.59017	7.78132	8.25723	7.55251	7.97769	8.38137	7.69415	8.22028	8.53942	7.78846	8.52376	8.17642	8.32525	8.33033	7.50903	7.37621	7.824	8.04227	7.59039	7.60621	8.62407	8.55236	8.25469	9.10561	8.40376
TCONS_00000292	3	gray85	YBR048W	chrII	StringTie	transcript	332831	333812	.	+	.	transcript_id TCONS_00000292; gene_id XLOC_000269; oId YBR048W_mRNA; cmp_ref YBR048W_mRNA; class_code =; tss_id TSS286;	XLOC_000269	YBR048W_mRNA	YBR048W_mRNA	=	TSS286	S000000252	RPS11B	Protein component of the small (40S) ribosomal subunit; homologous to mammalian ribosomal protein S11 and bacterial S17; RPS11B has a paralog, RPS11A, that arose from the whole genome duplication	7.88346	8.02867	8.11065	7.61702	8.56832	7.83346	8.27183	7.58141	7.9045	8.29285	7.7443	8.20395	8.43885	7.76944	8.50434	8.24781	8.33047	8.38096	7.62596	7.36944	7.92433	8.11224	7.66642	7.72337	8.70803	8.60095	8.24601	9.16606	8.4952
TCONS_00000306	3	gray85	YBR073W	chrII	StringTie	transcript	383112	385988	.	+	.	transcript_id TCONS_00000306; gene_id XLOC_000281; oId YBR073W_mRNA; cmp_ref YBR073W_mRNA; class_code =; tss_id TSS299;	XLOC_000281	YBR073W_mRNA	YBR073W_mRNA	=	TSS299	S000000277	RDH54	DNA-dependent ATPase; DNA recombination/repair translocase, supercoils DNA and promotes DNA strand opening; stimulates strand exchange by modifying dsDNA topology; involved in recombinational repair of DNA double-strand breaks (DSBs) during mitosis and meiosis; phosphorylated in Mec1p-, Rad53p-dependent way in response to one DSB; contributes to remodelling of nucleosomes; proposed to be involved…	5.05126	5.31778	5.26531	5.23353	5.36936	5.00008	5.23009	5.0884	5.45524	5.60356	5.2308	4.72209	5.41976	5.42531	4.84829	5.53326	5.17506	5.17093	5.50008	5.32314	5.25379	5.16114	5.0175	5.4128	5.06753	4.99028	5.1585	4.85402	5.11189
TCONS_00000315	3	gray85	YBR084W	chrII	StringTie	transcript	411054	413981	.	+	.	transcript_id TCONS_00000315; gene_id XLOC_000289; oId YBR084W_mRNA; cmp_ref YBR084W_mRNA; class_code =; tss_id TSS308;	XLOC_000289	YBR084W_mRNA	YBR084W_mRNA	=	TSS308	S000000288	MIS1	Mitochondrial C1-tetrahydrofolate synthase; involved in interconversion between different oxidation states of tetrahydrofolate (THF); provides activities of formyl-THF synthetase, methenyl-THF cyclohydrolase, and methylene-THF dehydrogenase	4.39352	5.28584	5.18959	5.29552	4.69637	4.64296	4.29465	4.76099	5.59246	5.70244	4.94125	3.77952	5.20024	5.63926	3.78428	5.24492	4.44167	4.48749	5.44074	4.89829	4.9193	4.76617	3.97238	5.40482	4.13139	4.05123	4.31995	3.42262	3.88722
TCONS_00000328	3	gray85	YBR104W	chrII	StringTie	transcript	449667	450656	.	+	.	transcript_id TCONS_00000328; gene_id XLOC_000302; oId YBR104W_mRNA; cmp_ref YBR104W_mRNA; class_code =; tss_id TSS321;	XLOC_000302	YBR104W_mRNA	YBR104W_mRNA	=	TSS321	S000000308	YMC2	Putative mitochondrial inner membrane transporter; proposed role in oleate metabolism and glutamate biosynthesis; member of the mitochondrial carrier (MCF) family; YMC2 has a paralog, YMC1, that arose from the whole genome duplication	3.56276	4.66471	4.23627	3.97269	3.88714	3.7459	3.63264	3.6642	4.01592	4.42403	3.84843	3.53354	3.8007	4.32831	3.38318	4.04045	3.71537	3.62963	4.13156	3.9313	3.81903	3.93722	3.48964	4.13538	3.38681	3.45814	3.48706	3.29204	3.87502
TCONS_00000335	3	gray85	YBR111W-A	chrII	StringTie	transcript	458608	466048	.	+	.	transcript_id TCONS_00000335; gene_id XLOC_000308; oId MSTRG.460.1; cmp_ref YBR111W-A_mRNA; class_code j; tss_id TSS327;	XLOC_000308	MSTRG.460.1	YBR111W-A_mRNA	j	TSS327	S000028510	SUS1	Component of both the SAGA histone acetylase and TREX-2 complexes; interacts with RNA polymerase II; involved in mRNA export coupled transcription activation and elongation; involved in post-transcriptional tethering of active genes to the nuclear periphery and to non-nascent mRNP	4.67546	4.64372	4.6676	4.57552	4.74863	4.77062	4.94206	4.7637	4.66168	4.78871	4.80696	4.79544	4.77248	4.79272	5.12218	4.76747	4.76892	4.78859	4.88387	4.836	4.85652	4.95938	5.0019	4.89854	4.87692	4.87109	4.91444	4.92304	5.05542
TCONS_00000450	3	gray85	YBR267W	chrII	StringTie	transcript	739841	741022	.	+	.	transcript_id TCONS_00000450; gene_id XLOC_000410; oId YBR267W_mRNA; cmp_ref YBR267W_mRNA; class_code =; tss_id TSS436;	XLOC_000410	YBR267W_mRNA	YBR267W_mRNA	=	TSS436	S000000471	REI1	Cytoplasmic pre-60S factor; required for the correct recycling of shuttling factors Alb1, Arx1 and Tif6 at the end of the ribosomal large subunit biogenesis; involved in bud growth in the mitotic signaling network	3.38615	4.23074	4.04986	3.58063	4.15803	3.5345	3.8952	3.61437	4.17249	4.59965	3.93659	3.41295	3.92576	4.23421	3.48142	4.22339	3.74265	3.72469	3.93395	3.68451	3.77562	3.86985	3.62798	4.33733	3.89817	3.85035	3.90863	3.76111	4.12294
TCONS_00000453	3	gray85	YBR271W	chrII	StringTie	transcript	744852	746111	.	+	.	transcript_id TCONS_00000453; gene_id XLOC_000413; oId YBR271W_mRNA; cmp_ref YBR271W_mRNA; class_code =; tss_id TSS439;	XLOC_000413	YBR271W_mRNA	YBR271W_mRNA	=	TSS439	S000000475	EFM2	S-adenosylmethionine-dependent methyltransferase; seven-beta-strand lysine methyltransferase which dimethylates translation elongation factor EF2 (Eft1p and Eft2p) at lysine 613 and methylates EF3 (Yef3p) at lysine 187; green fluorescent protein (GFP)-fusion protein localizes to the cytoplasm; involved in regulation of translational termination; predicted involvement in ribosome biogenesis	3.06391	3.70976	3.52104	3.2495	3.91619	3.25616	3.69287	3.06613	3.98187	4.30469	3.35105	3.12288	3.45899	3.91209	2.88354	3.49518	3.37139	3.08755	3.44042	3.0155	3.0793	3.15603	2.68011	3.37796	3.12962	3.17681	3.15957	2.89625	3.12213
TCONS_00000493	3	gray85	YBL087C	chrII	StringTie	transcript	59669	60748	.	-	.	transcript_id TCONS_00000493; gene_id XLOC_000450; oId MSTRG.189.1; cmp_ref YBL087C_mRNA; class_code o; tss_id TSS479;	XLOC_000450	MSTRG.189.1	YBL087C_mRNA	o	TSS479	S000000183	RPL23A	Ribosomal 60S subunit protein L23A; homologous to mammalian ribosomal protein L23 and bacterial L14; RPL23A has a paralog, RPL23B, that arose from the whole genome duplication	8.3829	8.65405	8.05486	8.26964	8.28852	8.46388	8.45891	8.40082	7.8036	7.96906	8.15096	8.70211	8.22449	7.76453	9.10357	8.54735	8.74545	8.85959	8.64632	8.57596	8.78101	8.61364	8.81334	8.64692	8.75079	8.68183	8.70718	8.98885	8.72731
TCONS_00000494	3	gray85	YBL087C	chrII	StringTie	transcript	59822	60739	.	-	.	transcript_id TCONS_00000494; gene_id XLOC_000450; oId YBL087C_mRNA; cmp_ref YBL087C_mRNA; class_code =; tss_id TSS479;	XLOC_000450	YBL087C_mRNA	YBL087C_mRNA	=	TSS479	S000000183	RPL23A	Ribosomal 60S subunit protein L23A; homologous to mammalian ribosomal protein L23 and bacterial L14; RPL23A has a paralog, RPL23B, that arose from the whole genome duplication	8.47939	8.73985	8.1474	8.3933	8.3749	8.5682	8.48662	8.49865	7.86136	8.02052	8.23789	8.70267	8.289	7.85695	9.1152	8.61257	8.76361	8.90737	8.72842	8.6024	8.84727	8.66697	8.86398	8.75657	8.81291	8.72031	8.72127	9.03599	8.79074
TCONS_00000502	3	gray85	YBL076C	chrII	StringTie	transcript	81043	84261	.	-	.	transcript_id TCONS_00000502; gene_id XLOC_000457; oId YBL076C_mRNA; cmp_ref YBL076C_mRNA; class_code =; tss_id TSS487;	XLOC_000457	YBL076C_mRNA	YBL076C_mRNA	=	TSS487	S000000172	ILS1	Cytoplasmic isoleucine-tRNA synthetase; target of the G1-specific inhibitor reveromycin A	7.13097	7.57751	7.344	7.60242	7.18499	7.25612	7.10893	7.28591	7.5209	7.66808	7.36577	6.74192	7.54448	7.45182	6.82656	7.64377	7.3747	7.30378	7.89543	7.53387	7.61144	7.47825	7.1642	7.73322	7.15289	6.9362	7.20674	6.67947	7.03803
TCONS_00000518	3	gray85	YBL055C	chrII	StringTie	transcript	115573	116829	.	-	.	transcript_id TCONS_00000518; gene_id XLOC_000471; oId YBL055C_mRNA; cmp_ref YBL055C_mRNA; class_code =; tss_id TSS503;	XLOC_000471	YBL055C_mRNA	YBL055C_mRNA	=	TSS503	S000000151		3'-->5' exonuclease and endonuclease with a possible role in apoptosis; has similarity to mammalian and C. elegans apoptotic nucleases	4.91379	5.31709	4.9205	5.33214	4.93339	5.11548	4.82827	5.00027	5.0462	5.1174	4.96849	4.85215	4.96119	5.08495	4.92016	5.10728	4.92518	4.93482	5.32277	5.05991	5.02645	5.01755	5.0256	5.11922	4.76311	4.9873	4.84222	4.76972	4.92514
TCONS_00000524	3	gray85	YBL042C	chrII	StringTie	transcript	138341	140260	.	-	.	transcript_id TCONS_00000524; gene_id XLOC_000477; oId YBL042C_mRNA; cmp_ref YBL042C_mRNA; class_code =; tss_id TSS509;	XLOC_000477	YBL042C_mRNA	YBL042C_mRNA	=	TSS509	S000000138	FUI1	High affinity uridine permease, localizes to the plasma membrane; also mediates low but significant transport of the cytotoxic nucleoside analog 5-fluorouridine; not involved in uracil transport; relative distribution to the vacuole increases upon DNA replication stress	2.55188	3.34367	2.68561	3.10539	1.96959	2.1899	2.43867	2.77391	3.60202	3.78275	3.00525	2.41831	4.51272	4.63224	3.15836	2.69613	2.55148	2.57343	2.77126	2.42544	2.46301	2.75553	2.18523	3.15389	2.35304	2.44695	2.36589	2.44646	2.54251
TCONS_00000528	3	gray85	YBL039C	chrII	StringTie	transcript	143989	145728	.	-	.	transcript_id TCONS_00000528; gene_id XLOC_000479; oId YBL039C_mRNA; cmp_ref YBL039C_mRNA; class_code =; tss_id TSS513;	XLOC_000479	YBL039C_mRNA	YBL039C_mRNA	=	TSS513	S000000135	URA7	Major CTP synthase isozyme (see also URA8); catalyzes the ATP-dependent transfer of the amide nitrogen from glutamine to UTP, forming CTP, the final step in de novo biosynthesis of pyrimidines; involved in phospholipid biosynthesis; capable of forming cytoplasmic filaments termed cytoophidium, especially during conditions of glucose depletion; URA7 has a paralog, URA8, that arose from the whole g…	4.55292	6.20815	5.29371	5.421	4.99815	5.03831	4.74233	5.03692	5.55319	5.95402	5.15545	4.55305	5.35499	5.61884	4.50853	5.63494	5.21736	5.20322	5.80927	5.37481	5.48976	5.28751	4.76841	5.78855	4.64807	4.80612	4.8966	4.33074	4.7846
TCONS_00000548	3	gray85	YBL014C	chrII	StringTie	transcript	199064	201748	.	-	.	transcript_id TCONS_00000548; gene_id XLOC_000498; oId YBL014C_mRNA; cmp_ref YBL014C_mRNA; class_code =; tss_id TSS533;	XLOC_000498	YBL014C_mRNA	YBL014C_mRNA	=	TSS533	S000000110	RRN6	Component of the core factor (CF) rDNA transcription factor complex; CF is required for transcription of 35S rRNA genes by RNA polymerase I and is composed of Rrn6p, Rrn7p, and Rrn11p	4.14209	4.43403	4.41535	4.27737	4.0599	4.09707	4.05026	4.14814	4.42889	4.37318	4.29331	3.73012	4.28744	4.29179	3.16395	4.50029	4.42661	4.29263	4.57601	4.29474	4.39545	4.28751	3.9752	4.43485	4.11504	3.99755	4.17321	3.48391	3.72324
TCONS_00000558	3	gray85	YBR002C	chrII	StringTie	transcript	241708	242568	.	-	.	transcript_id TCONS_00000558; gene_id XLOC_000506; oId YBR002C_mRNA; cmp_ref YBR002C_mRNA; class_code =; tss_id TSS543;	XLOC_000506	YBR002C_mRNA	YBR002C_mRNA	=	TSS543	S000000206	RER2	Forms the dehydrodolichyl diphosphate syntase (DDS) complex with NUS1; major enzyme of polyprenol synthesis in both the endoplasmic reticulum (ER) and in lipid droplets; participates in ER protein sorting	4.55287	4.81518	4.86128	4.70742	4.82765	4.69407	4.69421	4.47884	4.82605	4.86189	4.71402	4.35798	4.70124	4.80595	4.39672	5.13061	4.69818	4.84052	4.81713	4.59879	4.84427	4.65421	4.47302	5.15164	4.61289	4.66749	4.53784	4.35039	4.77509
TCONS_00000570	3	gray85	YBR017C	chrII	StringTie	transcript	270947	273703	.	-	.	transcript_id TCONS_00000570; gene_id XLOC_000518; oId YBR017C_mRNA; cmp_ref YBR017C_mRNA; class_code =; tss_id TSS555;	XLOC_000518	YBR017C_mRNA	YBR017C_mRNA	=	TSS555	S000000221	KAP104	Transportin or cytosolic karyopherin beta 2; functions in the rg-nuclear localization signal-mediated nuclear import/reimport of mRNA-binding proteins Nab2p and Hrp1p; regulates asymmetric protein synthesis in daughter cells during mitosis	5.387	5.3605	5.67131	5.74158	5.4484	5.3807	5.3899	5.42715	5.90331	5.98867	5.53331	4.97553	5.87673	5.99745	5.06346	5.76029	5.45952	5.40007	5.67986	5.47613	5.5157	5.53913	5.15679	5.75584	5.30167	5.23193	5.34511	4.98361	5.12517
TCONS_00000573	3	gray85	YBR023C	chrII	StringTie	transcript	284428	287925	.	-	.	transcript_id TCONS_00000573; gene_id XLOC_000521; oId YBR023C_mRNA; cmp_ref YBR023C_mRNA; class_code =; tss_id TSS558;	XLOC_000521	YBR023C_mRNA	YBR023C_mRNA	=	TSS558	S000000227	CHS3	Chitin synthase III; catalyzes the transfer of N-acetylglucosamine (GlcNAc) to chitin; required for synthesis of the majority of cell wall chitin, the chitin ring during bud emergence, and spore wall chitosan; contains overlapping di-leucine and di-acidic signals that mediate, respectively, intracellular trafficking by AP-1 and trafficking to plasma membrane by exomer complex; requires AP-3 compl…	5.51734	5.33539	5.6058	5.63362	5.26064	5.14835	5.1751	5.30904	5.68173	5.57253	5.2842	4.83659	5.76902	5.64414	4.76429	5.61552	5.55464	5.43263	5.69101	5.4395	5.45356	5.46424	5.01493	5.43971	5.21022	5.05122	5.18304	4.69232	4.69863
TCONS_00000607	3	gray85	YBR061C	chrII	StringTie	transcript	364787	365719	.	-	.	transcript_id TCONS_00000607; gene_id XLOC_000555; oId YBR061C_mRNA; cmp_ref YBR061C_mRNA; class_code =; tss_id TSS592;	XLOC_000555	YBR061C_mRNA	YBR061C_mRNA	=	TSS592	S000000265	TRM7	2'-O-ribose methyltransferase; methylates the 2'-O-ribose of tRNA-Phe, tRNA-Trp, and tRNA-Leu at positions C32 and N34 of tRNA anticodon loop; crucial biological role likely modification of tRNA-Phe; interacts with Trm732p and Rtt10p in 2'-O-methylation of C32 and N34 substrate tRNAs, respectively; yeast null mutant can be functionally complemented by human FTSJ1, mutations in which have been imp…	5.61946	5.62961	5.18343	5.62312	5.65284	5.44478	5.24042	5.50765	5.19287	5.59089	5.54652	5.6989	5.32042	5.13189	5.91572	5.61955	5.6215	5.58079	5.69649	5.54696	5.82091	5.76396	5.73757	5.84136	5.76234	5.74335	5.78245	5.8232	5.98138
TCONS_00000647	3	gray85	YBR105C	chrII	StringTie	transcript	450881	451969	.	-	.	transcript_id TCONS_00000647; gene_id XLOC_000588; oId YBR105C_mRNA; cmp_ref YBR105C_mRNA; class_code =; tss_id TSS631;	XLOC_000588	YBR105C_mRNA	YBR105C_mRNA	=	TSS631	S000000309	VID24	GID Complex regulatory subunit; binds GID Complex in response to glucose through interactions with complex member Vid28p; regulates fructose-1,6-bisphosphatase (FBPase) targeting to the vacuole; promotes proteasome-dependent catabolite degradation of FBPase; peripheral membrane protein located at Vid (vacuole import and degradation) vesicles	3.82814	4.27638	4.60801	3.38725	4.3864	3.87653	4.34994	3.63912	4.34106	4.66624	4.07442	4.24561	4.28554	4.39463	4.15685	3.86172	3.93999	3.89816	3.56162	3.59537	3.67497	3.78353	3.80115	3.96151	4.52182	4.48677	4.28322	4.50905	4.61765
TCONS_00000653	3	gray85	YBR115C	chrII	StringTie	transcript	469748	473926	.	-	.	transcript_id TCONS_00000653; gene_id XLOC_000594; oId YBR115C_mRNA; cmp_ref YBR115C_mRNA; class_code =; tss_id TSS637;	XLOC_000594	YBR115C_mRNA	YBR115C_mRNA	=	TSS637	S000000319	LYS2	Alpha aminoadipate reductase; catalyzes the reduction of alpha-aminoadipate to alpha-aminoadipate 6-semialdehyde, which is the fifth step in biosynthesis of lysine; activation requires posttranslational phosphopantetheinylation by Lys5p	5.57325	5.98347	6.10443	6.12394	5.53205	5.47953	5.37943	5.56034	6.37319	6.52892	5.8282	4.94338	6.30223	6.45758	5.11746	6.09426	5.53693	5.57411	6.16747	5.69571	5.72483	5.66562	4.95487	5.94707	5.04824	4.95385	5.22803	4.60878	4.89455
TCONS_00000675	3	gray85	YBR141C	chrII	StringTie	transcript	527025	528038	.	-	.	transcript_id TCONS_00000675; gene_id XLOC_000614; oId YBR141C_mRNA; cmp_ref YBR141C_mRNA; class_code =; tss_id TSS659;	XLOC_000614	YBR141C_mRNA	YBR141C_mRNA	=	TSS659	S000000345	BMT2	Nucleolar S-adenosylmethionine-dependent rRNA methyltransferase; methylates adenine (m1A) of the large subunit (LSU) rRNA at position 2142; belongs to Rossmann fold superfamily; green fluorescent protein (GFP)-fusion protein localizes to the nucleolus; YBR141C is not an essential gene	2.50674	3.03262	2.48551	2.42671	3.16785	2.48348	2.9171	2.34176	2.77351	3.01244	2.52599	2.3577	2.87262	2.7359	2.41152	2.87338	2.52418	2.58447	2.52385	2.35304	2.61659	2.73425	2.46473	2.72998	2.94984	2.80994	2.7641	2.54055	2.85642
TCONS_00000691	3	gray85	YBR166C	chrII	StringTie	transcript	569842	571200	.	-	.	transcript_id TCONS_00000691; gene_id XLOC_000630; oId YBR166C_mRNA; cmp_ref YBR166C_mRNA; class_code =; tss_id TSS675;	XLOC_000630	YBR166C_mRNA	YBR166C_mRNA	=	TSS675	S000000370	TYR1	Prephenate dehydrogenase involved in tyrosine biosynthesis; expression is dependent on phenylalanine levels	5.24629	5.58771	5.31769	5.74295	5.47751	5.40054	5.2299	5.36474	5.49382	5.72368	5.43508	5.2732	5.30781	5.48613	5.403	5.48266	5.40452	5.28383	5.65473	5.45355	5.54114	5.53399	5.46484	5.65082	5.28753	5.32302	5.4281	5.22779	5.50323
TCONS_00000702	3	gray85	YBR181C	chrII	StringTie	transcript	591485	592853	.	-	.	transcript_id TCONS_00000702; gene_id XLOC_000641; oId MSTRG.559.1; cmp_ref YBR181C_mRNA; class_code e; tss_id TSS686;	XLOC_000641	MSTRG.559.1	YBR181C_mRNA	e	TSS686	S000000385	RPS6B	Protein component of the small (40S) ribosomal subunit; homologous to mammalian ribosomal protein S6, no bacterial homolog; RPS6B has a paralog, RPS6A, that arose from the whole genome duplication	7.58238	8.09913	7.23152	7.55359	7.42689	7.6861	7.00557	7.5883	6.89808	7.17678	7.41651	7.62257	7.06197	6.93557	7.94507	7.7546	7.82087	7.95045	7.84314	7.75806	7.8985	7.70817	7.85113	7.88761	7.69495	7.68421	7.791	7.82872	7.84913
TCONS_00000703	3	gray85	YBR181C	chrII	StringTie	transcript	591712	592774	.	-	.	transcript_id TCONS_00000703; gene_id XLOC_000641; oId YBR181C_mRNA; cmp_ref YBR181C_mRNA; class_code =; tss_id TSS686;	XLOC_000641	YBR181C_mRNA	YBR181C_mRNA	=	TSS686	S000000385	RPS6B	Protein component of the small (40S) ribosomal subunit; homologous to mammalian ribosomal protein S6, no bacterial homolog; RPS6B has a paralog, RPS6A, that arose from the whole genome duplication	7.70886	8.28921	7.31247	7.68805	7.5195	7.89634	7.19649	7.79291	6.94116	7.24658	7.63532	7.76564	7.11907	7.01111	8.09733	7.92456	7.99084	8.11643	8.02604	7.91963	8.07023	7.87439	8.0338	8.098	7.86852	7.84386	7.97375	7.97533	8.02668
TCONS_00000755	3	gray85	YBR247C	chrII	StringTie	transcript	713004	714455	.	-	.	transcript_id TCONS_00000755; gene_id XLOC_000691; oId YBR247C_mRNA; cmp_ref YBR247C_mRNA; class_code =; tss_id TSS738;	XLOC_000691	YBR247C_mRNA	YBR247C_mRNA	=	TSS738	S000000451	ENP1	Protein associated with U3 and U14 snoRNAs; required for pre-rRNA processing and 40S ribosomal subunit synthesis; localized in the nucleus and concentrated in the nucleolus	4.16174	4.97922	4.15249	4.32122	4.96751	4.11666	4.4791	4.01116	4.47006	5.03596	4.40541	4.23079	4.58094	4.67345	4.42415	4.82692	4.65093	4.43201	4.64637	4.31534	4.56303	4.79594	4.3171	4.96234	4.86968	4.76679	4.81496	4.60292	4.90863
TCONS_00000765	3	gray85	YBR261C	chrII	StringTie	transcript	734832	735530	.	-	.	transcript_id TCONS_00000765; gene_id XLOC_000701; oId YBR261C_mRNA; cmp_ref YBR261C_mRNA; class_code =; tss_id TSS748;	XLOC_000701	YBR261C_mRNA	YBR261C_mRNA	=	TSS748	S000000465	TAE1	AdoMet-dependent proline methyltransferase; catalyzes the dimethylation of ribosomal proteins Rpl12 and Rps25 at N-terminal proline residues; has a role in protein synthesis; fusion protein localizes to the cytoplasm	4.75382	4.54063	4.71695	4.62305	4.56907	4.73638	5.07626	4.61797	4.70506	5.02441	4.57445	4.60879	4.96507	4.9038	4.37734	5.10919	4.71475	4.7915	4.85078	4.58109	4.98094	4.99655	4.65403	5.09706	4.69338	5.08533	4.82479	4.92432	4.82699
TCONS_00000784	3	gray85	YBR291C	chrII	StringTie	transcript	783673	784572	.	-	.	transcript_id TCONS_00000784; gene_id XLOC_000720; oId YBR291C_mRNA; cmp_ref YBR291C_mRNA; class_code =; tss_id TSS767;	XLOC_000720	YBR291C_mRNA	YBR291C_mRNA	=	TSS767	S000000495	CTP1	Mitochondrial inner membrane citrate transporter; member of the mitochondrial carrier family	5.86004	6.10727	6.18872	6.07696	6.23665	5.81047	5.80801	5.80536	6.30497	6.50906	5.80665	5.56131	6.02832	6.29944	5.53285	6.36153	5.8808	6.02602	6.04104	5.80502	5.88064	5.88064	5.5824	6.28787	5.61985	5.71914	5.72444	5.57725	5.96862
TCONS_00001018	3	gray85	YCR047C	chrIII	StringTie	transcript	210488	211671	.	-	.	transcript_id TCONS_00001018; gene_id XLOC_000936; oId MSTRG.882.1; cmp_ref YCR047C_mRNA; class_code o; tss_id TSS993;	XLOC_000936	MSTRG.882.1	YCR047C_mRNA	o	TSS993	S000000643	BUD23	Methyltransferase that methylates residue G1575 of 18S rRNA; required for rRNA processing and nuclear export of 40S ribosomal subunits independently of methylation activity; diploid mutant displays random budding pattern; functional homolog of human WBSCR22	2.68533	3.79569	3.82334	3.12891	3.13608	3.33231	2.85967	3.43906	3.87912	3.78281	3.83544	3.03437	3.09762	3.94702	2.70396	4.17645	3.54175	3.58689	3.79102	3.54174	3.58033	3.76118	2.92639	4.13704	3.27331	3.54935	2.96791	2.83978	3.10914
TCONS_00001024	3	gray85	YCR057C	chrIII	StringTie	transcript	220457	223228	.	-	.	transcript_id TCONS_00001024; gene_id XLOC_000941; oId YCR057C_mRNA; cmp_ref YCR057C_mRNA; class_code =; tss_id TSS999;	XLOC_000941	YCR057C_mRNA	YCR057C_mRNA	=	TSS999	S000000653	PWP2	Conserved 90S pre-ribosomal component; essential for proper endonucleolytic cleavage of the 35 S rRNA precursor at A0, A1, and A2 sites; contains eight WD-repeats; PWP2 deletion leads to defects in cell cycle and bud morphogenesis	3.6828	4.54678	4.40362	4.3173	3.62828	3.79828	3.29088	3.97806	4.62845	4.57976	4.09222	3.34672	4.54067	4.55178	3.10908	4.55071	4.36176	4.1256	4.65758	4.18746	4.44857	4.34372	3.46382	4.50399	3.72826	3.60241	3.86408	3.1048	3.27938
TCONS_00001031	3	gray85	YCR072C	chrIII	StringTie	transcript	240805	242352	.	-	.	transcript_id TCONS_00001031; gene_id XLOC_000948; oId YCR072C_mRNA; cmp_ref YCR072C_mRNA; class_code =; tss_id TSS1006;	XLOC_000948	YCR072C_mRNA	YCR072C_mRNA	=	TSS1006	S000000668	RSA4	WD-repeat protein involved in ribosome biogenesis; may interact with ribosomes; required for maturation and efficient intra-nuclear transport or pre-60S ribosomal subunits, localizes to the nucleolus	2.8259	3.66721	3.51106	3.18859	2.73429	2.87553	3.04476	2.94211	3.62489	3.80295	2.87689	2.41824	3.59284	3.83121	2.00302	3.13219	3.24894	2.91992	3.12831	2.77502	2.99333	2.92283	2.49099	3.2205	2.50037	2.57676	2.81305	2.08717	2.17375
TCONS_00001042	3	gray85	YCR087C-A	chrIII	StringTie	transcript	264006	264467	.	-	.	transcript_id TCONS_00001042; gene_id XLOC_000959; oId YCR087C-A_mRNA; cmp_ref YCR087C-A_mRNA; class_code =; tss_id TSS1017;	XLOC_000959	YCR087C-A_mRNA	YCR087C-A_mRNA	=	TSS1017	S000007223		Putative protein of unknown function; green fluorescent protein (GFP)-fusion protein localizes to the nucleolus; YCR087C-A is not an essential gene	4.82337	5.73389	4.70455	4.86257	5.09672	5.23101	4.48233	5.27224	4.38659	4.79642	5.23481	5.51888	4.9552	4.61599	5.83367	5.27706	5.23438	5.3969	5.28065	5.16766	5.41422	5.42591	5.38459	5.66621	5.53384	5.52899	5.52886	5.49066	5.61033
TCONS_00001068	3	gray85	YDL241W	chrIV	StringTie	transcript	20635	21006	.	+	.	transcript_id TCONS_00001068; gene_id XLOC_000984; oId YDL241W_mRNA; cmp_ref YDL241W_mRNA; class_code =; tss_id TSS1043;	XLOC_000984	YDL241W_mRNA	YDL241W_mRNA	=	TSS1043	S000002400		Putative protein of unknown function; YDL241W is not an essential gene	3.42814	3.48308	2.7098	4.09949	3.63785	4.24729	3.3244	4.06585	2.97893	3.1879	4.00294	3.98066	3.30477	3.32853	4.36735	3.76729	3.05234	3.77067	3.73113	3.89256	4.04851	3.91336	4.09876	4.10179	3.80186	4.03133	3.76333	4.2401	4.23078
TCONS_00001072	3	gray85	YDL236W	chrIV	StringTie	transcript	32296	33234	.	+	.	transcript_id TCONS_00001072; gene_id XLOC_000988; oId YDL236W_mRNA; cmp_ref YDL236W_mRNA; class_code =; tss_id TSS1047;	XLOC_000988	YDL236W_mRNA	YDL236W_mRNA	=	TSS1047	S000002395	PHO13	Alkaline phosphatase specific for p-nitrophenyl phosphate; also has protein phosphatase activity	6.79123	6.93643	7.20719	7.11401	7.13396	6.94639	6.81012	6.84445	7.18804	7.48325	6.89067	6.6434	6.96803	7.18782	6.86848	7.13673	6.79142	6.86076	7.11703	6.98253	6.93819	6.98379	6.80149	7.28039	6.54177	6.7496	6.77075	6.7486	6.956
TCONS_00001076	3	gray85	YDL229W	chrIV	StringTie	transcript	44065	45906	.	+	.	transcript_id TCONS_00001076; gene_id XLOC_000992; oId YDL229W_mRNA; cmp_ref YDL229W_mRNA; class_code =; tss_id TSS1051;	XLOC_000992	YDL229W_mRNA	YDL229W_mRNA	=	TSS1051	S000002388	SSB1	Cytoplasmic ATPase that is a ribosome-associated molecular chaperone; functions with J-protein partner Zuo1p; may be involved in folding of newly-made polypeptide chains; member of the HSP70 family; interacts with phosphatase subunit Reg1p; SSB1 has a paralog, SSB2, that arose from the whole genome duplication	6.57749	6.96912	7.35807	6.86528	7.50844	6.32436	7.00573	6.27124	7.53353	8.04279	6.52837	6.44462	7.61688	7.55361	7.07162	7.20015	6.75884	6.8238	6.9016	6.38162	6.74812	7.06576	6.17996	7.45656	7.49861	7.43283	7.4078	7.63362	7.37292
TCONS_00001095	3	gray85	YDL201W	chrIV	StringTie	transcript	99561	100421	.	+	.	transcript_id TCONS_00001095; gene_id XLOC_001010; oId YDL201W_mRNA; cmp_ref YDL201W_mRNA; class_code =; tss_id TSS1070;	XLOC_001010	YDL201W_mRNA	YDL201W_mRNA	=	TSS1070	S000002360	TRM8	Noncatalytic subunit of a tRNA methyltransferase complex; Trm8p and Trm82p comprise an enzyme that catalyzes a methyl-transfer from S-adenosyl-l-methionine to the N(7) atom of guanine at position 46 in tRNA; Trm8 lacks catalytic activity if not bound to Trm82p	5.34526	5.11174	4.63226	5.52003	5.135	5.26473	4.86838	5.26359	4.65682	5.23696	5.38962	5.62777	4.93604	4.76295	5.8616	5.66489	5.51488	5.49678	5.60205	5.43447	5.62703	5.6308	5.50035	5.86331	5.75588	5.68712	5.74151	5.80458	5.95899
TCONS_00001107	3	gray85	YDL182W	chrIV	StringTie	transcript	133437	134723	.	+	.	transcript_id TCONS_00001107; gene_id XLOC_001019; oId YDL182W_mRNA; cmp_ref YDL182W_mRNA; class_code =; tss_id TSS1081;	XLOC_001019	YDL182W_mRNA	YDL182W_mRNA	=	TSS1081	S000002341	LYS20	Homocitrate synthase isozyme and functions in DNA repair; catalyzes the condensation of acetyl-CoA and alpha-ketoglutarate to form homocitrate, which is the first step in the lysine biosynthesis pathway; LYS20 has a paralog, LYS21, that arose from the whole genome duplication	7.72305	7.05588	7.75404	7.33546	7.21946	7.33335	7.24349	7.09796	7.35831	7.49229	7.05471	7.30793	7.44525	7.25806	7.13359	8.18427	7.99175	8.10633	7.69239	7.62451	7.87061	7.80069	7.56058	7.96386	7.81639	7.95505	7.79443	7.78811	7.54592
TCONS_00001135	3	gray85	YDL143W	chrIV	StringTie	transcript	199996	201582	.	+	.	transcript_id TCONS_00001135; gene_id XLOC_001047; oId YDL143W_mRNA; cmp_ref YDL143W_mRNA; class_code =; tss_id TSS1109;	XLOC_001047	YDL143W_mRNA	YDL143W_mRNA	=	TSS1109	S000002302	CCT4	Subunit of the cytosolic chaperonin Cct ring complex; related to Tcp1p, required for the assembly of actin and tubulins in vivo	6.27547	6.42121	6.35605	6.71709	6.13426	6.42439	5.95124	6.38276	6.52199	6.75072	6.56857	5.93227	6.17431	6.56739	5.94583	7.15972	6.54525	6.59158	7.16346	6.81526	6.85292	6.84557	6.44812	7.32107	6.4486	6.53466	6.58286	6.22313	6.50774
TCONS_00001163	3	gray85	YDL112W	chrIV	StringTie	transcript	258915	263225	.	+	.	transcript_id TCONS_00001163; gene_id XLOC_001070; oId YDL112W_mRNA; cmp_ref YDL112W_mRNA; class_code =; tss_id TSS1135;	XLOC_001070	YDL112W_mRNA	YDL112W_mRNA	=	TSS1135	S000002270	TRM3	2'-O-ribose methyltransferase; catalyzes the ribose methylation of the guanosine nucleotide at position 18 of tRNAs	4.41361	5.08375	4.52561	4.85747	4.81476	4.51752	4.52319	4.58614	4.7225	4.90255	4.72773	4.36818	4.86837	4.75042	4.36032	4.75095	4.66874	4.51894	4.94635	4.73221	4.78156	4.66621	4.52451	4.76646	4.58534	4.38063	4.53126	4.21136	4.44978
TCONS_00001193	3	gray85	YDL060W	chrIV	StringTie	transcript	341619	343985	.	+	.	transcript_id TCONS_00001193; gene_id XLOC_001099; oId YDL060W_mRNA; cmp_ref YDL060W_mRNA; class_code =; tss_id TSS1165;	XLOC_001099	YDL060W_mRNA	YDL060W_mRNA	=	TSS1165	S000002218	TSR1	Protein required for processing of 20S pre-rRNA in the cytoplasm; associates with pre-40S ribosomal particles; inhibits the premature association of 60S subunits with assembling 40S subunits in the cytoplasm; similar to Bms1p; relocalizes from nucleus to cytoplasm upon DNA replication stress	4.28423	5.43165	4.71485	4.81532	4.79788	4.59339	4.53003	4.69734	5.06167	5.3913	4.80983	4.24917	4.93138	5.12014	4.34194	5.20329	4.86652	4.76328	5.2472	4.88056	4.94731	4.93488	4.51236	5.25065	4.69309	4.51431	4.71764	4.3456	4.63474
TCONS_00001224	3	gray85	YDL014W	chrIV	StringTie	transcript	427220	428590	.	+	.	transcript_id TCONS_00001224; gene_id XLOC_001128; oId MSTRG.1270.2; cmp_ref YDL014W_mRNA; class_code o; tss_id TSS1195;	XLOC_001128	MSTRG.1270.2	YDL014W_mRNA	o	TSS1195	S000002172	NOP1	Histone glutamine methyltransferase, modifies H2A at Q105 in nucleolus; component of the small subunit processome complex, which is required for processing of pre-18S rRNA; ortholog of mammalian fibrillarin	5.95787	6.58819	6.63838	6.3564	5.85676	6.11418	5.73408	5.94091	6.57318	6.94352	6.12514	6.19006	6.53169	6.64724	6.26314	6.5619	6.49179	6.36094	6.38457	6.08464	6.50095	6.49761	5.86117	6.45865	5.99851	6.11321	6.19136	6.2921	6.17601
TCONS_00001225	3	gray85	YDL014W	chrIV	StringTie	transcript	427220	428590	.	+	.	transcript_id TCONS_00001225; gene_id XLOC_001128; oId MSTRG.1270.3; cmp_ref YDL014W_mRNA; class_code o; tss_id TSS1195;	XLOC_001128	MSTRG.1270.3	YDL014W_mRNA	o	TSS1195	S000002172	NOP1	Histone glutamine methyltransferase, modifies H2A at Q105 in nucleolus; component of the small subunit processome complex, which is required for processing of pre-18S rRNA; ortholog of mammalian fibrillarin	5.95787	6.58819	6.63838	6.3564	5.85676	6.11418	5.73408	5.94091	6.57318	6.94352	6.12514	6.19006	6.53169	6.64724	6.26314	6.5619	6.49179	6.36094	6.38457	6.08464	6.50095	6.49761	5.86117	6.45865	5.99851	6.11321	6.19136	6.2921	6.17601
TCONS_00001226	3	gray85	YDL014W	chrIV	StringTie	transcript	427220	428590	.	+	.	transcript_id TCONS_00001226; gene_id XLOC_001128; oId MSTRG.1270.4; cmp_ref YDL014W_mRNA; class_code o; tss_id TSS1195;	XLOC_001128	MSTRG.1270.4	YDL014W_mRNA	o	TSS1195	S000002172	NOP1	Histone glutamine methyltransferase, modifies H2A at Q105 in nucleolus; component of the small subunit processome complex, which is required for processing of pre-18S rRNA; ortholog of mammalian fibrillarin	5.95787	6.58819	6.63838	6.3564	5.85676	6.11418	5.73408	5.94091	6.57318	6.94352	6.12514	6.19006	6.53169	6.64724	6.26314	6.5619	6.49179	6.36094	6.38457	6.08464	6.50095	6.49761	5.86117	6.45865	5.99851	6.11321	6.19136	6.2921	6.17601
TCONS_00001227	3	gray85	YDL014W	chrIV	StringTie	transcript	427220	428601	.	+	.	transcript_id TCONS_00001227; gene_id XLOC_001128; oId MSTRG.1270.1; cmp_ref YDL014W_mRNA; class_code o; tss_id TSS1195;	XLOC_001128	MSTRG.1270.1	YDL014W_mRNA	o	TSS1195	S000002172	NOP1	Histone glutamine methyltransferase, modifies H2A at Q105 in nucleolus; component of the small subunit processome complex, which is required for processing of pre-18S rRNA; ortholog of mammalian fibrillarin	5.94634	6.57666	6.62685	6.34487	5.84523	6.10265	5.72255	5.92938	6.56165	6.93199	6.11361	6.17853	6.52017	6.63571	6.25162	6.55037	6.48026	6.34941	6.37304	6.07311	6.48943	6.48608	5.84964	6.44712	5.98698	6.10168	6.17984	6.28057	6.16448
TCONS_00001228	3	gray85	YDL014W	chrIV	StringTie	transcript	427364	428347	.	+	.	transcript_id TCONS_00001228; gene_id XLOC_001128; oId YDL014W_mRNA; cmp_ref YDL014W_mRNA; class_code =; tss_id TSS1196;	XLOC_001128	YDL014W_mRNA	YDL014W_mRNA	=	TSS1196	S000002172	NOP1	Histone glutamine methyltransferase, modifies H2A at Q105 in nucleolus; component of the small subunit processome complex, which is required for processing of pre-18S rRNA; ortholog of mammalian fibrillarin	6.19314	6.80637	6.90477	6.58816	6.0319	6.39023	6.03704	6.16413	6.81947	7.16231	6.37047	6.35102	6.74767	6.90036	6.42469	6.81856	6.71992	6.56334	6.63215	6.31887	6.74001	6.70779	6.05436	6.73402	6.18781	6.31774	6.39377	6.45797	6.30561
TCONS_00001256	3	gray85	YDR021W	chrIV	StringTie	transcript	486804	488003	.	+	.	transcript_id TCONS_00001256; gene_id XLOC_001156; oId YDR021W_mRNA; cmp_ref YDR021W_mRNA; class_code =; tss_id TSS1224;	XLOC_001156	YDR021W_mRNA	YDR021W_mRNA	=	TSS1224	S000002428	FAL1	Nucleolar protein required for maturation of 18S rRNA; member of the eIF4A subfamily of DEAD-box ATP-dependent RNA helicases	3.21377	4.2061	2.6931	3.61766	2.92487	3.40563	2.14131	3.51063	2.3888	3.04405	3.7912	3.66809	2.55853	2.73354	3.68632	3.80906	3.97382	3.70949	3.97349	3.66567	3.90624	3.86908	3.73575	4.01561	3.92705	3.8487	4.0405	3.74743	3.93326
TCONS_00001259	3	gray85	YDR025W	chrIV	StringTie	transcript	491515	492324	.	+	.	transcript_id TCONS_00001259; gene_id XLOC_001159; oId YDR025W_mRNA; cmp_ref YDR025W_mRNA; class_code =; tss_id TSS1227;	XLOC_001159	YDR025W_mRNA	YDR025W_mRNA	=	TSS1227	S000002432	RPS11A	Protein component of the small (40S) ribosomal subunit; homologous to mammalian ribosomal protein S11 and bacterial S17; N-terminally propionylated in vivo; RPS11A has a paralog, RPS11B, that arose from the whole genome duplication	7.28863	7.86102	7.95455	7.2238	8.12133	7.63479	7.44648	7.33194	7.72081	7.95361	7.76727	8.17778	7.69386	7.57276	8.4416	8.11128	8.27553	8.0873	7.36108	7.03752	7.76041	8.22509	7.52418	7.83932	9.10666	8.95464	8.60761	9.565	8.79318
TCONS_00001270	3	gray85	YDR035W	chrIV	StringTie	transcript	521816	522928	.	+	.	transcript_id TCONS_00001270; gene_id XLOC_001170; oId YDR035W_mRNA; cmp_ref YDR035W_mRNA; class_code =; tss_id TSS1238;	XLOC_001170	YDR035W_mRNA	YDR035W_mRNA	=	TSS1238	S000002442	ARO3	3-deoxy-D-arabino-heptulosonate-7-phosphate (DAHP) synthase; catalyzes the first step in aromatic amino acid biosynthesis and is feedback-inhibited by phenylalanine or high concentration of tyrosine or tryptophan	7.24435	7.43848	7.06747	7.53467	6.93349	7.20839	7.45305	7.21863	7.13552	7.47108	7.20567	6.92834	7.24662	7.18929	6.87089	7.28619	7.09649	7.1362	7.27546	7.11752	7.17994	7.08313	7.04652	7.39212	6.79818	6.94526	6.91008	6.81522	6.89684
TCONS_00001271	3	gray85	YDR037W	chrIV	StringTie	transcript	525440	527215	.	+	.	transcript_id TCONS_00001271; gene_id XLOC_001171; oId YDR037W_mRNA; cmp_ref YDR037W_mRNA; class_code =; tss_id TSS1239;	XLOC_001171	YDR037W_mRNA	YDR037W_mRNA	=	TSS1239	S000002444	KRS1	Lysyl-tRNA synthetase	6.3805	6.41091	6.53304	6.58686	6.66346	6.17917	6.40551	6.14654	6.65157	7.21232	6.32618	6.14425	6.56837	6.64365	6.45139	7.10045	6.55429	6.51907	6.84254	6.55843	6.74697	6.64357	6.24449	7.2396	6.78203	6.6563	6.79532	6.61077	6.85735
TCONS_00001307	3	gray85	YDR083W	chrIV	StringTie	transcript	612073	613251	.	+	.	transcript_id TCONS_00001307; gene_id XLOC_001199; oId YDR083W_mRNA; cmp_ref YDR083W_mRNA; class_code =; tss_id TSS1274;	XLOC_001199	YDR083W_mRNA	YDR083W_mRNA	=	TSS1274	S000002490	RRP8	Nucleolar S-adenosylmethionine-dependent rRNA methyltransferase; methylates adenine (m1A) of the large subunit (LSU) rRNA at position 645; involved in pre-rRNA cleavage at site A2; mutation is synthetically lethal with a gar1 mutation; deletion disrupts telomere maintenance by influencing the expression of neighboring gene STN1	5.20995	6.31192	5.06421	5.32796	5.4053	5.54262	5.73509	5.66391	5.21006	5.45055	5.50089	5.94792	5.27952	4.89855	5.81824	5.66654	6.01928	5.85019	5.90047	5.81504	5.90643	5.86333	5.9729	5.87592	5.84349	5.86017	6.11012	5.7386	5.89037
TCONS_00001359	3	gray85	YDR161W	chrIV	StringTie	transcript	779043	780206	.	+	.	transcript_id TCONS_00001359; gene_id XLOC_001243; oId YDR161W_mRNA; cmp_ref YDR161W_mRNA; class_code =; tss_id TSS1324;	XLOC_001243	YDR161W_mRNA	YDR161W_mRNA	=	TSS1324	S000002568	ACL4	Specific assembly chaperone for ribosomal protein Rpl4p; binds to an evolutionarily conserved surface extension of nascent Rpl4p and chaperones Rpl4p until its assembly into the pre-ribosome; transcriptionally co-regulated with rRNA and ribosome biosynthesis genes	4.63434	5.41665	4.87209	5.08502	5.2394	5.06275	4.68201	4.94425	4.90426	5.29686	5.19003	4.79898	4.71139	5.00701	4.77512	5.33334	5.04011	4.90881	5.32868	5.14581	5.15837	5.19436	4.85642	5.53633	4.874	5.00999	5.12156	4.80246	5.17311
TCONS_00001401	3	gray85	YDR212W	chrIV	StringTie	transcript	887232	888911	.	+	.	transcript_id TCONS_00001401; gene_id XLOC_001284; oId YDR212W_mRNA; cmp_ref YDR212W_mRNA; class_code =; tss_id TSS1365;	XLOC_001284	YDR212W_mRNA	YDR212W_mRNA	=	TSS1365	S000002620	TCP1	Alpha subunit of chaperonin-containing T-complex; complex mediates protein folding in the cytosol; involved in actin cytoskeleton maintenance; overexpression in neurons suppresses formation of pathogenic conformations of huntingtin protein	7.08057	7.15276	7.06644	7.34476	7.12343	7.07616	7.00775	7.04483	7.09613	7.35037	7.03677	6.76718	7.04366	7.24911	6.78857	7.39695	7.10341	7.15321	7.39641	7.17495	7.3272	7.36516	7.07138	7.42151	7.03747	7.07446	7.12052	7.05	7.15109
TCONS_00001426	3	gray85	YDR245W	chrIV	StringTie	transcript	952800	953981	.	+	.	transcript_id TCONS_00001426; gene_id XLOC_001309; oId YDR245W_mRNA; cmp_ref YDR245W_mRNA; class_code =; tss_id TSS1390;	XLOC_001309	YDR245W_mRNA	YDR245W_mRNA	=	TSS1390	S000002653	MNN10	Subunit of a Golgi mannosyltransferase complex; complex mediates elongation of the polysaccharide mannan backbone; membrane protein of the mannosyltransferase family; other members of the complex are Anp1p, Mnn9p, Mnn11p, and Hoc1p	5.95112	6.29748	5.9099	6.08699	5.9776	6.12045	6.05494	6.03764	5.91393	6.12205	6.2846	5.74431	5.66619	5.97827	5.76585	6.44505	6.00005	6.13962	6.42704	6.22394	6.20565	6.21212	6.0665	6.56392	5.89602	6	6.32953	5.8165	6.17756
TCONS_00001464	3	gray85	YDR302W	chrIV	StringTie	transcript	1067731	1068390	.	+	.	transcript_id TCONS_00001464; gene_id XLOC_001346; oId YDR302W_mRNA; cmp_ref YDR302W_mRNA; class_code =; tss_id TSS1427;	XLOC_001346	YDR302W_mRNA	YDR302W_mRNA	=	TSS1427	S000002710	GPI11	ER membrane protein involved in a late step of GPI anchor assembly; involved in the addition of phosphoethanolamine to the multiply mannosylated glycosylphosphatidylinositol (GPI) intermediate; human PIG-Fp is a functional homolog	6.24732	6.30551	6.3015	6.43307	6.32047	6.05363	6.1064	5.87664	6.19958	6.19556	5.89945	6.18597	6.25503	6.18065	6.69466	5.95326	6.0823	6.06388	6.0576	6.05257	6.11906	5.99997	6.15419	6.09094	6.02704	6.0516	6.14084	6.18677	6.21942
TCONS_00001477	3	gray85	YDR321W	chrIV	StringTie	transcript	1108702	1109847	.	+	.	transcript_id TCONS_00001477; gene_id XLOC_001358; oId YDR321W_mRNA; cmp_ref YDR321W_mRNA; class_code =; tss_id TSS1439;	XLOC_001358	YDR321W_mRNA	YDR321W_mRNA	=	TSS1439	S000002729	ASP1	Cytosolic L-asparaginase, involved in asparagine catabolism; catalyzes hydrolysis of L-asparagine to aspartic acid and ammonia, has an important role in therapy of acute lymphoblastic leukemia; synthesized constitutively	6.68342	6.95816	6.57074	6.75196	6.38025	6.70471	6.68763	6.68567	6.61252	6.76091	6.48468	6.74403	6.87608	6.67235	6.75597	6.60463	6.6921	6.79943	6.8209	6.73599	6.85249	6.83531	6.85913	6.88347	6.75652	6.80003	6.7796	6.83719	6.70761
TCONS_00001491	3	gray85	YDR341C	chrIV	StringTie	transcript	1151664	1155928	.	+	.	transcript_id TCONS_00001491; gene_id XLOC_001372; oId MSTRG.1765.1; cmp_ref YDR341C_mRNA; class_code x; tss_id TSS1453;	XLOC_001372	MSTRG.1765.1	YDR341C_mRNA	x	TSS1453	S000002749		Arginyl-tRNA synthetase; the authentic, non-tagged protein is detected in highly purified mitochondria in high-throughput studies; YDR341C has a paralog, MSR1, that arose from the whole genome duplication	-2.59353	-1.59115	-2.7647	-2.31866	-2.52203	-2.26804	-2.21083	-1.43244	-2.94424	-2.93372	-2.1993	-1.80616	-2.7365	-2.47661	-1.51587	-2.70733	-2.47519	-2.46689	-2.40993	-2.20749	-2.14355	-3.0118	-2.22776	-1.99885	-1.73494	-2.2316	-1.96473	-1.72695	-1.96128
TCONS_00001525	3	gray85	YDR385W	chrIV	StringTie	transcript	1243230	1245758	.	+	.	transcript_id TCONS_00001525; gene_id XLOC_001404; oId YDR385W_mRNA; cmp_ref YDR385W_mRNA; class_code =; tss_id TSS1486;	XLOC_001404	YDR385W_mRNA	YDR385W_mRNA	=	TSS1486	S000002793	EFT2	Elongation factor 2 (EF-2), also encoded by EFT1; catalyzes ribosomal translocation during protein synthesis; contains diphthamide, the unique posttranslationally modified histidine residue specifically ADP-ribosylated by diphtheria toxin; EFT2 has a paralog, EFT1, that arose from the whole genome duplication	5.70803	5.91381	6.04363	6.04555	5.136	5.6985	5.19965	5.74992	6.00257	5.91173	5.70013	4.95577	6.0441	5.93239	5.17584	6.02624	5.68798	5.70494	6.06667	5.79747	5.9635	5.79377	5.36717	6.1077	5.21339	5.32218	5.44663	4.85903	5.0459
TCONS_00001534	3	gray85	YDR398W	chrIV	StringTie	transcript	1267471	1269402	.	+	.	transcript_id TCONS_00001534; gene_id XLOC_001413; oId YDR398W_mRNA; cmp_ref YDR398W_mRNA; class_code =; tss_id TSS1495;	XLOC_001413	YDR398W_mRNA	YDR398W_mRNA	=	TSS1495	S000002806	UTP5	Subunit of U3-containing Small Subunit (SSU) processome complex; involved in production of 18S rRNA and assembly of small ribosomal subunit	3.61644	4.58354	4.41627	3.94358	3.86766	3.73873	3.8421	3.63884	4.38707	4.70955	3.72159	3.14839	4.24354	4.66132	3.17395	4.30848	4.0067	4.04452	3.97453	3.62691	3.82555	3.9287	3.23306	4.16371	3.71876	3.71724	3.74073	3.3754	3.61347
TCONS_00001536	3	gray85	YDR400W	chrIV	StringTie	transcript	1271063	1272085	.	+	.	transcript_id TCONS_00001536; gene_id XLOC_001415; oId YDR400W_mRNA; cmp_ref YDR400W_mRNA; class_code =; tss_id TSS1497;	XLOC_001415	YDR400W_mRNA	YDR400W_mRNA	=	TSS1497	S000002808	URH1	Uridine nucleosidase (uridine-cytidine N-ribohydrolase); cleaves N-glycosidic bonds in nucleosides; involved in the pyrimidine salvage and nicotinamide riboside salvage pathways	4.84395	5.17669	5.09546	4.94412	5.08222	4.77141	4.88019	4.8363	5.0171	5.20466	5.02411	4.73006	4.99698	5.13204	4.93279	4.93656	4.71957	4.69699	4.97574	4.81588	4.83642	4.88891	4.76465	4.94459	4.56274	4.57899	4.71865	4.45264	4.82861
TCONS_00001548	3	gray85	YDR412W	chrIV	StringTie	transcript	1294693	1295400	.	+	.	transcript_id TCONS_00001548; gene_id XLOC_001426; oId YDR412W_mRNA; cmp_ref YDR412W_mRNA; class_code =; tss_id TSS1509;	XLOC_001426	YDR412W_mRNA	YDR412W_mRNA	=	TSS1509	S000002820	RRP17	Component of the pre-60S pre-ribosomal particle; required for cell viability under standard (aerobic) conditions but not under anaerobic conditions; exonuclease required for 5' end processing of pre-60S ribosomal RNA	4.98209	5.64875	4.28385	5.08363	4.69354	5.50703	4.66364	5.42011	4.37772	4.85116	5.68338	5.56067	4.03344	4.33373	5.81782	5.96223	5.59541	5.69121	5.82657	5.64206	5.77323	5.80312	5.68548	6.25772	5.88577	5.92755	5.91246	5.86614	5.99505
TCONS_00001692	3	gray85	YDL167C	chrIV	StringTie	transcript	160995	163154	.	-	.	transcript_id TCONS_00001692; gene_id XLOC_001562; oId YDL167C_mRNA; cmp_ref YDL167C_mRNA; class_code =; tss_id TSS1651;	XLOC_001562	YDL167C_mRNA	YDL167C_mRNA	=	TSS1651	S000002326	NRP1	Putative RNA binding protein of unknown function; localizes to stress granules induced by glucose deprivation; predicted to be involved in ribosome biogenesis	3.99745	4.67349	4.1795	4.45107	4.5396	4.07998	4.14909	4.26285	4.51459	4.78992	4.3148	4.09476	4.70101	4.60633	3.94038	4.4704	4.50999	4.09328	4.61744	4.31607	4.34133	4.37639	4.08099	4.51031	4.30097	4.06707	4.32769	3.83636	4.08879
TCONS_00001693	3	gray85	YDL166C	chrIV	StringTie	transcript	163449	164042	.	-	.	transcript_id TCONS_00001693; gene_id XLOC_001563; oId YDL166C_mRNA; cmp_ref YDL166C_mRNA; class_code =; tss_id TSS1652;	XLOC_001563	YDL166C_mRNA	YDL166C_mRNA	=	TSS1652	S000002325	FAP7	Essential NTPase required for small ribosome subunit synthesis; mediates processing of the 20S pre-rRNA at site D in the cytoplasm but associates only transiently with 43S preribosomes via Rps14p; complex with Rps14 is conserved between humans, yeast, and arches; may be the endonuclease for site D; depletion leads to accumulation of pre-40S ribosomes in 80S-like ribosomes	6.24596	6.3305	5.43686	6.25327	5.60469	6.2496	5.72759	6.14168	5.32111	5.68395	6.26725	6.31297	5.29319	5.56117	6.70811	6.3655	5.98763	6.29459	6.39086	6.18903	6.43106	6.38373	6.45245	6.63183	6.42923	6.41831	6.62445	6.54685	6.65286
TCONS_00001746	3	gray85	YDL083C	chrIV	StringTie	transcript	305079	307907	.	-	.	transcript_id TCONS_00001746; gene_id XLOC_001613; oId MSTRG.1178.1; cmp_ref YDL083C_mRNA; class_code e; tss_id TSS1704;	XLOC_001613	MSTRG.1178.1	YDL083C_mRNA	e	TSS1704	S000002241	RPS16B	Protein component of the small (40S) ribosomal subunit; homologous to mammalian ribosomal protein S16 and bacterial S9; RPS16B has a paralog, RPS16A, that arose from the whole genome duplication	7.9664	8.20006	7.50364	7.76672	7.63521	8.03124	7.82996	7.89012	7.15314	7.36366	7.67047	8.1411	7.68433	7.13762	8.66364	8.07751	8.23404	8.36673	8.13001	8.0574	8.29756	8.0928	8.25904	8.16373	8.22932	8.11002	8.19729	8.42691	8.23523
TCONS_00001747	3	gray85	YDL083C	chrIV	StringTie	transcript	306926	307789	.	-	.	transcript_id TCONS_00001747; gene_id XLOC_001613; oId YDL083C_mRNA; cmp_ref YDL083C_mRNA; class_code =; tss_id TSS1705;	XLOC_001613	YDL083C_mRNA	YDL083C_mRNA	=	TSS1705	S000002241	RPS16B	Protein component of the small (40S) ribosomal subunit; homologous to mammalian ribosomal protein S16 and bacterial S9; RPS16B has a paralog, RPS16A, that arose from the whole genome duplication	9.44654	9.74855	8.94019	9.23686	9.07056	9.59158	9.37085	9.43846	8.58585	8.77885	9.2259	9.64182	9.10054	8.60065	10.1655	9.6128	9.73091	9.89123	9.67739	9.56283	9.83246	9.61839	9.79423	9.71923	9.75407	9.61608	9.69738	9.94431	9.76763
TCONS_00001761	3	gray85	YDL063C	chrIV	StringTie	transcript	338272	340134	.	-	.	transcript_id TCONS_00001761; gene_id XLOC_001627; oId YDL063C_mRNA; cmp_ref YDL063C_mRNA; class_code =; tss_id TSS1719;	XLOC_001627	YDL063C_mRNA	YDL063C_mRNA	=	TSS1719	S000002221	SYO1	Transport adaptor or symportin; facilitates synchronized nuclear coimport of the two 5S-rRNA binding proteins Rpl5p and Rpl11p; binds to nascent Rpl5p during translation; required for biogenesis of the large ribosomal subunit; green fluorescent protein (GFP)-fusion protein localizes to the cytoplasm and nucleus	4.1682	5.33253	4.00414	4.57624	4.52952	4.36876	3.84207	4.52227	4.29026	4.56141	4.42783	4.48338	4.39793	4.21114	4.40057	4.72573	5.0184	4.7233	5.01038	4.6874	4.96023	4.74322	4.6368	4.88074	4.69478	4.65589	4.79806	4.38243	4.80225
TCONS_00001880	3	gray85	YDR087C	chrIV	StringTie	transcript	617470	618306	.	-	.	transcript_id TCONS_00001880; gene_id XLOC_001727; oId YDR087C_mRNA; cmp_ref YDR087C_mRNA; class_code =; tss_id TSS1832;	XLOC_001727	YDR087C_mRNA	YDR087C_mRNA	=	TSS1832	S000002494	RRP1	Essential evolutionarily conserved nucleolar protein; necessary for biogenesis of 60S ribosomal subunits and for processing of pre-rRNAs to mature rRNA; associated with several distinct 66S pre-ribosomal particles	4.73045	5.72938	4.56127	5.18266	4.92774	5.05897	4.45062	5.01205	4.62582	4.90894	5.13078	4.837	4.32986	4.56365	5.04523	5.44718	5.25434	5.19333	5.48707	5.34326	5.39584	5.16221	5.16301	5.68637	5.07696	5.06127	5.20451	4.99764	5.40924
TCONS_00001885	3	gray85	YDR091C	chrIV	StringTie	transcript	626708	628534	.	-	.	transcript_id TCONS_00001885; gene_id XLOC_001732; oId YDR091C_mRNA; cmp_ref YDR091C_mRNA; class_code =; tss_id TSS1837;	XLOC_001732	YDR091C_mRNA	YDR091C_mRNA	=	TSS1837	S000002498	RLI1	Essential Fe-S protein; required for ribosome biogenesis, translation initiation/termination; facilitates binding of multifactor complex (MFC) of initiation factors to small ribosomal subunit; Dom34-Hbs1 complex and Rli1p work in dissociating inactive ribosomes, thereby facilitating translation restart; forms complex with Lto1p and Yae1p; dependency on ROS-labile FeS clusters, activity in nuclear…	6.77442	7.13813	6.29634	7.18988	6.69416	6.6975	6.36202	6.78842	6.38671	6.53901	6.67514	6.89725	6.85685	6.3547	6.99568	6.65625	6.8475	6.80273	6.98562	6.70315	6.88105	6.83902	6.80719	6.76775	6.90681	6.79066	6.89159	6.97284	6.86328
TCONS_00001892	3	gray85	YDR101C	chrIV	StringTie	transcript	655686	657467	.	-	.	transcript_id TCONS_00001892; gene_id XLOC_001738; oId YDR101C_mRNA; cmp_ref YDR101C_mRNA; class_code =; tss_id TSS1843;	XLOC_001738	YDR101C_mRNA	YDR101C_mRNA	=	TSS1843	S000002508	ARX1	Nuclear export factor for the ribosomal pre-60S subunit; shuttling factor which directly binds FG rich nucleoporins and facilities translocation through the nuclear pore complex; interacts directly with Alb1p; responsible for Tif6p recycling defects in the absence of Rei1; associated with the ribosomal export complex	4.3215	5.37897	4.64607	4.91917	4.92325	4.59944	4.41101	4.57904	4.90233	5.2331	4.74718	4.46875	4.91206	5.00116	4.5268	5.19518	5.1369	4.9094	5.27203	4.89811	5.01171	5.06026	4.60487	5.3106	4.63023	4.72212	4.91329	4.54077	4.82081
TCONS_00001906	3	gray85	YDR120C	chrIV	StringTie	transcript	691549	693261	.	-	.	transcript_id TCONS_00001906; gene_id XLOC_001752; oId YDR120C_mRNA; cmp_ref YDR120C_mRNA; class_code =; tss_id TSS1857;	XLOC_001752	YDR120C_mRNA	YDR120C_mRNA	=	TSS1857	S000002527	TRM1	tRNA methyltransferase; two forms of protein are made by alternative translation starts; localizes to both nucleus and mitochondrion to produce modified base N2,N2-dimethylguanosine in tRNAs in both compartments; nuclear Trm1p is evenly distributed around inner nuclear membrane in WT, but mislocalizes as puncta near ER-nucleus junctions in spindle pole body (SPB) mutants; both Trm1p inner nuclear…	4.97421	5.80152	5.41807	5.45005	4.80908	5.18731	4.98564	5.22159	5.54536	5.7919	5.2492	4.83898	5.39076	5.65919	4.32371	5.73043	5.39578	5.35766	5.75325	5.47292	5.56225	5.45762	5.11933	5.7716	4.95925	5.13005	5.17387	4.61959	4.86953
TCONS_00001958	3	gray85	YDR184C	chrIV	StringTie	transcript	830629	831513	.	-	.	transcript_id TCONS_00001958; gene_id XLOC_001795; oId YDR184C_mRNA; cmp_ref YDR184C_mRNA; class_code =; tss_id TSS1908;	XLOC_001795	YDR184C_mRNA	YDR184C_mRNA	=	TSS1908	S000002592	ATC1	Nuclear protein; possibly involved in regulation of cation stress responses and/or in the establishment of bipolar budding pattern; relative distribution to the nucleus decreases upon DNA replication stress	4.63977	5.12594	4.16196	4.55564	4.47221	4.8114	4.29452	5.03637	3.91098	4.06631	4.71847	5.51374	4.45365	3.82916	5.75793	4.84886	5.33817	5.12467	5.07696	5.02337	5.19662	5.20279	5.29703	5.02018	5.40483	5.34477	5.41531	5.51872	5.34904
TCONS_00001962	3	gray85	YDR190C	chrIV	StringTie	transcript	840604	841995	.	-	.	transcript_id TCONS_00001962; gene_id XLOC_001799; oId YDR190C_mRNA; cmp_ref YDR190C_mRNA; class_code =; tss_id TSS1912;	XLOC_001799	YDR190C_mRNA	YDR190C_mRNA	=	TSS1912	S000002598	RVB1	ATP-dependent DNA helicase, also known as pontin; member of the AAA+ and RuvB-like protein families; similar to Rvb2p; conserved component of multiple complexes including the INO80 complex, the Swr1 complex, and the R2TP complex (Rvb1-Rvb2-Tah1-Pih1); involved in multiple processes such as chromatin remodeling, box C/D snoRNP assembly, and RNA polymerase II assembly	6.55358	7.06105	6.54383	6.96787	6.58244	6.8617	6.3617	6.85195	6.70201	6.9811	6.96982	6.44484	6.36756	6.78717	6.45032	7.14167	6.75508	6.7814	7.1849	6.92146	7.00552	6.89582	6.72001	7.22537	6.62765	6.67945	6.73796	6.45188	6.77916
TCONS_00002009	3	gray85	YDR260C	chrIV	StringTie	transcript	976717	977229	.	-	.	transcript_id TCONS_00002009; gene_id XLOC_001845; oId YDR260C_mRNA; cmp_ref YDR260C_mRNA; class_code =; tss_id TSS1958;	XLOC_001845	YDR260C_mRNA	YDR260C_mRNA	=	TSS1958	S000002668	SWM1	Subunit of the anaphase-promoting complex (APC); APC is an E3 ubiquitin ligase that regulates the metaphase-anaphase transition and exit from mitosis; required for activation of the daughter-specific gene expression and spore wall maturation	3.83741	3.98503	4.08555	4.018	3.76056	4.10633	4.08466	3.95162	3.92114	4.21751	3.65438	3.64061	3.53299	3.73395	3.45246	4.22354	3.97743	4.13677	4.27527	3.9682	4.03922	3.84694	3.76429	4.19369	3.73414	3.75063	3.48608	3.51248	3.78188
TCONS_00002041	3	gray85	YDR292C	chrIV	StringTie	transcript	1043146	1045011	.	-	.	transcript_id TCONS_00002041; gene_id XLOC_001875; oId YDR292C_mRNA; cmp_ref YDR292C_mRNA; class_code =; tss_id TSS1988;	XLOC_001875	YDR292C_mRNA	YDR292C_mRNA	=	TSS1988	S000002700	SRP101	Signal recognition particle (SRP) receptor alpha subunit; contain GTPase domains; involved in SRP-dependent protein targeting; interacts with the beta subunit, Srp102p	5.43055	5.6094	5.48318	5.82144	5.78194	5.56995	5.30343	5.61499	5.73649	6.03848	5.81063	5.15645	5.47148	5.83779	5.16937	5.7355	5.49663	5.45077	5.87695	5.62284	5.66303	5.70843	5.45379	5.80568	5.45285	5.28599	5.49302	5.14104	5.54047
TCONS_00002071	3	gray85	YDR324C	chrIV	StringTie	transcript	1114433	1116763	.	-	.	transcript_id TCONS_00002071; gene_id XLOC_001905; oId YDR324C_mRNA; cmp_ref YDR324C_mRNA; class_code =; tss_id TSS2018;	XLOC_001905	YDR324C_mRNA	YDR324C_mRNA	=	TSS2018	S000002732	UTP4	Subunit of U3-containing 90S preribosome and SSU processome complexes; involved in production of 18S rRNA and assembly of small ribosomal subunit; member of t-Utp subcomplex involved with transcription of 35S rRNA transcript; Small Subunit processome is also known as SSU processome	4.79849	5.77649	4.66261	5.08086	4.96882	4.90578	4.33404	4.99727	4.78988	5.14994	5.07412	4.73088	4.63698	4.93795	4.65928	5.2742	5.22251	5.09835	5.40314	5.12936	5.20855	5.07897	4.76872	5.3267	4.93086	4.81257	5.02083	4.57091	5.02226
TCONS_00002080	3	gray85	YDR341C	chrIV	StringTie	transcript	1151803	1153626	.	-	.	transcript_id TCONS_00002080; gene_id XLOC_001914; oId YDR341C_mRNA; cmp_ref YDR341C_mRNA; class_code =; tss_id TSS2027;	XLOC_001914	YDR341C_mRNA	YDR341C_mRNA	=	TSS2027	S000002749		Arginyl-tRNA synthetase; the authentic, non-tagged protein is detected in highly purified mitochondria in high-throughput studies; YDR341C has a paralog, MSR1, that arose from the whole genome duplication	6.73869	6.99144	6.64392	7.20583	6.78227	6.89454	6.445	6.90788	6.90904	7.20949	7.0157	6.48454	6.76344	6.99376	6.69657	7.1351	6.83463	6.84317	7.2199	6.9807	7.06582	7.07919	6.87902	7.3279	6.79712	6.83352	6.90717	6.67315	7.00618
TCONS_00002082	3	gray85	YDR343C	chrIV	StringTie	transcript	1156725	1164646	.	-	.	transcript_id TCONS_00002082; gene_id XLOC_001916; oId MSTRG.1768.1; cmp_ref YDR343C_mRNA; class_code o; tss_id TSS2029;	XLOC_001916	MSTRG.1768.1	YDR343C_mRNA	o	TSS2029	S000002751	HXT6	High-affinity glucose transporter; member of the major facilitator superfamily, nearly identical to Hxt7p, expressed at high basal levels relative to other HXTs, repression of expression by high glucose requires SNF3; HXT6 has a paralog, HXT1, that arose from the whole genome duplication	3.18463	3.23168	3.42556	3.4759	3.24339	3.13853	3.36236	2.82422	3.8532	3.7108	3.17083	3.13341	3.87373	3.65772	3.1454	3.65572	3.24449	3.61307	3.61773	3.3589	3.43886	3.4591	3.44479	3.7142	3.27903	3.40426	3.41415	3.57578	3.76757
TCONS_00002083	3	gray85	YDR343C	chrIV	StringTie	transcript	1159500	1166218	.	-	.	transcript_id TCONS_00002083; gene_id XLOC_001916; oId MSTRG.1768.2; cmp_ref YDR343C_mRNA; class_code o; tss_id TSS2030;	XLOC_001916	MSTRG.1768.2	YDR343C_mRNA	o	TSS2030	S000002751	HXT6	High-affinity glucose transporter; member of the major facilitator superfamily, nearly identical to Hxt7p, expressed at high basal levels relative to other HXTs, repression of expression by high glucose requires SNF3; HXT6 has a paralog, HXT1, that arose from the whole genome duplication	3.1915	3.23511	3.40723	3.53291	3.28736	3.15512	3.35076	2.83469	3.91691	3.74586	3.21491	3.15013	3.87958	3.68354	3.15968	3.69401	3.22707	3.64312	3.70373	3.38248	3.46753	3.48265	3.48815	3.7975	3.27621	3.42199	3.3812	3.60264	3.81285
TCONS_00002085	3	gray85	YDR343C	chrIV	StringTie	transcript	1160554	1164608	.	-	.	transcript_id TCONS_00002085; gene_id XLOC_001916; oId MSTRG.1768.4; cmp_ref YDR343C_mRNA; class_code o; tss_id TSS2029;	XLOC_001916	MSTRG.1768.4	YDR343C_mRNA	o	TSS2029	S000002751	HXT6	High-affinity glucose transporter; member of the major facilitator superfamily, nearly identical to Hxt7p, expressed at high basal levels relative to other HXTs, repression of expression by high glucose requires SNF3; HXT6 has a paralog, HXT1, that arose from the whole genome duplication	2.63402	2.92387	2.78743	2.7175	2.8159	2.90575	2.87474	2.55391	2.70548	2.50694	2.65897	2.96456	2.01729	1.97367	2.21571	2.7845	2.77779	2.98623	2.91337	2.80846	2.80188	2.61563	2.89805	2.64583	2.53258	2.76348	2.5044	2.45111	2.50388
TCONS_00002087	3	gray85	YDR345C	chrIV	StringTie	transcript	1162957	1164660	.	-	.	transcript_id TCONS_00002087; gene_id XLOC_001916; oId YDR345C_mRNA; cmp_ref YDR345C_mRNA; class_code =; tss_id TSS2029;	XLOC_001916	YDR345C_mRNA	YDR345C_mRNA	=	TSS2029	S000002753	HXT3	Low affinity glucose transporter of the major facilitator superfamily; expression is induced in low or high glucose conditions; HXT3 has a paralog, HXT5, that arose from the whole genome duplication	5.53498	5.77064	5.71436	5.66467	5.67563	5.79333	5.67437	5.35287	5.55924	5.3531	5.54286	5.81801	4.7468	4.72927	5.02841	5.71236	5.65593	5.80434	5.78945	5.63424	5.66028	5.4709	5.78753	5.47734	5.42955	5.62068	5.27414	5.2984	5.35631
TCONS_00002088	3	gray85	YDR346C	chrIV	StringTie	transcript	1167214	1168659	.	-	.	transcript_id TCONS_00002088; gene_id XLOC_001918; oId YDR346C_mRNA; cmp_ref YDR346C_mRNA; class_code =; tss_id TSS2033;	XLOC_001918	YDR346C_mRNA	YDR346C_mRNA	=	TSS2033	S000002754	SVF1	Protein with a potential role in cell survival pathways; required for the diauxic growth shift; expression in mammalian cells increases survival under conditions inducing apoptosis; mutant has increased aneuploidy tolerance	6.76756	7.28054	6.83737	7.10965	6.88679	6.83802	6.78453	6.85643	6.95054	7.12612	6.8974	6.53386	6.73742	6.94576	6.55904	7.16394	6.94081	6.91658	7.25454	7.06712	7.12134	7.0506	6.82811	7.19552	6.60883	6.70408	6.84023	6.47611	6.86491
TCONS_00002130	3	gray85	YDR408C	chrIV	StringTie	transcript	1288215	1288859	.	-	.	transcript_id TCONS_00002130; gene_id XLOC_001959; oId YDR408C_mRNA; cmp_ref YDR408C_mRNA; class_code =; tss_id TSS2075;	XLOC_001959	YDR408C_mRNA	YDR408C_mRNA	=	TSS2075	S000002816	ADE8	Phosphoribosyl-glycinamide transformylase; catalyzes a step in the 'de novo' purine nucleotide biosynthetic pathway	6.63873	6.56441	6.45584	6.47894	6.0688	6.51403	6.68098	6.46955	6.15512	6.29072	6.39322	5.92248	6.27794	6.3487	5.61008	6.5282	6.12693	6.42494	6.31274	6.20442	6.3387	6.32867	6.21638	6.67274	6.0332	6.19663	6.62022	5.9638	6.09818
TCONS_00002170	3	gray85	YDR465C	chrIV	StringTie	transcript	1393336	1394574	.	-	.	transcript_id TCONS_00002170; gene_id XLOC_001994; oId YDR465C_mRNA; cmp_ref YDR465C_mRNA; class_code =; tss_id TSS2113;	XLOC_001994	YDR465C_mRNA	YDR465C_mRNA	=	TSS2113	S000002873	RMT2	Arginine N5 methyltransferase; methylates ribosomal protein Rpl12 (L12) on Arg67; relative distribution to the nucleus increases upon DNA replication stress	3.79206	5.0502	4.53071	4.4189	4.68027	4.16164	4.16734	4.11378	4.59206	5.12464	4.21504	3.99787	4.43358	4.63256	4.0058	4.76367	4.3155	4.26634	4.65555	4.24878	4.38239	4.24795	3.91834	4.9018	4.15798	4.25952	4.26757	3.99336	4.20537
TCONS_00002181	3	gray85	YDR482C	chrIV	StringTie	transcript	1420431	1420838	.	-	.	transcript_id TCONS_00002181; gene_id XLOC_002005; oId YDR482C_mRNA; cmp_ref YDR482C_mRNA; class_code =; tss_id TSS2124;	XLOC_002005	YDR482C_mRNA	YDR482C_mRNA	=	TSS2124	S000002890	CWC21	Protein involved in RNA splicing by the spliceosome; component of a complex containing Cef1p; interacts genetically with ISY1 and BUD13; may bind RNA; has similarity to S. pombe Cwf21p	5.53294	5.44658	5.04665	5.30518	5.53476	5.67832	5.34141	5.57526	4.88985	4.93855	5.72127	5.16655	4.88669	4.87419	5.2834	5.74408	5.39284	5.62589	5.47423	5.33332	5.51252	5.50668	5.63361	6.08669	5.65539	5.60754	5.52088	5.60578	5.69968
TCONS_00002282	3	gray85	YIL110W	chrIX	StringTie	transcript	156045	157178	.	+	.	transcript_id TCONS_00002282; gene_id XLOC_002090; oId YIL110W_mRNA; cmp_ref YIL110W_mRNA; class_code =; tss_id TSS2216;	XLOC_002090	YIL110W_mRNA	YIL110W_mRNA	=	TSS2216	S000001372	HPM1	AdoMet-dependent methyltransferase; involved in a novel 3-methylhistidine modification of ribosomal protein Rpl3p; seven beta-strand MTase family member; null mutant exhibits a weak vacuolar protein sorting defect and caspofungin resistance	5.28671	5.73172	5.00743	5.47109	5.39033	5.42109	5.4217	5.31361	5.15478	5.3129	5.37795	5.3593	5.42564	5.22953	5.65764	5.24048	5.35341	5.21825	5.39682	5.34993	5.40051	5.39566	5.44306	5.56405	5.33755	5.3261	5.43359	5.44602	5.63887
TCONS_00002288	3	gray85	YIL103W	chrIX	StringTie	transcript	171751	173028	.	+	.	transcript_id TCONS_00002288; gene_id XLOC_002096; oId YIL103W_mRNA; cmp_ref YIL103W_mRNA; class_code =; tss_id TSS2222;	XLOC_002096	YIL103W_mRNA	YIL103W_mRNA	=	TSS2222	S000001365	DPH1	Protein required for synthesis of diphthamide; required along with Dph2p, Kti11p, Jjj3p, and Dph5p; diphthamide is a modified histidine residue of translation elongation factor 2 (Eft1p or Eft2p); may act in a complex with Dph2p and Kti11p	4.10551	5.16612	4.55672	4.74841	4.88287	4.30727	4.34972	4.42456	4.77616	5.02056	4.67777	4.30566	4.52353	4.87403	4.43465	4.54553	4.33805	4.28741	4.8488	4.58737	4.58398	4.42841	4.44821	4.64739	4.07157	4.31344	4.3615	3.9974	4.43066
TCONS_00002305	3	gray85	YIL078W	chrIX	StringTie	transcript	212499	214703	.	+	.	transcript_id TCONS_00002305; gene_id XLOC_002112; oId YIL078W_mRNA; cmp_ref YIL078W_mRNA; class_code =; tss_id TSS2238;	XLOC_002112	YIL078W_mRNA	YIL078W_mRNA	=	TSS2238	S000001340	THS1	Threonyl-tRNA synthetase; essential cytoplasmic protein; human homolog TARS can complement yeast null mutant	7.7621	8.40791	8.0026	8.42765	7.94519	8.10557	7.5861	8.10407	8.26183	8.4891	8.20729	7.46469	8.08609	8.27911	7.45435	8.45471	8.04179	8.09328	8.63357	8.33936	8.36246	8.32259	7.9846	8.64572	7.83798	7.85368	8.05121	7.64378	7.93631
TCONS_00002348	3	gray85	YIL018W	chrIX	StringTie	transcript	315049	318299	.	+	.	transcript_id TCONS_00002348; gene_id XLOC_002153; oId MSTRG.2253.1; cmp_ref YIL018W_mRNA; class_code j; tss_id TSS2280;	XLOC_002153	MSTRG.2253.1	YIL018W_mRNA	j	TSS2280	S000001280	RPL2B	Ribosomal 60S subunit protein L2B; homologous to mammalian ribosomal protein L2 and bacterial L2; RPL2B has a paralog, RPL2A, that arose from the whole genome duplication; expression is upregulated at low temperatures	7.99248	8.15498	7.74574	8.09839	7.61309	8.00272	7.70624	7.84555	7.53453	7.69626	7.61531	7.88777	7.52499	7.58967	8.20014	8.16626	8.12181	8.34969	8.27862	8.021	8.33507	8.18312	8.24603	8.38423	8.07094	8.13591	8.08868	8.15589	8.16045
TCONS_00002350	3	gray85	YIL018W	chrIX	StringTie	transcript	316494	318162	.	+	.	transcript_id TCONS_00002350; gene_id XLOC_002153; oId MSTRG.2253.3; cmp_ref YIL018W_mRNA; class_code e; tss_id TSS2281;	XLOC_002153	MSTRG.2253.3	YIL018W_mRNA	e	TSS2281	S000001280	RPL2B	Ribosomal 60S subunit protein L2B; homologous to mammalian ribosomal protein L2 and bacterial L2; RPL2B has a paralog, RPL2A, that arose from the whole genome duplication; expression is upregulated at low temperatures	8.9341	9.07135	8.68474	9.03548	8.54456	8.93185	8.64848	8.77118	8.46463	8.62319	8.53359	8.82313	8.46725	8.53029	9.14522	9.09094	9.05362	9.28678	9.20544	8.94425	9.26758	9.11309	9.18261	9.31099	9.00512	9.07008	9.02248	9.09932	9.09041
TCONS_00002351	3	gray85	YIL018W	chrIX	StringTie	transcript	316768	317932	.	+	.	transcript_id TCONS_00002351; gene_id XLOC_002153; oId YIL018W_mRNA; cmp_ref YIL018W_mRNA; class_code =; tss_id TSS2282;	XLOC_002153	YIL018W_mRNA	YIL018W_mRNA	=	TSS2282	S000001280	RPL2B	Ribosomal 60S subunit protein L2B; homologous to mammalian ribosomal protein L2 and bacterial L2; RPL2B has a paralog, RPL2A, that arose from the whole genome duplication; expression is upregulated at low temperatures	9.39078	9.52976	9.09997	9.49993	8.95284	9.40277	9.08993	9.23341	8.881	9.04501	9.00318	9.22488	8.89653	8.95635	9.56372	9.55252	9.47791	9.72879	9.66694	9.38915	9.71942	9.55978	9.63265	9.78853	9.44655	9.50898	9.43996	9.53271	9.54336
TCONS_00002376	3	gray85	YIR012W	chrIX	StringTie	transcript	378486	379781	.	+	.	transcript_id TCONS_00002376; gene_id XLOC_002178; oId YIR012W_mRNA; cmp_ref YIR012W_mRNA; class_code =; tss_id TSS2307;	XLOC_002178	YIR012W_mRNA	YIR012W_mRNA	=	TSS2307	S000001451	SQT1	Specific chaperone for ribosomal protein Rpl10p; binds nascent Rpl10p during translation; contains multiple WD repeats; interacts with Qsr1p in a two-hybrid assay; protein abundance increases in response to DNA replication stress	4.21335	5.09152	4.93663	4.96243	4.67307	4.66155	4.1394	4.6367	5.14758	5.54971	4.98079	4.31936	4.53084	5.22898	4.11897	5.40671	4.85251	5.00461	5.32598	4.95421	5.12448	5.05222	4.46912	5.46402	4.49471	4.73553	4.49306	4.33231	4.82575
TCONS_00002423	3	gray85	YIL145C	chrIX	StringTie	transcript	76354	77283	.	-	.	transcript_id TCONS_00002423; gene_id XLOC_002224; oId YIL145C_mRNA; cmp_ref YIL145C_mRNA; class_code =; tss_id TSS2354;	XLOC_002224	YIL145C_mRNA	YIL145C_mRNA	=	TSS2354	S000001407	PAN6	Pantothenate synthase; also known as pantoate-beta-alanine ligase, required for pantothenic acid biosynthesis, deletion causes pantothenic acid auxotrophy, homologous to E. coli panC	4.70151	5.07858	5.4154	5.12588	5.02893	4.8972	5.24282	4.66948	5.59805	5.75733	4.78105	4.46543	5.42303	5.56438	4.35415	5.11097	4.67408	4.87868	4.82587	4.78923	4.81383	4.7907	4.49098	4.711	4.53016	4.59857	4.45154	4.46236	4.5567
TCONS_00002450	3	gray85	YIL104C	chrIX	StringTie	transcript	169982	171505	.	-	.	transcript_id TCONS_00002450; gene_id XLOC_002251; oId YIL104C_mRNA; cmp_ref YIL104C_mRNA; class_code =; tss_id TSS2381;	XLOC_002251	YIL104C_mRNA	YIL104C_mRNA	=	TSS2381	S000001366	SHQ1	Chaperone protein; required for the assembly of box H/ACA snoRNPs and thus for pre-rRNA processing; functions as an RNA mimic; forms a complex with Naf1p and interacts with H/ACA snoRNP components Nhp2p and Cbf5p; homology with known Hsp90p cochaperones; relocalizes to the cytosol in response to hypoxia	3.83913	4.71273	3.76224	4.19166	4.16072	4.18464	3.82523	4.33637	3.95685	4.21647	4.38318	4.15101	3.97923	3.9594	4.02021	4.39047	4.36048	4.26483	4.50251	4.35527	4.33298	4.40929	4.29701	4.53529	4.15997	4.3057	4.25299	3.91778	4.38627
TCONS_00002462	3	gray85	YIL091C	chrIX	StringTie	transcript	191030	193195	.	-	.	transcript_id TCONS_00002462; gene_id XLOC_002263; oId YIL091C_mRNA; cmp_ref YIL091C_mRNA; class_code =; tss_id TSS2393;	XLOC_002263	YIL091C_mRNA	YIL091C_mRNA	=	TSS2393	S000001353	UTP25	Nucleolar protein; required for 35S pre-RNA processing and 40S ribosomal subunit biogenesis	3.58474	5.01818	3.67304	4.08181	4.17447	3.95982	3.50553	4.22042	4.0393	4.38625	4.23399	3.80093	3.72988	4.02494	3.69639	4.67865	4.36088	4.20005	4.74594	4.38971	4.38452	4.30841	4.09339	4.77515	4.12802	4.09681	4.27003	3.65965	4.21799
TCONS_00002469	3	gray85	YIL085C	chrIX	StringTie	transcript	200490	202043	.	-	.	transcript_id TCONS_00002469; gene_id XLOC_002270; oId YIL085C_mRNA; cmp_ref YIL085C_mRNA; class_code =; tss_id TSS2400;	XLOC_002270	YIL085C_mRNA	YIL085C_mRNA	=	TSS2400	S000001347	KTR7	Putative mannosyltransferase involved in protein glycosylation; member of the KRE2/MNT1 mannosyltransferase family; KTR7 has a paralog, KTR5, that arose from the whole genome duplication	5.14308	5.27715	5.52197	5.43387	5.53174	5.03214	5.2189	5.14485	5.74839	5.89767	5.37319	4.77587	5.54557	5.81963	4.72948	5.4605	5.09184	5.05575	5.40379	5.19575	5.18034	5.17974	4.85696	5.36425	5.07917	4.92068	5.03121	4.70165	4.94121
TCONS_00002472	3	gray85	YIL079C	chrIX	StringTie	transcript	210923	212005	.	-	.	transcript_id TCONS_00002472; gene_id XLOC_002273; oId YIL079C_mRNA; cmp_ref YIL079C_mRNA; class_code =; tss_id TSS2403;	XLOC_002273	YIL079C_mRNA	YIL079C_mRNA	=	TSS2403	S000001341	AIR1	Zinc knuckle protein; involved in nuclear RNA processing and degradation as a component of the TRAMP complex; stimulates the poly(A) polymerase activity of Pap2p in vitro; AIR1 has a paralog, AIR2, that arose from the whole genome duplication; although Air1p and Air2p are homologous TRAMP subunits, they have nonredundant roles in regulation of substrate specificity of the exosome	4.55123	5.46005	4.51615	4.57282	4.67201	4.71617	5.15643	4.95466	4.30962	4.55583	4.76108	4.88623	4.52813	4.36194	4.57197	4.80472	4.9837	4.94776	4.89031	4.82033	4.92906	4.85226	4.99331	4.9962	4.8539	4.87831	5.13967	4.79379	4.99763
TCONS_00002521	3	gray85	YIL020C-A	chrIX	StringTie	transcript	313713	314051	.	-	.	transcript_id TCONS_00002521; gene_id XLOC_002318; oId YIL020C-A_mRNA; cmp_ref YIL020C-A_mRNA; class_code =; tss_id TSS2452;	XLOC_002318	YIL020C-A_mRNA	YIL020C-A_mRNA	=	TSS2452	S000028787		Dubious open reading frame; unlikely to encode a functional protein, based on available experimental and comparative sequence data; completely overlaps origin of replication ARS918, partially overlaps ORF RPB3/YIL021W	2.60123	3.27808	2.71084	3.37533	3.60247	2.99043	2.17069	3.07243	3.15229	3.4652	3.14194	2.69502	3.14147	3.17101	3.4048	3.47111	2.78516	3.19466	3.56519	3.48787	3.14114	3.25492	3.10202	3.26691	3.28213	3.07738	2.91085	3.25322	3.41222
TCONS_00002522	3	gray85	YIL020C	chrIX	StringTie	transcript	314035	314820	.	-	.	transcript_id TCONS_00002522; gene_id XLOC_002318; oId YIL020C_mRNA; cmp_ref YIL020C_mRNA; class_code =; tss_id TSS2453;	XLOC_002318	YIL020C_mRNA	YIL020C_mRNA	=	TSS2453	S000001282	HIS6	Enzyme that catalyzes the fourth step in the histidine pathway; Phosphoribosylformimino-5-aminoimidazole carboxamide ribotide isomerase; mutations cause histidine auxotrophy and sensitivity to Cu, Co, and Ni salts	4.57494	5.34311	4.89039	5.14692	5.20198	5.38633	4.28326	5.27278	5.09307	5.14515	5.39174	4.99404	4.82117	4.98877	5.04263	5.27888	4.87723	4.86759	5.42919	5.24083	5.27929	5.299	5.1495	5.55355	4.96533	5.14487	5.06626	4.92039	5.18545
TCONS_00002556	3	gray85	YIR026C	chrIX	StringTie	transcript	404873	405967	.	-	.	transcript_id TCONS_00002556; gene_id XLOC_002351; oId YIR026C_mRNA; cmp_ref YIR026C_mRNA; class_code =; tss_id TSS2487;	XLOC_002351	YIR026C_mRNA	YIR026C_mRNA	=	TSS2487	S000001465	YVH1	Dual specificity protein phosphatase; regulates growth, sporulation, and glycogen accumulation in a cAMP-dependent protein kinase cascade dependent manner; mutants are defective in 60S ribosome assembly; positively regulates pre-autophagosomal structure (PAS) formation upon nitrogen starvation or rapamycin treatment	4.19251	4.85886	4.09557	4.76002	4.46317	4.70218	4.10991	4.62636	4.34018	4.91054	4.71444	4.29422	4.30565	4.37328	4.51422	5.04412	4.38096	4.62783	5.05489	4.79852	4.82323	4.88433	4.72272	5.38806	4.53076	4.78428	4.77024	4.47725	4.8632
TCONS_00002561	3	gray85	YIR034C	chrIX	StringTie	transcript	419615	420736	.	-	.	transcript_id TCONS_00002561; gene_id XLOC_002356; oId YIR034C_mRNA; cmp_ref YIR034C_mRNA; class_code =; tss_id TSS2492;	XLOC_002356	YIR034C_mRNA	YIR034C_mRNA	=	TSS2492	S000001473	LYS1	Saccharopine dehydrogenase (NAD+, L-lysine-forming); catalyzes the conversion of saccharopine to L-lysine, which is the final step in the lysine biosynthesis pathway; also has mRNA binding activity	7.55329	6.88115	7.55775	7.33852	6.70341	7.04397	7.4552	6.90888	7.37465	7.44768	6.86627	7.20238	7.79187	7.38305	6.88072	7.18695	7.18662	7.2496	6.95265	6.92496	7.10204	7.1165	6.87241	7.11501	7.01381	7.04994	7.05151	7.18661	6.59598
TCONS_00002562	3	gray85	YIR035C	chrIX	StringTie	transcript	421026	421790	.	-	.	transcript_id TCONS_00002562; gene_id XLOC_002357; oId YIR035C_mRNA; cmp_ref YIR035C_mRNA; class_code =; tss_id TSS2493;	XLOC_002357	YIR035C_mRNA	YIR035C_mRNA	=	TSS2493	S000001474		Putative cytoplasmic short-chain dehydrogenase/reductase	5.95539	6.04105	6.18291	6.05735	5.56418	6.15074	5.9021	6.13452	6.1223	5.90328	6.12157	5.84954	5.78843	6.04309	5.71009	6.13824	6.0334	5.99578	6.12075	6.17637	5.98451	6.0322	6.2787	6.18502	5.99387	6.18172	5.83464	5.77948	5.81641
TCONS_00002603	3	gray85	YEL040W	chrV	StringTie	transcript	78053	79456	.	+	.	transcript_id TCONS_00002603; gene_id XLOC_002398; oId YEL040W_mRNA; cmp_ref YEL040W_mRNA; class_code =; tss_id TSS2534;	XLOC_002398	YEL040W_mRNA	YEL040W_mRNA	=	TSS2534	S000000766	UTR2	Chitin transglycosylase; functions in the transfer of chitin to beta(1-6) and beta(1-3) glucans in the cell wall; similar to and functionally redundant with Crh1; glycosylphosphatidylinositol (GPI)-anchored protein localized to bud neck	6.42018	6.43113	6.52668	6.64117	6.0742	6.39623	6.49303	6.23368	6.68613	6.87862	6.25364	6.36996	6.80833	6.89549	6.57443	7.04033	6.72859	6.94541	6.97516	6.90237	7.03192	7.01797	6.76629	7.21961	6.77318	6.7121	6.90002	6.82226	6.81934
TCONS_00002642	3	gray85	YER002W	chrV	StringTie	transcript	156803	157498	.	+	.	transcript_id TCONS_00002642; gene_id XLOC_002436; oId YER002W_mRNA; cmp_ref YER002W_mRNA; class_code =; tss_id TSS2572;	XLOC_002436	YER002W_mRNA	YER002W_mRNA	=	TSS2572	S000000804	NOP16	Constituent of 66S pre-ribosomal particles; involved in 60S ribosomal subunit biogenesis	6.01331	6.8304	5.79862	6.19611	6.07314	6.46297	5.87228	6.46153	5.66066	6.02932	6.55313	6.38351	5.59664	5.77774	6.46487	6.62378	6.50875	6.45567	6.67034	6.55281	6.5831	6.55266	6.52398	6.85702	6.4117	6.50801	6.5807	6.4441	6.76194
TCONS_00002645	3	gray85	YER006W	chrV	StringTie	transcript	162723	164285	.	+	.	transcript_id TCONS_00002645; gene_id XLOC_002439; oId YER006W_mRNA; cmp_ref YER006W_mRNA; class_code =; tss_id TSS2575;	XLOC_002439	YER006W_mRNA	YER006W_mRNA	=	TSS2575	S000000808	NUG1	GTPase that associates with nuclear 60S pre-ribosomes; required for export of 60S ribosomal subunits from the nucleus	5.77144	6.82606	6.05581	6.09383	6.09704	6.1172	5.97362	6.13389	6.05539	6.34909	6.10552	5.85959	6.24311	6.07643	5.69743	6.45533	6.3995	6.27167	6.62643	6.37716	6.44356	6.37401	6.2481	6.62119	6.06824	6.03633	6.23159	5.8845	6.16146
TCONS_00002662	3	gray85	YER025W	chrV	StringTie	transcript	205251	206834	.	+	.	transcript_id TCONS_00002662; gene_id XLOC_002456; oId YER025W_mRNA; cmp_ref YER025W_mRNA; class_code =; tss_id TSS2592;	XLOC_002456	YER025W_mRNA	YER025W_mRNA	=	TSS2592	S000000827	GCD11	Gamma subunit of the translation initiation factor eIF2; involved in the identification of the start codon; binds GTP when forming the ternary complex with GTP and tRNAi-Met; mutations in human ortholog cause X-linked intellectual disability (XLID)	6.28372	6.58509	6.38904	6.83365	6.50808	6.4323	6.24992	6.37357	6.77452	7.10141	6.5534	5.87045	6.46971	6.81902	5.96638	7.19683	6.5224	6.59194	7.06332	6.7473	6.81885	6.77244	6.35678	7.35011	6.3452	6.40628	6.55401	6.11735	6.58629
TCONS_00002682	3	gray85	YER049W	chrV	StringTie	transcript	251728	253662	.	+	.	transcript_id TCONS_00002682; gene_id XLOC_002476; oId YER049W_mRNA; cmp_ref YER049W_mRNA; class_code =; tss_id TSS2612;	XLOC_002476	YER049W_mRNA	YER049W_mRNA	=	TSS2612	S000000851	TPA1	Fe(II)/2-oxoglutarate-dependent dioxygenase family member; catalyzes the repair of methyl-base lesions in both ss and dsDNA by oxidative demethylation; Poly(rA)-binding protein involved in mRNA poly(A) tail length and mRNA stability; role in translation termination efficiency; interacts with Sup45p (eRF1), Sup35p (eRF3) and Pab1p; similar to human prolyl 4-hydroxylase OGFOD1; binds Fe(II) and 2-o…	5.50217	6.17976	5.61996	6.05305	5.66477	5.82958	5.40995	5.79889	5.91907	6.14972	5.92858	5.42314	5.6323	5.8711	5.48324	5.96046	5.73686	5.64017	6.16861	5.85683	5.90178	5.89845	5.69617	6.13038	5.60543	5.6455	5.68511	5.26205	5.73024
TCONS_00002717	3	gray85	YER086W	chrV	StringTie	transcript	328477	330207	.	+	.	transcript_id TCONS_00002717; gene_id XLOC_002508; oId YER086W_mRNA; cmp_ref YER086W_mRNA; class_code =; tss_id TSS2646;	XLOC_002508	YER086W_mRNA	YER086W_mRNA	=	TSS2646	S000000888	ILV1	Threonine deaminase, catalyzes first step in isoleucine biosynthesis; expression is under general amino acid control; ILV1 locus exhibits highly positioned nucleosomes whose organization is independent of known ILV1 regulation	6.15752	6.11133	6.40314	6.34257	6.3991	5.6703	6.18216	5.7124	6.64221	7.1114	5.83589	5.7816	6.76194	6.70556	5.97636	6.25856	6.00427	5.97217	6.06205	5.76611	5.98883	6.06866	5.53341	6.09952	6.10007	6.0373	6.07023	6.13904	6.06154
TCONS_00002718	3	gray85	YER086W	chrV	StringTie	transcript	328520	330365	.	+	.	transcript_id TCONS_00002718; gene_id XLOC_002508; oId MSTRG.2637.2; cmp_ref YER086W_mRNA; class_code o; tss_id TSS2646;	XLOC_002508	MSTRG.2637.2	YER086W_mRNA	o	TSS2646	S000000888	ILV1	Threonine deaminase, catalyzes first step in isoleucine biosynthesis; expression is under general amino acid control; ILV1 locus exhibits highly positioned nucleosomes whose organization is independent of known ILV1 regulation	6.12926	6.09373	6.37519	6.31313	6.39373	5.64496	6.15054	5.7059	6.59951	7.08594	5.80383	5.7898	6.74245	6.6707	6.01309	6.24027	5.99909	5.97743	6.04593	5.75078	5.97404	6.05258	5.54575	6.07069	6.08187	6.04162	6.07648	6.1399	6.09029
TCONS_00002733	3	gray85	YER102W	chrV	StringTie	transcript	362733	363702	.	+	.	transcript_id TCONS_00002733; gene_id XLOC_002521; oId YER102W_mRNA; cmp_ref YER102W_mRNA; class_code =; tss_id TSS2661;	XLOC_002521	YER102W_mRNA	YER102W_mRNA	=	TSS2661	S000000904	RPS8B	Protein component of the small (40S) ribosomal subunit; homologous to mammalian ribosomal protein S8, no bacterial homolog; RPS8B has a paralog, RPS8A, that arose from the whole genome duplication	6.01941	7.21537	5.7099	5.65734	5.99077	6.65232	6.18065	6.60179	5.35384	5.4146	6.34884	6.84736	5.87798	5.34184	7.26073	6.67323	6.96699	7.0533	6.8185	6.82423	7.00307	6.75608	7.04626	6.81354	6.82092	6.79925	7.02811	6.96493	6.93206
TCONS_00002742	3	gray85	YER117W	chrV	StringTie	transcript	396588	399218	.	+	.	transcript_id TCONS_00002742; gene_id XLOC_002530; oId MSTRG.2682.1; cmp_ref YER117W_mRNA; class_code e; tss_id TSS2670;	XLOC_002530	MSTRG.2682.1	YER117W_mRNA	e	TSS2670	S000000919	RPL23B	Ribosomal 60S subunit protein L23B; homologous to mammalian ribosomal protein L23 and bacterial L14; RPL23B has a paralog, RPL23A, that arose from the whole genome duplication	8.02316	8.65704	7.73443	7.78331	7.8813	8.37188	8.1359	8.22971	7.2952	7.4826	7.93434	8.47646	7.76617	7.4063	9.00987	8.37205	8.5657	8.70745	8.51007	8.41725	8.6261	8.46061	8.69651	8.46211	8.59031	8.49577	8.535	8.82011	8.63283
TCONS_00002743	3	gray85	YER117W	chrV	StringTie	transcript	396769	397653	.	+	.	transcript_id TCONS_00002743; gene_id XLOC_002530; oId YER117W_mRNA; cmp_ref YER117W_mRNA; class_code =; tss_id TSS2671;	XLOC_002530	YER117W_mRNA	YER117W_mRNA	=	TSS2671	S000000919	RPL23B	Ribosomal 60S subunit protein L23B; homologous to mammalian ribosomal protein L23 and bacterial L14; RPL23B has a paralog, RPL23A, that arose from the whole genome duplication	9.48979	10.1413	9.18009	9.26951	9.333	9.85817	9.58833	9.72177	8.74029	8.91034	9.42572	9.90867	9.20599	8.86228	10.4443	9.83365	10.0069	10.1599	9.97882	9.85498	10.0792	9.91596	10.1502	9.9406	10.0403	9.93701	9.97441	10.2679	10.0878
TCONS_00002744	3	gray85	YER117W	chrV	StringTie	transcript	396781	397854	.	+	.	transcript_id TCONS_00002744; gene_id XLOC_002530; oId MSTRG.2682.3; cmp_ref YER117W_mRNA; class_code o; tss_id TSS2671;	XLOC_002530	MSTRG.2682.3	YER117W_mRNA	o	TSS2671	S000000919	RPL23B	Ribosomal 60S subunit protein L23B; homologous to mammalian ribosomal protein L23 and bacterial L14; RPL23B has a paralog, RPL23A, that arose from the whole genome duplication	9.31485	9.94882	9.02539	9.07481	9.17328	9.66331	9.42776	9.5218	8.5865	8.77322	9.22594	9.76844	9.05767	8.69785	10.3021	9.66385	9.85755	9.99936	9.80204	9.70896	9.9181	9.75264	9.9885	9.75411	9.88203	9.78771	9.82673	10.1122	9.9248
TCONS_00002750	3	gray85	YER127W	chrV	StringTie	transcript	414481	415554	.	+	.	transcript_id TCONS_00002750; gene_id XLOC_002536; oId YER127W_mRNA; cmp_ref YER127W_mRNA; class_code =; tss_id TSS2677;	XLOC_002536	YER127W_mRNA	YER127W_mRNA	=	TSS2677	S000000929	LCP5	Essential protein involved in maturation of 18S rRNA; depletion leads to inhibited pre-rRNA processing and reduced polysome levels; localizes primarily to the nucleolus	3.96621	4.95063	3.83452	4.11628	4.19693	4.38003	4.37352	4.29283	3.84637	4.3249	4.54514	4.20405	3.88071	4.09327	3.79026	4.81001	4.44235	4.38756	4.71257	4.43955	4.43785	4.39053	4.20718	5.01981	4.27953	4.47608	4.49467	4.20614	4.74049
TCONS_00002771	3	gray85	YER148W	chrV	StringTie	transcript	465303	466025	.	+	.	transcript_id TCONS_00002771; gene_id XLOC_002554; oId YER148W_mRNA; cmp_ref YER148W_mRNA; class_code =; tss_id TSS2698;	XLOC_002554	YER148W_mRNA	YER148W_mRNA	=	TSS2698	S000000950	SPT15	TATA-binding protein (TBP); general transcription factor that interacts with other factors to form the preinitiation complex at promoters; essential for viability, highly conserved; yeast gene can complement mutations in human homolog TBP	7.07524	7.42143	7.15011	7.28136	7.33408	7.31173	7.0794	7.21672	7.2214	7.26973	7.3833	7.10889	7.04179	7.17018	7.29511	7.42853	7.22532	7.30236	7.43903	7.26942	7.30577	7.3501	7.27099	7.54305	7.23047	7.21774	7.2373	7.23993	7.46429
TCONS_00002789	3	gray85	YER171W	chrV	StringTie	transcript	527082	529418	.	+	.	transcript_id TCONS_00002789; gene_id XLOC_002572; oId YER171W_mRNA; cmp_ref YER171W_mRNA; class_code =; tss_id TSS2716;	XLOC_002572	YER171W_mRNA	YER171W_mRNA	=	TSS2716	S000000973	RAD3	5' to 3' DNA helicase; involved in nucleotide excision repair and transcription; subunit of RNA polII initiation factor TFIIH and of Nucleotide Excision Repair Factor 3 (NEF3); homolog of human XPD protein; mutant has aneuploidy tolerance; protein abundance increases in response to DNA replication stress	4.68375	4.79305	4.52904	4.86908	4.90519	4.73132	4.7302	4.76523	4.88209	5.02499	4.90932	4.72367	4.83472	4.81934	4.69209	4.98556	4.8341	4.71071	4.9009	4.81633	4.79043	4.9105	4.67409	4.99503	4.90655	4.83504	4.99522	4.66944	4.88088
TCONS_00002851	3	gray85	YEL029C	chrV	StringTie	transcript	96858	97796	.	-	.	transcript_id TCONS_00002851; gene_id XLOC_002631; oId YEL029C_mRNA; cmp_ref YEL029C_mRNA; class_code =; tss_id TSS2777;	XLOC_002631	YEL029C_mRNA	YEL029C_mRNA	=	TSS2777	S000000755	BUD16	Putative pyridoxal kinase; a key enzyme involved in pyridoxal 5'-phosphate synthesis, the active form of vitamin B6; required for genome integrity; involved in bud-site selection; similarity to yeast BUD17 and human pyridoxal kinase (PDXK)	4.69881	5.50868	5.09245	5.07924	5.1344	5.06029	5.01691	4.95092	5.13717	5.3345	5.21926	4.99054	5.15693	5.23559	5.09994	5.06503	4.86027	4.89289	5.14653	5.02025	5.06107	5.0581	4.82332	5.11832	4.69634	4.90419	4.91503	4.81703	5.08656
TCONS_00002928	3	gray85	YER055C	chrV	StringTie	transcript	264892	265785	.	-	.	transcript_id TCONS_00002928; gene_id XLOC_002705; oId YER055C_mRNA; cmp_ref YER055C_mRNA; class_code =; tss_id TSS2854;	XLOC_002705	YER055C_mRNA	YER055C_mRNA	=	TSS2854	S000000857	HIS1	ATP phosphoribosyltransferase; a hexameric enzyme, catalyzes the first step in histidine biosynthesis; mutations cause histidine auxotrophy and sensitivity to Cu, Co, and Ni salts; transcription is regulated by general amino acid control	8.51054	8.68943	8.33736	8.45065	8.25252	8.30453	8.42042	8.20725	7.90414	8.40321	8.08427	8.2151	8.28534	8.18168	8.56142	8.57798	8.47775	8.62629	8.51189	8.39626	8.53739	8.39306	8.4384	8.45424	8.18878	8.22237	8.26948	8.32178	8.30075
TCONS_00002933	3	gray85	YER061C	chrV	StringTie	transcript	278298	279626	.	-	.	transcript_id TCONS_00002933; gene_id XLOC_002710; oId YER061C_mRNA; cmp_ref YER061C_mRNA; class_code =; tss_id TSS2859;	XLOC_002710	YER061C_mRNA	YER061C_mRNA	=	TSS2859	S000000863	CEM1	Mitochondrial beta-keto-acyl synthase; possible role in fatty acid synthesis; required for mitochondrial respiration; human homolog OXSM can complement yeast cem1 null mutant	4.25949	4.14417	4.2011	4.45309	4.25303	4.00805	4.13915	4.10029	4.22825	4.7741	4.259	3.84378	4.48161	4.33233	3.71979	3.94657	3.7011	3.77915	3.9289	3.74055	3.81126	3.7113	3.55299	4.01258	3.3452	3.55399	3.52632	3.07946	3.63411
TCONS_00002963	3	gray85	YER091C	chrV	StringTie	transcript	339864	342167	.	-	.	transcript_id TCONS_00002963; gene_id XLOC_002739; oId YER091C_mRNA; cmp_ref YER091C_mRNA; class_code =; tss_id TSS2889;	XLOC_002739	YER091C_mRNA	YER091C_mRNA	=	TSS2889	S000000893	MET6	Cobalamin-independent methionine synthase; involved in methionine biosynthesis and regeneration; requires a minimum of two glutamates on the methyltetrahydrofolate substrate, similar to bacterial metE homologs	9.06601	8.1978	9.25086	9.81337	9.10077	9.29623	9.15595	9.20818	9.7375	10.0191	9.39813	8.90656	9.65659	9.59631	9.04542	9.9044	9.08109	9.26443	9.78369	9.34434	9.56938	9.55304	8.98834	10.1123	9.2703	9.28422	9.44027	9.17994	9.3645
TCONS_00002977	3	gray85	YER110C	chrV	StringTie	transcript	378762	382103	.	-	.	transcript_id TCONS_00002977; gene_id XLOC_002753; oId YER110C_mRNA; cmp_ref YER110C_mRNA; class_code =; tss_id TSS2903;	XLOC_002753	YER110C_mRNA	YER110C_mRNA	=	TSS2903	S000000912	KAP123	Karyopherin beta; mediates nuclear import of ribosomal proteins prior to assembly into ribosomes and import of histones H3 and H4; localizes to the nuclear pore, nucleus, and cytoplasm; exhibits genetic interactions with RAI1	5.95699	6.20095	6.13205	6.20186	6.23216	5.69678	5.82384	5.72096	6.17876	6.57102	5.74233	5.58214	6.4077	6.13659	5.74538	6.1509	5.98115	5.94262	6.13162	5.84419	5.91677	5.9161	5.57474	6.03898	5.98293	5.69937	5.96343	5.6938	5.72323
TCONS_00002979	3	gray85	YER113C	chrV	StringTie	transcript	387117	390115	.	-	.	transcript_id TCONS_00002979; gene_id XLOC_002755; oId MSTRG.2676.1; cmp_ref YER113C_mRNA; class_code o; tss_id TSS2905;	XLOC_002755	MSTRG.2676.1	YER113C_mRNA	o	TSS2905	S000000915	TMN3	Protein with a role in cellular adhesion and filamentous growth; similar to Emp70p and Tmn2p; member of Transmembrane Nine family with 9 transmembrane segments; localizes to Golgi; induced by 8-methoxypsoralen plus UVA irradiation	4.47762	4.58586	4.86837	4.781	4.91441	4.44989	4.71723	4.57776	5.22708	5.18131	4.67916	4.44067	5.2266	5.2006	4.41431	4.61884	4.70497	4.55779	4.70793	4.55268	4.57684	4.64885	4.35343	4.46307	4.47493	4.42928	4.5066	4.18364	4.31951
TCONS_00002991	3	gray85	YER126C	chrV	StringTie	transcript	413394	414179	.	-	.	transcript_id TCONS_00002991; gene_id XLOC_002766; oId YER126C_mRNA; cmp_ref YER126C_mRNA; class_code =; tss_id TSS2916;	XLOC_002766	YER126C_mRNA	YER126C_mRNA	=	TSS2916	S000000928	NSA2	Protein constituent of 66S pre-ribosomal particles; contributes to processing of the 27S pre-rRNA	6.09729	7.46237	6.26788	6.51613	6.56099	6.61696	6.41421	6.74229	6.32023	6.62719	6.65906	6.47753	6.02663	6.08403	6.48999	6.69902	6.59343	6.57158	6.8794	6.63954	6.703	6.60885	6.69903	6.92526	6.38944	6.45233	6.5934	6.27938	6.63638
TCONS_00003030	3	gray85	YER168C	chrV	StringTie	transcript	521029	522669	.	-	.	transcript_id TCONS_00003030; gene_id XLOC_002803; oId YER168C_mRNA; cmp_ref YER168C_mRNA; class_code =; tss_id TSS2953;	XLOC_002803	YER168C_mRNA	YER168C_mRNA	=	TSS2953	S000000970	CCA1	ATP (CTP):tRNA-specific tRNA nucleotidyltransferase; different forms targeted to the nucleus, cytosol, and mitochondrion are generated via the use of multiple transcriptional and translational start sites; human homolog TRNT1 complements yeast null mutant	5.24715	5.83155	5.57736	5.62067	5.55966	5.72995	5.41308	5.73231	5.58323	5.71355	5.73564	5.39924	5.55533	5.81028	5.51413	5.78396	5.54092	5.54584	5.80346	5.73	5.68333	5.72126	5.67505	5.85062	5.43894	5.52141	5.5671	5.33727	5.66865
TCONS_00003103	3	gray85	YFR009W	chrVI	StringTie	transcript	162488	164746	.	+	.	transcript_id TCONS_00003103; gene_id XLOC_002874; oId YFR009W_mRNA; cmp_ref YFR009W_mRNA; class_code =; tss_id TSS3025;	XLOC_002874	YFR009W_mRNA	YFR009W_mRNA	=	TSS3025	S000001905	GCN20	Positive regulator of the Gcn2p kinase activity; forms a complex with Gcn1p; proposed to stimulate Gcn2p activation by an uncharged tRNA	6.01744	6.00876	5.85682	6.46522	6.10395	6.13332	5.92491	6.11946	6.22667	6.4747	6.25378	5.68055	6.11123	6.34408	5.92629	6.40029	5.9592	5.98497	6.52424	6.21003	6.21829	6.25184	6.00377	6.56573	6.00962	5.97258	6.12799	5.82996	6.15654
TCONS_00003137	3	gray85	YFR055W	chrVI	StringTie	transcript	264204	265226	.	+	.	transcript_id TCONS_00003137; gene_id XLOC_002906; oId YFR055W_mRNA; cmp_ref YFR055W_mRNA; class_code =; tss_id TSS3059;	XLOC_002906	YFR055W_mRNA	YFR055W_mRNA	=	TSS3059	S000001952	IRC7	Beta-lyase involved in the production of thiols; null mutant displays increased levels of spontaneous Rad52p foci; expression induced by nitrogen limitation in a GLN3, GAT1-dependent manner and by copper levels in a Mac1-dependent manner	3.2528	3.41489	3.90759	3.61608	3.32431	3.26225	3.47456	3.29026	4.07649	3.93714	3.54101	3.12299	3.68976	3.93688	2.69186	4.00559	3.50922	3.34897	3.82152	3.35115	3.38846	3.50475	3.16568	3.88753	3.35696	3.23721	3.1886	2.98774	2.82235
TCONS_00003166	3	gray85	YFL028C	chrVI	StringTie	transcript	79344	80213	.	-	.	transcript_id TCONS_00003166; gene_id XLOC_002932; oId YFL028C_mRNA; cmp_ref YFL028C_mRNA; class_code =; tss_id TSS3088;	XLOC_002932	YFL028C_mRNA	YFL028C_mRNA	=	TSS3088	S000001866	CAF16	Part of evolutionarily-conserved CCR4-NOT regulatory complex; contains single ABC-type ATPase domain but no transmembrane domain; interacts with several subunits of Mediator	6.55265	6.73895	6.31554	6.76623	6.58183	6.67142	6.72325	6.59705	6.29915	6.63268	6.55249	6.56526	6.41407	6.37638	6.90611	6.49074	6.33635	6.5529	6.65054	6.6151	6.62351	6.64798	6.78937	6.77128	6.51767	6.62597	6.56754	6.69759	6.84257
TCONS_00003170	3	gray85	YFL022C	chrVI	StringTie	transcript	93499	95010	.	-	.	transcript_id TCONS_00003170; gene_id XLOC_002936; oId YFL022C_mRNA; cmp_ref YFL022C_mRNA; class_code =; tss_id TSS3092;	XLOC_002936	YFL022C_mRNA	YFL022C_mRNA	=	TSS3092	S000001872	FRS2	Alpha subunit of cytoplasmic phenylalanyl-tRNA synthetase; forms a tetramer with Frs1p to form active enzyme; evolutionarily distant from mitochondrial phenylalanyl-tRNA synthetase based on protein sequence, but substrate binding is similar	6.06467	5.88222	6.63372	6.29432	5.71111	5.95452	5.76051	5.92077	6.61228	6.64374	5.89471	5.3848	6.41663	6.47575	4.95948	6.29333	5.98883	6.15295	6.03024	5.87279	6.01822	5.9447	5.48001	5.93295	5.32176	5.53974	5.53559	5.3451	5.25826
TCONS_00003311	3	gray85	YGL171W	chrVII	StringTie	transcript	182390	184084	.	+	.	transcript_id TCONS_00003311; gene_id XLOC_003071; oId YGL171W_mRNA; cmp_ref YGL171W_mRNA; class_code =; tss_id TSS3232;	XLOC_003071	YGL171W_mRNA	YGL171W_mRNA	=	TSS3232	S000003139	ROK1	RNA-dependent ATPase; involved in pre-rRNA processing at sites A0, A1, and A2, and in control of cell cycle progression; contains two upstream open reading frames (uORFs) in 5' untranslated region which regulate translation	3.82425	4.66099	3.68373	4.30646	4.00587	4.1389	3.60605	4.22654	4.14516	4.49377	4.31518	4.16005	3.66135	3.90709	4.32025	4.84336	4.62025	4.45421	4.96718	4.57819	4.63581	4.6056	4.35826	4.96324	4.57473	4.42227	4.6128	4.33461	4.60854
TCONS_00003343	3	gray85	YGL123W	chrVII	StringTie	transcript	277617	278381	.	+	.	transcript_id TCONS_00003343; gene_id XLOC_003103; oId YGL123W_mRNA; cmp_ref YGL123W_mRNA; class_code =; tss_id TSS3264;	XLOC_003103	YGL123W_mRNA	YGL123W_mRNA	=	TSS3264	S000003091	RPS2	Protein component of the small (40S) subunit; essential for control of translational accuracy; phosphorylation by C-terminal domain kinase I (CTDK-I) enhances translational accuracy; methylated on one or more arginine residues by Hmt1p; homologous to mammalian ribosomal protein S2 and bacterial S5	10.4398	10.5909	10.3722	10.7282	10.0725	10.3593	9.79376	10.1464	10.1778	10.3868	10.0801	9.89116	10.1055	10.133	10.1544	10.6575	10.2782	10.5888	10.5915	10.4186	10.5975	10.3896	10.3686	10.7702	10.0942	10.2461	10.1787	10.1505	10.2752
TCONS_00003352	3	gray85	YGL111W	chrVII	StringTie	transcript	299978	301369	.	+	.	transcript_id TCONS_00003352; gene_id XLOC_003112; oId YGL111W_mRNA; cmp_ref YGL111W_mRNA; class_code =; tss_id TSS3273;	XLOC_003112	YGL111W_mRNA	YGL111W_mRNA	=	TSS3273	S000003079	NSA1	Constituent of 66S pre-ribosomal particles; involved in 60S ribosomal subunit biogenesis	3.63198	4.77748	4.34097	4.19333	4.31833	4.02518	3.90927	3.96762	4.72457	4.88397	4.44091	3.87829	4.06272	4.62865	3.5361	4.64916	4.13494	4.02487	4.44067	4.16459	4.10429	4.27827	3.65287	4.44096	3.88193	3.82705	4.03097	3.67942	4.03965
TCONS_00003426	3	gray85	YGL016W	chrVII	StringTie	transcript	461666	464911	.	+	.	transcript_id TCONS_00003426; gene_id XLOC_003181; oId YGL016W_mRNA; cmp_ref YGL016W_mRNA; class_code =; tss_id TSS3347;	XLOC_003181	YGL016W_mRNA	YGL016W_mRNA	=	TSS3347	S000002984	KAP122	Karyopherin beta; responsible for import of the Toa1p-Toa2p complex into the nucleus; binds to nucleoporins Nup1p and Nup2p; may play a role in regulation of pleiotropic drug resistance	5.45045	5.55165	5.113	5.45097	5.3688	5.3326	5.49567	5.38443	5.17673	5.24232	5.31721	5.65066	5.71077	5.13941	5.73891	4.98316	5.34827	5.34915	5.33818	5.29368	5.38181	5.40467	5.57676	5.14118	5.53456	5.37523	5.51554	5.56599	5.38775
TCONS_00003497	3	gray85	YGR079W	chrVII	StringTie	transcript	640720	641832	.	+	.	transcript_id TCONS_00003497; gene_id XLOC_003247; oId YGR079W_mRNA; cmp_ref YGR079W_mRNA; class_code =; tss_id TSS3416;	XLOC_003247	YGR079W_mRNA	YGR079W_mRNA	=	TSS3416	S000003311		Putative protein of unknown function; YGR079W is not an essential gene	3.66489	4.07109	4.0602	3.08744	3.38792	2.92603	3.97972	3.25006	3.6711	3.84772	3.00516	3.4737	4.30963	3.90366	3.02782	2.88858	3.54245	3.30938	2.74021	2.58605	3.06593	2.92989	2.9063	2.79361	3.0894	2.99817	2.9174	3.04713	2.82415
TCONS_00003509	3	gray85	YGR094W	chrVII	StringTie	transcript	672186	675500	.	+	.	transcript_id TCONS_00003509; gene_id XLOC_003259; oId YGR094W_mRNA; cmp_ref YGR094W_mRNA; class_code =; tss_id TSS3428;	XLOC_003259	YGR094W_mRNA	YGR094W_mRNA	=	TSS3428	S000003326	VAS1	Mitochondrial and cytoplasmic valyl-tRNA synthetase; human homolog VARS2 implicated in mitochondrial diseases, can partially complement yeast null mutant	6.94165	7.03737	7.09337	7.39175	7.07535	6.99681	6.74153	7.10556	7.3592	7.64919	7.23992	6.73552	7.28046	7.34576	6.93559	7.78315	7.34372	7.2926	7.84266	7.41251	7.59285	7.5182	7.06093	7.88884	7.33488	7.12453	7.35489	6.97401	7.19149
TCONS_00003528	3	gray85	YGR118W	chrVII	StringTie	transcript	726840	731053	.	+	.	transcript_id TCONS_00003528; gene_id XLOC_003277; oId MSTRG.3510.1; cmp_ref YGR118W_mRNA; class_code e; tss_id TSS3446;	XLOC_003277	MSTRG.3510.1	YGR118W_mRNA	e	TSS3446	S000003350	RPS23A	Ribosomal protein 28 (rp28) of the small (40S) ribosomal subunit; required for translational accuracy; homologous to mammalian ribosomal protein S23 and bacterial S12; RPS23A has a paralog, RPS23B, that arose from the whole genome duplication; deletion of both RPS23A and RPS23B is lethal	6.87196	7.58813	6.98881	6.96675	7.03678	7.23976	7.03279	7.02676	6.59021	6.76984	7.06867	6.96572	6.72153	6.82568	7.49908	7.49734	7.29849	7.4273	7.41045	7.37556	7.41458	7.27921	7.38587	7.57812	7.08018	7.22757	7.17333	7.22451	7.42329
TCONS_00003529	3	gray85	YGR118W	chrVII	StringTie	transcript	726974	727730	.	+	.	transcript_id TCONS_00003529; gene_id XLOC_003277; oId YGR118W_mRNA; cmp_ref YGR118W_mRNA; class_code =; tss_id TSS3447;	XLOC_003277	YGR118W_mRNA	YGR118W_mRNA	=	TSS3447	S000003350	RPS23A	Ribosomal protein 28 (rp28) of the small (40S) ribosomal subunit; required for translational accuracy; homologous to mammalian ribosomal protein S23 and bacterial S12; RPS23A has a paralog, RPS23B, that arose from the whole genome duplication; deletion of both RPS23A and RPS23B is lethal	9.00271	9.74577	9.03909	9.06969	9.08206	9.39974	9.26298	9.18372	8.61188	8.76712	9.23707	8.99496	8.74312	8.87186	9.53276	9.60922	9.38567	9.50175	9.53771	9.44677	9.51376	9.36667	9.47247	9.73197	9.18736	9.28039	9.26793	9.30795	9.50994
TCONS_00003538	3	gray85	YGR124W	chrVII	StringTie	transcript	739944	741662	.	+	.	transcript_id TCONS_00003538; gene_id XLOC_003286; oId YGR124W_mRNA; cmp_ref YGR124W_mRNA; class_code =; tss_id TSS3456;	XLOC_003286	YGR124W_mRNA	YGR124W_mRNA	=	TSS3456	S000003356	ASN2	Asparagine synthetase; catalyzes the synthesis of L-asparagine from L-aspartate in the asparagine biosynthetic pathway; ASN2 has a paralog, ASN1, that arose from the whole genome duplication	6.9181	6.71792	7.20649	7.34445	6.54784	6.75616	6.90163	6.70749	7.40879	7.66272	6.67629	6.23587	7.35026	7.42365	6.168	7.26754	6.64329	6.87584	7.21967	6.95163	7.04997	6.98862	6.60793	7.5046	6.71223	6.75992	6.97444	6.54656	6.53384
TCONS_00003560	3	gray85	YGR145W	chrVII	StringTie	transcript	781767	783890	.	+	.	transcript_id TCONS_00003560; gene_id XLOC_003307; oId YGR145W_mRNA; cmp_ref YGR145W_mRNA; class_code =; tss_id TSS3478;	XLOC_003307	YGR145W_mRNA	YGR145W_mRNA	=	TSS3478	S000003377	ENP2	Component of the SSU; required for pre-18S rRNA processing, biogenesis of the small ribosomal subunit; interacts with U3 snoRNA, Mpp10p and Bfr2p; contains WD repeats, and has homology to Spb1p	4.03997	5.11463	3.30662	4.53649	3.85909	4.51573	2.9199	4.58519	3.80266	4.36599	4.82883	4.3187	3.25768	3.81341	4.56842	5.4468	5.00781	4.96786	5.47112	5.00408	5.15758	5.05962	4.88447	5.5635	5.02001	4.92774	5.10524	4.64129	5.09424
TCONS_00003584	3	gray85	YGR173W	chrVII	StringTie	transcript	843854	844960	.	+	.	transcript_id TCONS_00003584; gene_id XLOC_003330; oId YGR173W_mRNA; cmp_ref YGR173W_mRNA; class_code =; tss_id TSS3501;	XLOC_003330	YGR173W_mRNA	YGR173W_mRNA	=	TSS3501	S000003405	RBG2	Protein with a role in translation; forms a complex with Gir2p; has similarity to mammalian developmentally regulated GTP-binding protein	5.40209	6.31216	5.7211	5.87919	5.76177	5.83622	5.60745	5.84158	5.84897	6.02285	5.95561	5.5431	5.61799	5.82818	5.51486	6.14317	5.94341	5.86851	6.23301	5.99627	6.08258	6.06296	5.84301	6.29359	5.51084	5.69933	5.69321	5.42428	5.75388
TCONS_00003598	3	gray85	YGR191W	chrVII	StringTie	transcript	880420	882231	.	+	.	transcript_id TCONS_00003598; gene_id XLOC_003344; oId YGR191W_mRNA; cmp_ref YGR191W_mRNA; class_code =; tss_id TSS3515;	XLOC_003344	YGR191W_mRNA	YGR191W_mRNA	=	TSS3515	S000003423	HIP1	High-affinity histidine permease; also involved in the transport of manganese ions	5.58186	5.37508	6.01339	5.88435	5.39024	5.51791	5.44915	5.405	6.16514	6.21267	5.60349	5.09249	5.94352	6.12709	4.93814	5.81028	5.44105	5.35408	5.77845	5.49328	5.45501	5.58247	5.03972	5.72168	5.08941	5.17744	5.12207	4.82169	4.91517
TCONS_00003727	3	gray85	YGL184C	chrVII	StringTie	transcript	154615	156012	.	-	.	transcript_id TCONS_00003727; gene_id XLOC_003461; oId YGL184C_mRNA; cmp_ref YGL184C_mRNA; class_code =; tss_id TSS3640;	XLOC_003461	YGL184C_mRNA	YGL184C_mRNA	=	TSS3640	S000003152	STR3	Peroxisomal cystathionine beta-lyase; converts cystathionine into homocysteine; may be redox regulated by Gto1p; involved in the release of the aromatic thiol 3-mercaptohexanol during wine fermentation	5.46154	4.26362	5.21357	5.3901	4.4776	5.09432	5.02357	5.28117	4.96157	5.24606	5.26287	4.98461	4.7091	4.51906	4.42854	5.35016	5.1038	5.31454	5.19875	5.11663	5.14176	4.96125	5.15155	5.18173	4.64308	4.91352	4.8103	4.67778	4.75539
TCONS_00003799	3	gray85	YGL078C	chrVII	StringTie	transcript	360288	361859	.	-	.	transcript_id TCONS_00003799; gene_id XLOC_003530; oId YGL078C_mRNA; cmp_ref YGL078C_mRNA; class_code =; tss_id TSS3712;	XLOC_003530	YGL078C_mRNA	YGL078C_mRNA	=	TSS3712	S000003046	DBP3	RNA-Dependent ATPase, member of DExD/H-box family; involved in cleavage of site A3 within the ITS1 spacer during rRNA processing; not essential for growth, but deletion causes severe slow-growth phenotype	5.41492	6.35219	5.49604	5.8064	5.97478	5.57115	5.58167	5.65368	5.74432	6.21863	5.74279	5.88433	5.71363	5.80418	5.99653	6.25723	6.29233	6.05334	6.39089	6.10783	6.29214	6.2496	6.02101	6.44224	6.09196	6.10819	6.22564	5.90143	6.18523
TCONS_00003855	3	gray85	YGL009C	chrVII	StringTie	transcript	476313	478652	.	-	.	transcript_id TCONS_00003855; gene_id XLOC_003582; oId YGL009C_mRNA; cmp_ref YGL009C_mRNA; class_code =; tss_id TSS3765;	XLOC_003582	YGL009C_mRNA	YGL009C_mRNA	=	TSS3765	S000002977	LEU1	Isopropylmalate isomerase; catalyzes the second step in the leucine biosynthesis pathway	7.49087	8.1796	7.70148	8.03643	7.06642	7.30102	7.3207	7.33446	7.71045	7.8494	7.32883	6.81157	7.63137	7.72485	6.48491	7.71314	7.594	7.41407	7.7243	7.36818	7.48627	7.44093	7.06722	7.5756	7.06503	7.01659	7.14723	6.74043	6.79888
TCONS_00003907	3	gray85	YGR061C	chrVII	StringTie	transcript	611889	615965	.	-	.	transcript_id TCONS_00003907; gene_id XLOC_003629; oId YGR061C_mRNA; cmp_ref YGR061C_mRNA; class_code =; tss_id TSS3814;	XLOC_003629	YGR061C_mRNA	YGR061C_mRNA	=	TSS3814	S000003293	ADE6	Formylglycinamidine-ribonucleotide (FGAM)-synthetase; catalyzes a step in the 'de novo' purine nucleotide biosynthetic pathway	5.62385	5.746	6.26675	6.01232	5.73418	5.44499	5.42983	5.48499	6.43196	6.59579	5.65972	4.7822	6.27479	6.36923	4.7832	6.08645	5.66231	5.56567	6.02463	5.53536	5.6802	5.54172	4.7844	5.8465	5.09568	4.86353	5.1628	4.56285	4.65406
TCONS_00003952	3	gray85	YGR123C	chrVII	StringTie	transcript	736662	738203	.	-	.	transcript_id TCONS_00003952; gene_id XLOC_003671; oId YGR123C_mRNA; cmp_ref YGR123C_mRNA; class_code =; tss_id TSS3858;	XLOC_003671	YGR123C_mRNA	YGR123C_mRNA	=	TSS3858	S000003355	PPT1	Protein serine/threonine phosphatase; regulates Hsp90 chaperone by affecting its ATPase and cochaperone binding activities; has similarity to human phosphatase PP5; present in both the nucleus and cytoplasm; expressed during logarithmic growth	4.8717	5.46202	4.76913	5.36587	5.09546	5.06033	5.0249	5.16174	5.09853	5.44414	5.23653	5.12152	5.21899	5.20388	5.02829	5.23964	5.26456	5.08584	5.35916	5.094	5.34438	5.25451	5.05113	5.45346	5.07645	5.08518	5.21027	5.00132	5.18905
TCONS_00003961	3	gray85	YGR138C	chrVII	StringTie	transcript	763762	765606	.	-	.	transcript_id TCONS_00003961; gene_id XLOC_003680; oId YGR138C_mRNA; cmp_ref YGR138C_mRNA; class_code =; tss_id TSS3867;	XLOC_003680	YGR138C_mRNA	YGR138C_mRNA	=	TSS3867	S000003370	TPO2	Polyamine transporter of the major facilitator superfamily; member of the 12-spanner drug:H(+) antiporter DHA1 family; specific for spermine; localizes to the plasma membrane; transcription of TPO2 is regulated by Haa1p; TPO2 has a paralog, TPO3, that arose from the whole genome duplication	3.56129	3.98665	4.61561	3.75962	3.23758	3.57982	3.46825	3.21771	4.54239	4.40499	3.69394	3.02965	4.19018	4.50963	2.95498	3.9224	3.85533	3.1753	3.76965	3.5772	3.26005	3.52338	2.97375	3.39272	3.07268	3.12131	2.78851	2.60037	2.53849
TCONS_00003988	3	gray85	YGR168C	chrVII	StringTie	transcript	833352	834482	.	-	.	transcript_id TCONS_00003988; gene_id XLOC_003703; oId YGR168C_mRNA; cmp_ref YGR168C_mRNA; class_code =; tss_id TSS3893;	XLOC_003703	YGR168C_mRNA	YGR168C_mRNA	=	TSS3893	S000003400		Putative protein of unknown function; YGR168C is not an essential gene	5.724	5.79878	5.40786	5.6396	5.80293	5.48517	5.87195	5.68837	5.47695	5.5927	5.63265	5.80452	5.56235	5.46207	5.8581	5.32403	5.69341	5.5759	5.42732	5.54292	5.51087	5.536	5.7568	5.38924	5.63783	5.66322	5.78237	5.72634	5.78987
TCONS_00004017	3	gray85	YGR200C	chrVII	StringTie	transcript	899904	902270	.	-	.	transcript_id TCONS_00004017; gene_id XLOC_003732; oId YGR200C_mRNA; cmp_ref YGR200C_mRNA; class_code =; tss_id TSS3922;	XLOC_003732	YGR200C_mRNA	YGR200C_mRNA	=	TSS3922	S000003432	ELP2	Subunit of Elongator complex; binds to microtubules via conserved alkaline residues; has two seven-bladed WD40 &#946; propellers; Elongator complex is required for modification of wobble nucleosides in tRNA; target of Kluyveromyces lactis zymocin	4.19508	5.24054	4.87476	4.97105	4.61051	4.53019	4.41923	4.61841	5.37483	5.59319	4.89853	4.11173	4.89526	5.42079	3.98032	5.1892	4.7396	4.51714	5.19652	4.7876	4.85168	4.82728	4.10831	5.16496	4.16609	4.21696	4.35035	3.82589	4.19168
TCONS_00004054	3	gray85	YGR245C	chrVII	StringTie	transcript	979765	982068	.	-	.	transcript_id TCONS_00004054; gene_id XLOC_003768; oId YGR245C_mRNA; cmp_ref YGR245C_mRNA; class_code =; tss_id TSS3958;	XLOC_003768	YGR245C_mRNA	YGR245C_mRNA	=	TSS3958	S000003477	SDA1	Protein required for actin organization and passage through Start; highly conserved nuclear protein; required for actin cytoskeleton organization; plays a critical role in G1 events; binds Nap1p; involved in 60S ribosome biogenesis	4.10623	5.30797	4.52229	4.59065	4.18074	4.33198	3.99573	4.34785	4.71879	5.14812	4.63031	3.93409	4.43601	4.81804	3.79174	5.22162	4.73975	4.70045	5.17305	4.80915	4.8839	4.68653	4.2031	5.26056	4.30953	4.25812	4.44769	3.84918	4.30757
TCONS_00004072	3	gray85	YGR267C	chrVII	StringTie	transcript	1025004	1025735	.	-	.	transcript_id TCONS_00004072; gene_id XLOC_003786; oId YGR267C_mRNA; cmp_ref YGR267C_mRNA; class_code =; tss_id TSS3976;	XLOC_003786	YGR267C_mRNA	YGR267C_mRNA	=	TSS3976	S000003499	FOL2	GTP-cyclohydrolase I, catalyzes first step in folic acid biosynthesis; human homolog GCH1 is implicated in dopa-responsive dystonia (DRD), and can complement yeast null mutant	7.15226	7.31471	7.11669	7.41168	7.12208	7.42109	7.18178	7.34033	7.13129	7.34395	7.40822	7.24475	7.11351	7.06723	7.53181	7.49293	7.164	7.27906	7.37957	7.25844	7.38217	7.3405	7.39238	7.5446	7.1638	7.3231	7.25176	7.35211	7.58153
TCONS_00004082	3	gray85	YGR280C	chrVII	StringTie	transcript	1050910	1051725	.	-	.	transcript_id TCONS_00004082; gene_id XLOC_003796; oId YGR280C_mRNA; cmp_ref YGR280C_mRNA; class_code =; tss_id TSS3986;	XLOC_003796	YGR280C_mRNA	YGR280C_mRNA	=	TSS3986	S000003512	PXR1	Essential protein involved in rRNA and snoRNA maturation; competes with TLC1 RNA for binding to Est2p, suggesting a role in negative regulation of telomerase; human homolog inhibits telomerase; contains a G-patch RNA interacting domain	3.82212	3.94981	3.69619	3.26321	3.84905	3.28095	4.20833	3.20052	3.98347	4.38119	3.73092	4.14796	3.52463	3.84257	3.70261	4.80115	4.62272	4.5385	4.34055	3.96996	4.4004	4.46326	3.93304	4.56278	4.40848	4.42215	4.3364	4.14573	4.39626
TCONS_00004135	3	gray85	YHL001W	chrVIII	StringTie	transcript	104277	105091	.	+	.	transcript_id TCONS_00004135; gene_id XLOC_003848; oId YHL001W_mRNA; cmp_ref YHL001W_mRNA; class_code =; tss_id TSS4038;	XLOC_003848	YHL001W_mRNA	YHL001W_mRNA	=	TSS4038	S000000993	RPL14B	Ribosomal 60S subunit protein L14B; homologous to mammalian ribosomal protein L14, no bacterial homolog; RPL14B has a paralog, RPL14A, that arose from the whole genome duplication; protein abundance increases in response to DNA replication stress	7.13181	7.44193	6.92162	7.02797	7.12201	7.45891	6.51083	7.33347	6.479	6.54426	7.13816	7.36871	6.75751	6.40168	7.66622	7.34798	7.58178	7.4968	7.39372	7.26423	7.50799	7.37023	7.51501	7.53104	7.52794	7.3858	7.48825	7.63136	7.51507
TCONS_00004151	3	gray85	YHR020W	chrVIII	StringTie	transcript	143996	146062	.	+	.	transcript_id TCONS_00004151; gene_id XLOC_003862; oId YHR020W_mRNA; cmp_ref YHR020W_mRNA; class_code =; tss_id TSS4053;	XLOC_003862	YHR020W_mRNA	YHR020W_mRNA	=	TSS4053	S000001062		Prolyl-tRNA synthetase; N-terminal domain shows weak homology to prokaryotic posttransfer editing domain, but does not possess posttransfer editing activity; may interact with ribosomes, based on co-purification experiments	5.63844	6.18992	6.38692	6.26512	5.58456	5.74373	5.61847	5.78364	6.65806	6.67325	5.89228	5.17539	6.45435	6.6174	5.11892	6.50882	5.94829	5.95578	6.51949	6.10096	6.17238	6.08914	5.35844	6.53696	5.52685	5.64176	5.75454	5.23042	5.39646
TCONS_00004168	3	gray85	YHR048W	chrVIII	StringTie	transcript	204607	206151	.	+	.	transcript_id TCONS_00004168; gene_id XLOC_003879; oId YHR048W_mRNA; cmp_ref YHR048W_mRNA; class_code =; tss_id TSS4070;	XLOC_003879	YHR048W_mRNA	YHR048W_mRNA	=	TSS4070	S000001090	YHK8	Presumed antiporter of the major facilitator superfamily; member of the 12-spanner drug:H(+) antiporter DHA1 family; expression of gene is up-regulated in cells exhibiting reduced susceptibility to azoles	-0.94802	-1.10418	-2.13375	-1.83027	-1.79405	-1.49971	-1.38571	-1.45625	-1.55145	-1.78194	-2.31933	-1.71974	-1.0254	-0.694193	-2.69034	-2.36439	-1.91295	-2.52133	-1.39245	-1.49591	-2.21703	-2.28383	-2.04971	-1.78446	-2.5003	-1.3653	-1.75034	-2.39447	-1.67219
TCONS_00004207	3	gray85	YHR088W	chrVIII	StringTie	transcript	281495	282382	.	+	.	transcript_id TCONS_00004207; gene_id XLOC_003914; oId YHR088W_mRNA; cmp_ref YHR088W_mRNA; class_code =; tss_id TSS4109;	XLOC_003914	YHR088W_mRNA	YHR088W_mRNA	=	TSS4109	S000001130	RPF1	Protein involved in assembly and export of the large ribosomal subunit; nucleolar protein; constituent of 66S pre-ribosomal particles; contains a sigma(70)-like motif, which is thought to bind RNA	4.98185	6.10315	4.83776	5.03896	5.11091	5.26545	4.81909	5.29316	4.83325	4.98875	5.29642	5.43044	4.53682	4.74579	5.30982	5.52641	5.72824	5.66595	5.688	5.57732	5.60801	5.48554	5.54991	5.78999	5.45855	5.57411	5.65162	5.46146	5.7529
TCONS_00004234	3	gray85	YHR128W	chrVIII	StringTie	transcript	362115	362765	.	+	.	transcript_id TCONS_00004234; gene_id XLOC_003941; oId YHR128W_mRNA; cmp_ref YHR128W_mRNA; class_code =; tss_id TSS4136;	XLOC_003941	YHR128W_mRNA	YHR128W_mRNA	=	TSS4136	S000001170	FUR1	Uracil phosphoribosyltransferase; synthesizes UMP from uracil; involved in the pyrimidine salvage pathway	5.81934	6.41515	5.67238	6.09314	5.94613	6.16357	6.09356	6.22391	5.61765	5.96599	6.18494	6.05759	5.84997	5.86881	6.44715	6.03403	6.01432	5.87055	6.16704	6.03795	6.11781	6.21035	6.05067	6.34127	5.99085	6.00674	6.14089	6.17226	6.27564
TCONS_00004261	3	gray85	YHR169W	chrVIII	StringTie	transcript	442181	443476	.	+	.	transcript_id TCONS_00004261; gene_id XLOC_003968; oId YHR169W_mRNA; cmp_ref YHR169W_mRNA; class_code =; tss_id TSS4163;	XLOC_003968	YHR169W_mRNA	YHR169W_mRNA	=	TSS4163	S000001212	DBP8	ATPase, putative RNA helicase of the DEAD-box family; component of 90S preribosome complex involved in production of 18S rRNA and assembly of 40S small ribosomal subunit; ATPase activity stimulated by association with Esf2p	3.36272	4.03422	3.83821	3.45065	3.77155	3.20646	3.73733	3.07432	3.89747	4.27348	3.42607	3.19145	3.7443	3.96012	3.1272	3.73391	3.55681	3.51007	3.55985	3.30254	3.56752	3.42257	3.24473	3.64315	3.47697	3.59027	3.75244	3.45555	3.63864
TCONS_00004262	3	gray85	YHR170W	chrVIII	StringTie	transcript	443828	445384	.	+	.	transcript_id TCONS_00004262; gene_id XLOC_003969; oId YHR170W_mRNA; cmp_ref YHR170W_mRNA; class_code =; tss_id TSS4164;	XLOC_003969	YHR170W_mRNA	YHR170W_mRNA	=	TSS4164	S000001213	NMD3	Protein involved in nuclear export of the large ribosomal subunit; acts as a Crm1p-dependent adapter protein for export of nascent ribosomal subunits through the nuclear pore complex	5.22053	6.39461	5.37078	5.65223	5.49219	5.48251	5.32311	5.62245	5.39664	5.81915	5.48926	5.23211	5.36147	5.47222	5.24686	5.83763	5.68835	5.59988	5.94028	5.69764	5.79866	5.66579	5.50199	5.91602	5.36695	5.34327	5.55388	5.04685	5.61602
TCONS_00004290	3	gray85	YHR197W	chrVIII	StringTie	transcript	493896	496187	.	+	.	transcript_id TCONS_00004290; gene_id XLOC_003994; oId YHR197W_mRNA; cmp_ref YHR197W_mRNA; class_code =; tss_id TSS4189;	XLOC_003994	YHR197W_mRNA	YHR197W_mRNA	=	TSS4189	S000001240	RIX1	Component of the Rix1 complex and possibly pre-replicative complexes; required for processing of ITS2 sequences from 35S pre-rRNA; component of the pre-60S ribosomal particle with the dynein-related AAA-type ATPase Mdn1p; required for pre-replicative complex (pre-RC) formation and maintenance during DNA replication licensing; relocalizes to the cytosol in response to hypoxia; essential gene	3.95967	5.38407	3.89974	4.36721	4.42505	4.22369	4.05	4.36762	4.00088	4.40839	4.32048	4.22033	4.36753	4.16473	4.23928	4.34602	4.61516	4.43793	4.68634	4.43197	4.47673	4.43073	4.34431	4.35889	4.28351	4.21313	4.29791	4.01997	4.30026
TCONS_00004297	3	gray85	YHR208W	chrVIII	StringTie	transcript	517532	518713	.	+	.	transcript_id TCONS_00004297; gene_id XLOC_004001; oId YHR208W_mRNA; cmp_ref YHR208W_mRNA; class_code =; tss_id TSS4196;	XLOC_004001	YHR208W_mRNA	YHR208W_mRNA	=	TSS4196	S000001251	BAT1	Mitochondrial branched-chain amino acid (BCAA) aminotransferase; preferentially involved in BCAA biosynthesis; homolog of murine ECA39; highly expressed during logarithmic phase and repressed during stationary phase; BAT1 has a paralog, BAT2, that arose from the whole genome duplication	8.19423	8.60774	8.51232	8.54622	7.79073	8.20945	8.19822	8.22616	8.55572	8.86457	8.18521	7.81446	8.25264	8.58659	7.6118	8.30201	8.08709	8.18945	8.36982	8.26557	8.2707	8.22831	8.07226	8.44638	7.68112	7.83385	8.02606	7.74333	7.86082
TCONS_00004328	3	gray85	YHL033C	chrVIII	StringTie	transcript	35255	36025	.	-	.	transcript_id TCONS_00004328; gene_id XLOC_004028; oId YHL033C_mRNA; cmp_ref YHL033C_mRNA; class_code =; tss_id TSS4224;	XLOC_004028	YHL033C_mRNA	YHL033C_mRNA	=	TSS4224	S000001025	RPL8A	Ribosomal 60S subunit protein L8A; required for processing of 27SA3 pre-rRNA to 27SB pre-rRNA during assembly of large ribosomal subunit; depletion leads to a turnover of pre-rRNA; L8 binds to Domain I of 25S and 5.8 S rRNAs; mutation results in decreased amounts of free 60S subunits; homologous to mammalian ribosomal protein L7A, no bacterial homolog; RPL8A has a paralog, RPL8B, that arose from …	7.53733	7.43095	7.38937	7.50042	7.55278	7.5623	6.95797	7.41074	7.31427	7.78114	7.65866	7.79672	7.33788	7.2724	8.11796	8.38177	8.01634	8.06129	8.03827	7.76091	8.12318	8.17115	7.79369	8.57749	8.34498	8.3309	8.31325	8.55142	8.46094
TCONS_00004347	3	gray85	YHL011C	chrVIII	StringTie	transcript	80654	81616	.	-	.	transcript_id TCONS_00004347; gene_id XLOC_004047; oId YHL011C_mRNA; cmp_ref YHL011C_mRNA; class_code =; tss_id TSS4243;	XLOC_004047	YHL011C_mRNA	YHL011C_mRNA	=	TSS4243	S000001003	PRS3	5-phospho-ribosyl-1(alpha)-pyrophosphate synthetase; synthesizes PRPP, which is required for nucleotide, histidine, and tryptophan biosynthesis; one of five related enzymes, which are active as heteromultimeric complexes	6.6491	7.02603	6.49712	6.97819	7.02517	6.68872	6.60536	6.62828	6.7356	7.07074	6.70756	6.80449	6.77919	6.7422	6.98623	6.92734	6.84004	6.84694	7.11147	6.87559	6.89103	6.91098	6.80082	7.14137	6.91875	6.92488	6.98264	6.9361	7.0737
TCONS_00004359	3	gray85	YHR003C	chrVIII	StringTie	transcript	110028	111317	.	-	.	transcript_id TCONS_00004359; gene_id XLOC_004059; oId YHR003C_mRNA; cmp_ref YHR003C_mRNA; class_code =; tss_id TSS4255;	XLOC_004059	YHR003C_mRNA	YHR003C_mRNA	=	TSS4255	S000001045	TCD1	tRNA threonylcarbamoyladenosine dehydratase; required for the ct6A tRNA base modification, where an adenosine at position 37 is modified to form a cyclized active ester with an oxazolone ring; localized to the mitochondrial outer membrane; TCD1 has a paralog, TCD2, that arose from the whole genome duplication	4.90012	5.43528	4.92203	5.19645	4.99969	5.27813	5.03087	5.2232	4.98514	5.23359	5.42794	4.98874	4.96808	5.11379	4.96551	5.25081	5.05194	5.18682	5.44773	5.28833	5.26789	5.22623	5.22979	5.5213	5.02889	5.09713	5.15822	5.01317	5.27869
TCONS_00004401	3	gray85	YHR046C	chrVIII	StringTie	transcript	197398	198285	.	-	.	transcript_id TCONS_00004401; gene_id XLOC_004098; oId YHR046C_mRNA; cmp_ref YHR046C_mRNA; class_code =; tss_id TSS4295;	XLOC_004098	YHR046C_mRNA	YHR046C_mRNA	=	TSS4295	S000001088	INM1	Inositol monophosphatase; involved in biosynthesis of inositol and in phosphoinositide second messenger signaling; INM1 expression increases in the presence of inositol and decreases upon exposure to antibipolar drugs lithium and valproate	3.92168	4.6405	4.21446	4.43342	4.43728	4.33762	4.01904	4.14509	4.31416	4.75809	4.59096	3.96871	3.93245	4.30893	4.12758	4.50574	4.29172	4.13728	4.49013	4.2439	4.31762	4.35141	4.21263	4.56911	4.18132	4.16703	4.12877	3.93048	4.28029
TCONS_00004416	3	gray85	YHR062C	chrVIII	StringTie	transcript	222877	223758	.	-	.	transcript_id TCONS_00004416; gene_id XLOC_004109; oId YHR062C_mRNA; cmp_ref YHR062C_mRNA; class_code =; tss_id TSS4309;	XLOC_004109	YHR062C_mRNA	YHR062C_mRNA	=	TSS4309	S000001104	RPP1	Subunit of both RNase MRP and nuclear RNase P; RNase MRP cleaves pre-rRNA, while nuclear RNase P cleaves tRNA precursors to generate mature 5' ends and facilitates turnover of nuclear RNAs; relocalizes to the cytosol in response to hypoxia	3.16845	3.1237	3.63324	3.10378	3.59053	3.22914	3.8344	2.72474	3.78728	4.09225	3.07839	3.14907	3.93589	4.07507	3.07261	3.66297	3.33514	3.32598	3.10323	2.74961	3.39662	3.44141	2.88668	3.69575	3.81014	3.77156	3.61195	3.67095	3.69682
TCONS_00004417	3	gray85	YHR063C	chrVIII	StringTie	transcript	224030	225169	.	-	.	transcript_id TCONS_00004417; gene_id XLOC_004110; oId YHR063C_mRNA; cmp_ref YHR063C_mRNA; class_code =; tss_id TSS4310;	XLOC_004110	YHR063C_mRNA	YHR063C_mRNA	=	TSS4310	S000001105	PAN5	2-dehydropantoate 2-reductase; part of the pantothenic acid pathway, structurally homologous to E. coli panE	6.66968	6.85581	6.70254	6.75198	6.72409	6.73708	6.74732	6.74001	6.60611	6.76151	6.72238	6.63173	6.54063	6.65823	6.78441	6.79428	6.68395	6.6799	6.80445	6.74688	6.75608	6.80795	6.76095	6.77717	6.63524	6.6751	6.75154	6.57759	6.86305
TCONS_00004419	3	gray85	YHR065C	chrVIII	StringTie	transcript	227532	229037	.	-	.	transcript_id TCONS_00004419; gene_id XLOC_004112; oId YHR065C_mRNA; cmp_ref YHR065C_mRNA; class_code =; tss_id TSS4312;	XLOC_004112	YHR065C_mRNA	YHR065C_mRNA	=	TSS4312	S000001107	RRP3	Protein involved in rRNA processing; required for maturation of the 35S primary transcript of pre-rRNA and for cleavage leading to mature 18S rRNA; homologous to eIF-4a, which is a DEAD box RNA-dependent ATPase with helicase activity	5.34755	5.94189	5.45805	5.80965	5.67696	5.53211	5.42672	5.59762	5.58939	5.98142	5.67369	5.30674	5.49672	5.63152	5.31543	5.9095	5.58443	5.582	5.91321	5.62327	5.74353	5.69596	5.47486	5.96359	5.3816	5.42151	5.578	5.1714	5.56799
TCONS_00004423	3	gray85	YHR069C	chrVIII	StringTie	transcript	233579	234658	.	-	.	transcript_id TCONS_00004423; gene_id XLOC_004116; oId YHR069C_mRNA; cmp_ref YHR069C_mRNA; class_code =; tss_id TSS4316;	XLOC_004116	YHR069C_mRNA	YHR069C_mRNA	=	TSS4316	S000001111	RRP4	Exosome non-catalytic core component; involved in 3'-5' RNA processing and degradation in both the nucleus and the cytoplasm; predicted to contain RNA binding domains; has similarity to human hRrp4p (EXOSC2)	5.52685	6.09889	5.56187	5.81127	5.56268	5.75087	5.62309	5.68592	5.56122	5.76137	5.66377	5.51218	5.58154	5.61214	5.49703	5.79901	5.57341	5.68034	5.94198	5.70396	5.76948	5.71441	5.75781	5.95262	5.53682	5.64907	5.61863	5.4599	5.79296
TCONS_00004441	3	gray85	YHR089C	chrVIII	StringTie	transcript	282439	283291	.	-	.	transcript_id TCONS_00004441; gene_id XLOC_004133; oId MSTRG.4011.1; cmp_ref YHR089C_mRNA; class_code o; tss_id TSS4333;	XLOC_004133	MSTRG.4011.1	YHR089C_mRNA	o	TSS4333	S000001131	GAR1	Protein component of the H/ACA snoRNP pseudouridylase complex; involved in the modification and cleavage of the 18S pre-rRNA	6.12186	7.11276	6.63508	6.65066	6.31345	6.62504	6.66179	6.5096	6.70948	6.91578	6.46485	6.27189	6.35114	6.82312	6.43019	6.90075	6.4508	6.68114	6.86024	6.78182	6.76556	6.72528	6.54524	7.17546	6.24262	6.46406	6.3536	6.18887	6.63417
TCONS_00004442	3	gray85	YHR089C	chrVIII	StringTie	transcript	282681	283298	.	-	.	transcript_id TCONS_00004442; gene_id XLOC_004133; oId YHR089C_mRNA; cmp_ref YHR089C_mRNA; class_code =; tss_id TSS4333;	XLOC_004133	YHR089C_mRNA	YHR089C_mRNA	=	TSS4333	S000001131	GAR1	Protein component of the H/ACA snoRNP pseudouridylase complex; involved in the modification and cleavage of the 18S pre-rRNA	6.31297	7.39282	6.80895	6.87815	6.49366	6.91734	6.90361	6.80971	6.90898	7.11971	6.79398	6.39036	6.56184	7.01942	6.60047	7.12776	6.6018	6.85696	7.08384	6.93782	6.95367	6.94699	6.72079	7.43375	6.43691	6.64313	6.53019	6.32308	6.80586
TCONS_00004446	3	gray85	YHR094C	chrVIII	StringTie	transcript	290913	292625	.	-	.	transcript_id TCONS_00004446; gene_id XLOC_004137; oId YHR094C_mRNA; cmp_ref YHR094C_mRNA; class_code =; tss_id TSS4337;	XLOC_004137	YHR094C_mRNA	YHR094C_mRNA	=	TSS4337	S000001136	HXT1	Low-affinity glucose transporter of the major facilitator superfamily; expression is induced by Hxk2p in the presence of glucose and repressed by Rgt1p when glucose is limiting; HXT1 has a paralog, HXT6, what arose from the whole genome duplication	-1.09694	-0.275128	-0.656486	-0.490436	-1.31494	-1.29716	-1.6755	-0.944654	-1.00849	-1.4834	-1.24585	-0.8978	-1.71746	-0.879181	-1.04785	-1.74279	-0.654697	-2.32921	-1.63156	-1.41656	-1.332	-1.29524	-1.35063	-1.5819	-1.1402	-1.21723	-2.00235	-1.72026	-1.44672
TCONS_00004463	3	gray85	YHR126C	chrVIII	StringTie	transcript	359702	360181	.	-	.	transcript_id TCONS_00004463; gene_id XLOC_004154; oId YHR126C_mRNA; cmp_ref YHR126C_mRNA; class_code =; tss_id TSS4354;	XLOC_004154	YHR126C_mRNA	YHR126C_mRNA	=	TSS4354	S000001168	ANS1	Putative GPI protein; transcription dependent upon Azf1p	3.60133	3.59862	3.23376	2.74124	3.2012	3.11671	3.55752	3.3898	2.25052	3.11283	3.37317	3.97037	2.35499	2.52897	3.30134	3.95917	4.8293	4.15006	3.99449	4.38549	3.93202	4.19275	4.61316	3.50759	4.52742	4.66563	3.84305	4.50748	4.61917
TCONS_00004520	3	gray85	YHR201C	chrVIII	StringTie	transcript	499950	501143	.	-	.	transcript_id TCONS_00004520; gene_id XLOC_004209; oId YHR201C_mRNA; cmp_ref YHR201C_mRNA; class_code =; tss_id TSS4411;	XLOC_004209	YHR201C_mRNA	YHR201C_mRNA	=	TSS4411	S000001244	PPX1	Exopolyphosphatase; hydrolyzes inorganic polyphosphate (poly P) into Pi residues; located in the cytosol, plasma membrane, and mitochondrial matrix	5.13884	5.58133	5.55723	5.61006	5.57467	5.54987	5.55594	5.52408	5.70956	5.90495	5.72914	5.01454	5.40147	5.86255	5.1727	5.59282	5.26452	5.2773	5.64103	5.44488	5.40315	5.43079	5.32705	5.76451	5.08769	5.15509	5.21315	4.97994	5.34507
TCONS_00004521	3	gray85	YHR203C	chrVIII	StringTie	transcript	504225	505764	.	-	.	transcript_id TCONS_00004521; gene_id XLOC_004210; oId MSTRG.4171.1; cmp_ref YHR203C_mRNA; class_code e; tss_id TSS4412;	XLOC_004210	MSTRG.4171.1	YHR203C_mRNA	e	TSS4412	S000001246	RPS4B	Protein component of the small (40S) ribosomal subunit; homologous to mammalian ribosomal protein S4, no bacterial homolog; RPS4B has a paralog, RPS4A, that arose from the whole genome duplication	7.01529	6.82531	7.11524	6.87787	7.40814	6.96482	7.06084	6.7285	7.05894	7.41787	6.822	7.28663	7.16512	6.96737	7.568	7.67541	7.49585	7.61443	7.38252	7.28534	7.53656	7.57437	7.2858	7.68142	7.52707	7.66673	7.57417	7.82201	7.82411
TCONS_00004522	3	gray85	YHR203C	chrVIII	StringTie	transcript	504476	505530	.	-	.	transcript_id TCONS_00004522; gene_id XLOC_004210; oId YHR203C_mRNA; cmp_ref YHR203C_mRNA; class_code =; tss_id TSS4413;	XLOC_004210	YHR203C_mRNA	YHR203C_mRNA	=	TSS4413	S000001246	RPS4B	Protein component of the small (40S) ribosomal subunit; homologous to mammalian ribosomal protein S4, no bacterial homolog; RPS4B has a paralog, RPS4A, that arose from the whole genome duplication	7.46191	7.19884	7.57286	7.36825	7.85235	7.37646	7.47616	7.12949	7.50253	7.87195	7.24357	7.60528	7.61855	7.41615	7.90536	8.09702	7.86654	8.01876	7.80559	7.65043	7.94198	7.97539	7.6888	8.12293	7.93212	8.04846	7.91529	8.22705	8.23074
TCONS_00004557	3	gray85	YJL194W	chrX	StringTie	transcript	69338	70879	.	+	.	transcript_id TCONS_00004557; gene_id XLOC_004243; oId YJL194W_mRNA; cmp_ref YJL194W_mRNA; class_code =; tss_id TSS4447;	XLOC_004243	YJL194W_mRNA	YJL194W_mRNA	=	TSS4447	S000003730	CDC6	Essential ATP-binding protein required for DNA replication; component of the pre-replicative complex (pre-RC) which requires ORC to associate with chromatin and is in turn required for Mcm2-7p DNA association; homologous to S. pombe Cdc18p; relocalizes from nucleus to cytoplasm upon DNA replication stress	3.94936	4.06246	4.09954	3.83948	4.58063	3.65494	4.47796	3.59658	4.21375	4.32431	3.81413	3.61219	4.33357	4.1849	3.64682	3.69689	3.55923	3.64739	3.51287	3.37338	3.56713	3.38763	3.19341	3.24148	3.61745	3.32361	3.6221	3.65441	3.56583
TCONS_00004566	3	gray85	YJL183W	chrX	StringTie	transcript	84068	85336	.	+	.	transcript_id TCONS_00004566; gene_id XLOC_004249; oId YJL183W_mRNA; cmp_ref YJL183W_mRNA; class_code =; tss_id TSS4455;	XLOC_004249	YJL183W_mRNA	YJL183W_mRNA	=	TSS4455	S000003719	MNN11	Subunit of a Golgi mannosyltransferase complex; this complex also contains Anp1p, Mnn9p, Mnn10p, and Hoc1p, and mediates elongation of the polysaccharide mannan backbone; has homology to Mnn10p	6.44462	6.64734	6.50177	6.52026	6.46766	6.4108	6.53987	6.29422	6.48923	6.51236	6.37991	6.32413	6.53792	6.56006	6.37367	6.75744	6.58274	6.64747	6.69902	6.54155	6.66059	6.70952	6.54691	6.71009	6.50813	6.54818	6.50512	6.34288	6.53961
TCONS_00004617	3	gray85	YJL111W	chrX	StringTie	transcript	207877	209529	.	+	.	transcript_id TCONS_00004617; gene_id XLOC_004298; oId YJL111W_mRNA; cmp_ref YJL111W_mRNA; class_code =; tss_id TSS4506;	XLOC_004298	YJL111W_mRNA	YJL111W_mRNA	=	TSS4506	S000003647	CCT7	Subunit of the cytosolic chaperonin Cct ring complex; related to Tcp1p, required for the assembly of actin and tubulins in vivo; mutant has increased aneuploidy tolerance	6.63481	6.87855	6.76349	6.85118	6.88575	6.65025	6.67351	6.50522	6.83437	7.15559	6.76658	6.32131	6.65629	6.86574	6.27889	7.18845	6.753	6.73213	7.01414	6.72092	6.83269	6.85758	6.5344	7.13919	6.64448	6.61755	6.69121	6.46158	6.71429
TCONS_00004662	3	gray85	YJL050W	chrX	StringTie	transcript	342522	345743	.	+	.	transcript_id TCONS_00004662; gene_id XLOC_004340; oId YJL050W_mRNA; cmp_ref YJL050W_mRNA; class_code =; tss_id TSS4550;	XLOC_004340	YJL050W_mRNA	YJL050W_mRNA	=	TSS4550	S000003586	MTR4	ATP-dependent 3'-5' RNA helicase of the DExD/H family; involved in nuclear RNA processing and degradation both as a component of TRAMP complex and in TRAMP-independent processes; TRAMP unwinds RNA duplexes, with Mtr4p unwinding activity stimulated by Pap2p/Air2p but not dependent on ongoing polyadenylation; contains an arch domain, with two coiled-coil arms/stalks and a globular fist/KOW domain, …	4.73098	5.78029	4.93047	5.15219	4.95782	4.90304	4.86175	5.11111	5.13811	5.33385	5.15456	4.73688	5.18342	5.00183	4.61664	5.51138	5.3617	5.15641	5.67727	5.3901	5.46232	5.32045	4.98987	5.6074	5.12289	4.81549	5.12392	4.5123	4.85492
TCONS_00004679	3	gray85	YJL033W	chrX	StringTie	transcript	383837	386149	.	+	.	transcript_id TCONS_00004679; gene_id XLOC_004355; oId YJL033W_mRNA; cmp_ref YJL033W_mRNA; class_code =; tss_id TSS4565;	XLOC_004355	YJL033W_mRNA	YJL033W_mRNA	=	TSS4565	S000003570	HCA4	DEAD box RNA helicase; component of the SSU; interacts with Bfr2p and Enp2p; high-copy number suppression of a U14 snoRNA processing mutant suggests an involvement in 18S rRNA synthesis	3.28825	4.62076	4.03024	3.81391	4.23448	3.21876	3.88605	3.33943	4.16548	4.67199	3.44311	3.0157	4.10101	4.2476	3.17808	4.14279	3.66344	3.65407	3.92717	3.53832	3.46044	3.41324	3.01775	3.85822	3.11344	3.12661	3.28627	2.82477	3.53282
TCONS_00004689	3	gray85	YJL014W	chrX	StringTie	transcript	407558	409162	.	+	.	transcript_id TCONS_00004689; gene_id XLOC_004365; oId YJL014W_mRNA; cmp_ref YJL014W_mRNA; class_code =; tss_id TSS4575;	XLOC_004365	YJL014W_mRNA	YJL014W_mRNA	=	TSS4575	S000003551	CCT3	Subunit of the cytosolic chaperonin Cct ring complex; related to Tcp1p, required for the assembly of actin and tubulins in vivo; capable of binding Q/N rich proteins and mediating their folding	5.87942	6.45623	6.29141	6.46135	6.05805	6.15886	5.87768	6.13008	6.45649	6.66403	6.32221	5.60068	5.90072	6.51797	5.51389	6.78162	6.12023	6.26017	6.83701	6.46943	6.49003	6.37339	6.08614	6.77896	5.81542	5.96542	5.99292	5.63517	6.10737
TCONS_00004701	3	gray85	YJR002W	chrX	StringTie	transcript	438865	440646	.	+	.	transcript_id TCONS_00004701; gene_id XLOC_004376; oId YJR002W_mRNA; cmp_ref YJR002W_mRNA; class_code =; tss_id TSS4587;	XLOC_004376	YJR002W_mRNA	YJR002W_mRNA	=	TSS4587	S000003762	MPP10	Component of the SSU processome and 90S preribosome; required for pre-18S rRNA processing, interacts with and controls the stability of Imp3p and Imp4p, essential for viability; similar to human Mpp10p	4.82247	5.62174	5.016	5.17738	5.23033	5.16561	4.84748	5.19544	5.20666	5.525	5.26268	4.75075	4.87559	5.17237	4.5007	5.66503	5.35795	5.29921	5.63484	5.3454	5.43831	5.28067	5.00104	5.77121	5.14075	4.9978	5.15841	4.61284	5.02836
TCONS_00004717	3	gray85	YJR032W	chrX	StringTie	transcript	491081	492262	.	+	.	transcript_id TCONS_00004717; gene_id XLOC_004390; oId YJR032W_mRNA; cmp_ref YJR032W_mRNA; class_code =; tss_id TSS4601;	XLOC_004390	YJR032W_mRNA	YJR032W_mRNA	=	TSS4601	S000003793	CPR7	Peptidyl-prolyl cis-trans isomerase (cyclophilin); catalyzes the cis-trans isomerization of peptide bonds N-terminal to proline residues; binds to Hsp82p and contributes to chaperone activity; plays a role in determining prion variants	4.90995	5.50517	4.85383	5.38286	4.88053	5.19422	4.94236	5.31967	5.04787	5.11031	5.29779	5.26536	4.82618	4.95735	5.30678	5.32201	5.17084	5.19237	5.45286	5.33246	5.28135	5.33585	5.35682	5.47738	5.24295	5.2322	5.31479	5.29218	5.51724
TCONS_00004752	3	gray85	YJR075W	chrX	StringTie	transcript	573981	575171	.	+	.	transcript_id TCONS_00004752; gene_id XLOC_004425; oId YJR075W_mRNA; cmp_ref YJR075W_mRNA; class_code =; tss_id TSS4636;	XLOC_004425	YJR075W_mRNA	YJR075W_mRNA	=	TSS4636	S000003836	HOC1	Alpha-1,6-mannosyltransferase; involved in cell wall mannan biosynthesis; subunit of a Golgi-localized complex that also contains Anp1p, Mnn9p, Mnn11p, and Mnn10p; identified as a suppressor of a cell lysis sensitive pkc1-371 allele	6.02733	6.16754	5.9852	6.13859	6.16657	6.14928	6.22189	6.04347	6.19254	6.49509	6.2846	6.01571	6.1378	6.2019	5.84302	6.47168	6.11353	6.07939	6.32957	6.0887	6.18473	6.27052	6.10473	6.49018	6.12489	6.13441	6.30263	6.08506	6.23923
TCONS_00004763	3	gray85	YJR097W	chrX	StringTie	transcript	612413	612931	.	+	.	transcript_id TCONS_00004763; gene_id XLOC_004434; oId YJR097W_mRNA; cmp_ref YJR097W_mRNA; class_code =; tss_id TSS4647;	XLOC_004434	YJR097W_mRNA	YJR097W_mRNA	=	TSS4647	S000003858	JJJ3	Protein of unknown function; contains a CSL Zn finger and a DnaJ-domain; involved in diphthamide biosynthesis; ortholog human Dph4	4.07489	5.08165	4.03283	4.17951	4.37741	4.24678	4.16056	4.39937	3.68823	4.06262	4.29887	4.65108	4.06826	3.62987	4.8921	4.09637	4.65889	4.42403	4.0104	4.012	4.20047	4.1076	4.2747	4.02676	4.31264	4.18513	4.29416	4.22373	4.33901
TCONS_00004768	3	gray85	YJR105W	chrX	StringTie	transcript	623581	624603	.	+	.	transcript_id TCONS_00004768; gene_id XLOC_004439; oId YJR105W_mRNA; cmp_ref YJR105W_mRNA; class_code =; tss_id TSS4652;	XLOC_004439	YJR105W_mRNA	YJR105W_mRNA	=	TSS4652	S000003866	ADO1	Adenosine kinase; required for the utilization of S-adenosylmethionine (AdoMet); may be involved in recycling adenosine produced through the methyl cycle	7.9975	8.00524	8.22339	8.26753	7.4037	8.09965	7.64807	7.89699	8.11268	8.04466	7.93071	7.51907	7.67946	8.04891	7.31564	8.50496	7.97697	8.25479	8.33748	8.14492	8.3337	8.21154	8.03639	8.75018	7.8646	8.15372	8.02446	7.77209	7.72027
TCONS_00004787	3	gray85	YJR132W	chrX	StringTie	transcript	669522	672668	.	+	.	transcript_id TCONS_00004787; gene_id XLOC_004458; oId YJR132W_mRNA; cmp_ref YJR132W_mRNA; class_code =; tss_id TSS4671;	XLOC_004458	YJR132W_mRNA	YJR132W_mRNA	=	TSS4671	S000003893	NMD5	Karyopherin; a carrier protein involved in nuclear import of proteins; importin beta homolog	5.1041	5.35473	5.25424	5.36081	5.16084	5.18793	5.1678	5.37034	5.37204	5.36237	5.29117	4.95295	5.71732	5.57927	5.01408	4.94516	5.09864	4.95771	5.26066	5.13246	5.09793	5.15985	5.14057	5.09254	5.04465	4.94538	5.04105	4.69451	4.90931
TCONS_00004824	3	gray85	YJL208C	chrX	StringTie	transcript	40194	41183	.	-	.	transcript_id TCONS_00004824; gene_id XLOC_004493; oId YJL208C_mRNA; cmp_ref YJL208C_mRNA; class_code =; tss_id TSS4708;	XLOC_004493	YJL208C_mRNA	YJL208C_mRNA	=	TSS4708	S000003744	NUC1	Major mitochondrial nuclease; has RNAse and DNA endo- and exonucleolytic activities; roles in mitochondrial recombination, apoptosis and maintenance of polyploidy; involved in fragmentation of genomic DNA during PND (programmed nuclear destruction); encodes ortholog of mammalian endoG	5.75849	6.09205	5.70118	5.75964	5.75239	5.89959	5.84589	5.87326	5.45675	5.6593	5.7893	6.00941	5.93757	5.61053	5.91177	5.8693	5.86425	5.91822	5.94209	5.7995	5.87393	5.91338	5.99328	5.90318	5.75141	5.79992	5.88904	5.79216	5.89406
TCONS_00004831	3	gray85	YJL200C	chrX	StringTie	transcript	56170	58869	.	-	.	transcript_id TCONS_00004831; gene_id XLOC_004500; oId MSTRG.4225.1; cmp_ref YJL200C_mRNA; class_code o; tss_id TSS4715;	XLOC_004500	MSTRG.4225.1	YJL200C_mRNA	o	TSS4715	S000003736	ACO2	Putative mitochondrial aconitase isozyme; similarity to Aco1p, an aconitase required for the TCA cycle; expression induced during growth on glucose, by amino acid starvation via Gcn4p, and repressed on ethanol	6.23654	7.09583	6.53001	6.6264	5.99181	6.08355	6.21447	6.19638	6.63994	6.62283	6.12562	5.89563	6.85141	6.6792	5.83781	6.40602	6.34743	6.25966	6.54295	6.2012	6.27889	6.22143	5.81269	6.29378	5.79137	5.65989	5.95197	5.58984	5.63311
TCONS_00004832	3	gray85	YJL200C	chrX	StringTie	transcript	56444	58813	.	-	.	transcript_id TCONS_00004832; gene_id XLOC_004500; oId YJL200C_mRNA; cmp_ref YJL200C_mRNA; class_code =; tss_id TSS4715;	XLOC_004500	YJL200C_mRNA	YJL200C_mRNA	=	TSS4715	S000003736	ACO2	Putative mitochondrial aconitase isozyme; similarity to Aco1p, an aconitase required for the TCA cycle; expression induced during growth on glucose, by amino acid starvation via Gcn4p, and repressed on ethanol	6.33817	7.17748	6.62825	6.72875	6.03199	6.19041	6.31946	6.29124	6.73391	6.70621	6.23148	5.94783	6.93289	6.77041	5.83723	6.50156	6.42282	6.33834	6.62942	6.27753	6.36384	6.30688	5.8779	6.40351	5.8564	5.71171	6.02277	5.62683	5.65413
TCONS_00004893	3	gray85	YJL125C	chrX	StringTie	transcript	185528	186679	.	-	.	transcript_id TCONS_00004893; gene_id XLOC_004558; oId YJL125C_mRNA; cmp_ref YJL125C_mRNA; class_code =; tss_id TSS4776;	XLOC_004558	YJL125C_mRNA	YJL125C_mRNA	=	TSS4776	S000003661	GCD14	Subunit of tRNA (1-methyladenosine) methyltransferase; required, along with Gcd10p, for the modification of the adenine at position 58 in tRNAs, especially tRNAi-Met; first identified as a negative regulator of GCN4 expression	5.08205	5.51389	4.79889	5.26608	5.23742	5.20724	4.94632	5.16721	4.85749	5.29106	5.25862	5.14136	4.80978	4.9569	5.32097	5.50738	5.32513	5.373	5.49194	5.35908	5.44302	5.32088	5.39568	5.63317	5.35394	5.40513	5.34507	5.31796	5.59769
TCONS_00004906	3	gray85	YJL108C	chrX	StringTie	transcript	217705	218856	.	-	.	transcript_id TCONS_00004906; gene_id XLOC_004571; oId YJL108C_mRNA; cmp_ref YJL108C_mRNA; class_code =; tss_id TSS4789;	XLOC_004571	YJL108C_mRNA	YJL108C_mRNA	=	TSS4789	S000003644	PRM10	Pheromone-regulated protein; proposed to be involved in mating; predicted to have 5 transmembrane segments; induced by treatment with 8-methoxypsoralen and UVA irradiation	2.49302	2.61918	3.02118	2.98108	2.44611	2.21043	2.11531	2.60921	3.46466	3.0213	2.71688	2.09879	2.88803	3.31275	1.72617	3.27311	3.08761	2.71292	3.29269	3.13143	3.03086	3.34909	2.76608	2.75544	2.65318	2.83277	2.33478	2.11646	2.45171
TCONS_00004907	3	gray85	YJL107C	chrX	StringTie	transcript	218853	220016	.	-	.	transcript_id TCONS_00004907; gene_id XLOC_004571; oId YJL107C_mRNA; cmp_ref YJL107C_mRNA; class_code =; tss_id TSS4790;	XLOC_004571	YJL107C_mRNA	YJL107C_mRNA	=	TSS4790	S000003643		Putative protein of unknown function; expression is induced by activation of the HOG1 mitogen-activated signaling pathway and this induction is Hog1p/Pbs2p dependent; YJL107C and adjacent ORF, YJL108C are merged in related fungi	1.71288	1.57282	2.3842	1.85767	1.55306	1.95169	1.44829	1.77286	2.23344	2.02927	2.10711	1.35781	1.84511	2.66218	0.525529	2.60413	2.50728	2.07305	2.79504	2.49413	2.20431	2.38271	1.92927	2.06529	1.85883	2.04836	1.74856	1.32484	1.29432
TCONS_00004931	3	gray85	YJL069C	chrX	StringTie	transcript	310922	312706	.	-	.	transcript_id TCONS_00004931; gene_id XLOC_004594; oId YJL069C_mRNA; cmp_ref YJL069C_mRNA; class_code =; tss_id TSS4814;	XLOC_004594	YJL069C_mRNA	YJL069C_mRNA	=	TSS4814	S000003605	UTP18	Small-subunit processome protein involved in pre-18S rRNA maturation; part of a subunit of the 90S preribosomal particle capable of interacting directly with the 5' ETS of the 35S pre-rRNA; contains WD40 repeats	3.22516	3.85621	4.05547	3.50208	3.86088	3.41841	3.1855	3.36566	4.3206	4.49234	3.57809	2.93787	3.68538	4.14296	2.73406	4.11873	3.73995	3.49917	4.01573	3.50076	3.59278	3.61917	3.1736	3.87291	3.40953	3.32363	3.34197	3.15005	3.19274
TCONS_00004976	3	gray85	YJL010C	chrX	StringTie	transcript	417562	419562	.	-	.	transcript_id TCONS_00004976; gene_id XLOC_004637; oId YJL010C_mRNA; cmp_ref YJL010C_mRNA; class_code =; tss_id TSS4857;	XLOC_004637	YJL010C_mRNA	YJL010C_mRNA	=	TSS4857	S000003547	NOP9	Essential subunit of U3-containing 90S preribosome; involved in production of 18S rRNA and assembly of small ribosomal subunit; also part of pre-40S ribosome and required for its export into cytoplasm; binds RNA and contains pumilio domain	4.32216	4.89985	4.0201	4.67096	4.743	4.64695	4.24484	4.6495	4.14813	4.72796	4.80953	4.6497	4.17758	4.41023	4.75623	5.01227	4.81562	4.79346	5.08978	4.86161	4.94049	5.04581	4.78077	5.20029	4.9245	4.90256	5.01962	4.78169	5.06824
TCONS_00005033	3	gray85	YJR069C	chrX	StringTie	transcript	568806	569399	.	-	.	transcript_id TCONS_00005033; gene_id XLOC_004692; oId YJR069C_mRNA; cmp_ref YJR069C_mRNA; class_code =; tss_id TSS4913;	XLOC_004692	YJR069C_mRNA	YJR069C_mRNA	=	TSS4913	S000003830	HAM1	Nucleoside triphosphate pyrophosphohydrolase; active against various substrates including ITP, dITP and XTP; mediates exclusion of non canonical purines, pyrimidines from dNTP pools; functions with YJL055W to mediate resistance to 5-FU; specifically reduces the incorporation of 5-FU into RNA without affecting uptake or incorporation of uracil into RNA; protein abundance increases in response to D…	5.89498	6.24102	5.95837	6.15828	6.08414	6.24236	5.96316	6.14916	5.83741	6.06597	6.1952	6.17598	5.74531	6.03109	6.49063	6.12628	5.89603	6.09487	6.28486	6.13163	6.26408	6.22796	6.29607	6.50936	6.04793	6.12111	6.15608	6.25643	6.31667
TCONS_00005034	3	gray85	YJR070C	chrX	StringTie	transcript	569621	570598	.	-	.	transcript_id TCONS_00005034; gene_id XLOC_004693; oId YJR070C_mRNA; cmp_ref YJR070C_mRNA; class_code =; tss_id TSS4914;	XLOC_004693	YJR070C_mRNA	YJR070C_mRNA	=	TSS4914	S000003831	LIA1	Deoxyhypusine hydroxylase; HEAT-repeat containing metalloenzyme that catalyzes hypusine formation; binds to and is required for the modification of Hyp2p (eIF5A); complements S. pombe mmd1 mutants defective in mitochondrial positioning; protein abundance increases in response to DNA replication stress	5.95998	6.21632	5.93866	5.96767	6.26756	5.71511	6.43573	5.74361	6.14505	6.58261	5.80253	6.13097	6.62164	6.20615	6.23795	6.08552	6.20796	6.15369	6.10588	5.83581	6.19915	6.34895	5.98051	6.55521	6.64291	6.53608	6.80606	6.77212	6.54352
TCONS_00005064	3	gray85	YJR124C	chrX	StringTie	transcript	652892	654238	.	-	.	transcript_id TCONS_00005064; gene_id XLOC_004722; oId YJR124C_mRNA; cmp_ref YJR124C_mRNA; class_code =; tss_id TSS4944;	XLOC_004722	YJR124C_mRNA	YJR124C_mRNA	=	TSS4944	S000003885		Putative protein of unknown function; expression induced under calcium shortage	3.89369	4.25995	4.20854	4.44475	4.14486	4.00382	4.23997	3.84946	4.50502	4.60094	4.19925	3.76352	4.26407	4.56202	3.7743	4.26466	4.00808	4.07228	4.47268	4.07748	4.04691	4.16827	3.95241	4.43424	3.76033	3.87696	3.85983	3.62847	4.03873
TCONS_00005078	3	gray85	YJR137C	chrX	StringTie	transcript	678957	683285	.	-	.	transcript_id TCONS_00005078; gene_id XLOC_004736; oId YJR137C_mRNA; cmp_ref YJR137C_mRNA; class_code =; tss_id TSS4958;	XLOC_004736	YJR137C_mRNA	YJR137C_mRNA	=	TSS4958	S000003898	MET5	Sulfite reductase beta subunit; involved in amino acid biosynthesis, transcription repressed by methionine	6.99973	6.1112	6.96482	7.44858	6.45099	6.82615	6.8757	6.90691	7.03931	6.97873	6.95906	6.59545	7.23514	6.83057	6.27468	7.00319	6.83137	6.80864	7.2676	6.80626	6.96707	6.85381	6.53967	6.99012	6.68604	6.52834	6.71326	6.2783	6.20859
TCONS_00005083	3	gray85	YJR145C	chrX	StringTie	transcript	700833	706987	.	-	.	transcript_id TCONS_00005083; gene_id XLOC_004741; oId MSTRG.4693.1; cmp_ref YJR145C_mRNA; class_code e; tss_id TSS4963;	XLOC_004741	MSTRG.4693.1	YJR145C_mRNA	e	TSS4963	S000003906	RPS4A	Protein component of the small (40S) ribosomal subunit; mutation affects 20S pre-rRNA processing; homologous to mammalian ribosomal protein S4, no bacterial homolog; RPS4A has a paralog, RPS4B, that arose from the whole genome duplication	5.60495	5.64487	5.83731	5.67755	6.06548	5.57213	5.48079	5.3705	5.67362	5.97378	5.44574	5.57013	5.78849	5.66611	6.00477	6.21761	5.89175	6.06365	6.00656	5.85772	6.03295	5.9083	5.75672	6.2063	5.78069	5.91594	5.81703	5.97189	6.0458
TCONS_00005084	3	gray85	YJR145C	chrX	StringTie	transcript	702027	703068	.	-	.	transcript_id TCONS_00005084; gene_id XLOC_004741; oId YJR145C_mRNA; cmp_ref YJR145C_mRNA; class_code =; tss_id TSS4964;	XLOC_004741	YJR145C_mRNA	YJR145C_mRNA	=	TSS4964	S000003906	RPS4A	Protein component of the small (40S) ribosomal subunit; mutation affects 20S pre-rRNA processing; homologous to mammalian ribosomal protein S4, no bacterial homolog; RPS4A has a paralog, RPS4B, that arose from the whole genome duplication	8.04246	8.08801	8.20462	8.11911	8.5359	8.00873	7.93533	7.80448	8.06588	8.42244	7.87037	8.00586	8.21159	8.07343	8.46193	8.66276	8.32025	8.49641	8.44776	8.28617	8.48081	8.34755	8.21266	8.66797	8.21506	8.35161	8.25692	8.43453	8.50592
TCONS_00005099	3	gray85	YKL216W	chrXI	StringTie	transcript	25215	26159	.	+	.	transcript_id TCONS_00005099; gene_id XLOC_004756; oId YKL216W_mRNA; cmp_ref YKL216W_mRNA; class_code =; tss_id TSS4979;	XLOC_004756	YKL216W_mRNA	YKL216W_mRNA	=	TSS4979	S000001699	URA1	Dihydroorotate dehydrogenase; catalyzes the fourth enzymatic step in the de novo biosynthesis of pyrimidines, converting dihydroorotic acid into orotic acid	7.76308	7.9219	7.66719	7.89531	7.89652	7.85399	7.37183	7.75397	7.8102	7.84171	7.95937	7.70112	6.98347	7.08999	7.42025	8.10178	8.06885	7.98415	8.03175	8.02057	7.88624	7.95717	8.05192	8.11485	7.72052	8.07427	7.81203	7.52664	7.7908
TCONS_00005122	3	gray85	YKL181W	chrXI	StringTie	transcript	107316	108599	.	+	.	transcript_id TCONS_00005122; gene_id XLOC_004778; oId YKL181W_mRNA; cmp_ref YKL181W_mRNA; class_code =; tss_id TSS5002;	XLOC_004778	YKL181W_mRNA	YKL181W_mRNA	=	TSS5002	S000001664	PRS1	5-phospho-ribosyl-1(alpha)-pyrophosphate synthetase; synthesizes PRPP, which is required for nucleotide, histidine, and tryptophan biosynthesis; plays a key role in cell wall integrity (CWI) pathway; one of five related enzymes, which are active as heteromultimeric complexes; missense mutations in human homolog PRPS1 are associated with neuropathic Arts syndrome and Charcot-Marie Tooth (CMTX5) di…	7.01761	7.51806	6.93818	7.41093	6.91698	7.10603	6.60266	7.02409	6.94173	7.2184	7.15367	6.59882	6.7766	7.0508	6.7613	7.36694	6.94044	7.04956	7.40932	7.12948	7.21806	7.15122	7.02963	7.51108	6.79266	6.89246	7.15012	6.63481	7.13091
TCONS_00005151	3	gray85	YKL143W	chrXI	StringTie	transcript	176781	178172	.	+	.	transcript_id TCONS_00005151; gene_id XLOC_004797; oId YKL143W_mRNA; cmp_ref YKL143W_mRNA; class_code =; tss_id TSS5029;	XLOC_004797	YKL143W_mRNA	YKL143W_mRNA	=	TSS5029	S000001626	LTV1	Component of the GSE complex; GSE is required for proper sorting of amino acid permease Gap1p; required for ribosomal small subunit export from nucleus; required for growth at low temperature	4.53913	6.26602	4.59445	4.91914	4.91794	5.18668	4.56789	5.29794	4.72457	5.10588	5.31386	4.92192	4.38705	4.75348	4.85967	5.70457	5.44737	5.43002	5.74047	5.51996	5.51013	5.45908	5.29491	5.80292	5.0693	5.14019	5.3016	4.78091	5.35227
TCONS_00005164	3	gray85	YKL125W	chrXI	StringTie	transcript	208247	210130	.	+	.	transcript_id TCONS_00005164; gene_id XLOC_004810; oId YKL125W_mRNA; cmp_ref YKL125W_mRNA; class_code =; tss_id TSS5042;	XLOC_004810	YKL125W_mRNA	YKL125W_mRNA	=	TSS5042	S000001608	RRN3	Protein required for transcription of rDNA by RNA polymerase I; transcription factor independent of DNA template; involved in recruitment of RNA polymerase I to rDNA; structure reveals unique HEAT repeat fold and a surface serine patch; phosphorylation of serine patch impairs cell growth and reduces RNA polymerase I binding in vitro and RNA polymerase I recruitment to the rDNA gene in vivo	5.18116	5.1289	5.31653	5.09079	5.31805	5.13625	5.43637	5.17411	5.18045	5.20404	5.24039	5.01333	5.38857	5.30798	5.04284	5.23817	5.24344	5.09415	5.15079	5.22912	5.12231	5.13826	5.06156	5.08504	5.06045	5.08767	5.10654	4.94814	5.15825
TCONS_00005168	3	gray85	YKL120W	chrXI	StringTie	transcript	217344	218318	.	+	.	transcript_id TCONS_00005168; gene_id XLOC_004813; oId YKL120W_mRNA; cmp_ref YKL120W_mRNA; class_code =; tss_id TSS5046;	XLOC_004813	YKL120W_mRNA	YKL120W_mRNA	=	TSS5046	S000001603	OAC1	Mitochondrial inner membrane transporter; transports oxaloacetate, sulfate, thiosulfate, and isopropylmalate; member of the mitochondrial carrier family	7.3246	7.97895	7.81024	7.37615	7.41335	7.49116	7.35858	7.32933	7.41892	7.67178	7.34837	7.07636	7.16275	7.41911	7.13889	7.59071	7.43966	7.39405	7.48158	7.37503	7.49345	7.4216	7.40819	7.67465	7.12317	7.20418	7.29048	7.01398	7.44727
TCONS_00005178	3	gray85	YKL106W	chrXI	StringTie	transcript	237536	238891	.	+	.	transcript_id TCONS_00005178; gene_id XLOC_004823; oId YKL106W_mRNA; cmp_ref YKL106W_mRNA; class_code =; tss_id TSS5056;	XLOC_004823	YKL106W_mRNA	YKL106W_mRNA	=	TSS5056	S000001589	AAT1	Mitochondrial aspartate aminotransferase; catalyzes the conversion of oxaloacetate to aspartate in aspartate and asparagine biosynthesis	5.25824	5.29765	5.18423	5.39566	5.38288	5.24472	5.32354	5.26313	5.2481	5.41822	5.22236	5.36527	5.44134	5.20303	5.29881	5.32558	5.3135	5.22713	5.42427	5.27687	5.40664	5.38393	5.4339	5.41116	5.38679	5.38846	5.34604	5.28625	5.4963
TCONS_00005199	3	gray85	YKL078W	chrXI	StringTie	transcript	288845	291052	.	+	.	transcript_id TCONS_00005199; gene_id XLOC_004844; oId YKL078W_mRNA; cmp_ref YKL078W_mRNA; class_code =; tss_id TSS5077;	XLOC_004844	YKL078W_mRNA	YKL078W_mRNA	=	TSS5077	S000001561	DHR2	Predominantly nucleolar DEAH-box ATP-dependent RNA helicase; required for 18S rRNA synthesis	1.45314	2.88125	2.21772	2.05134	2.03659	1.49786	1.75237	1.83929	2.42773	2.73935	2.01019	1.60105	2.30077	2.51557	1.47346	2.23514	2.21577	2.03679	2.28404	2.00688	1.98665	2.09828	1.48827	2.15758	1.65482	1.54871	1.86239	1.33833	1.61621
[truncated: 1,061 more rows]
[truncated: 49 more columns]

## Sheet: ct1.GOSEQres
	category	over_represented_pvalue	under_represented_pvalue	numDEInCat	numInCat	term	ontology	Genes
2901	GO:0015211	2.4727e-05	1	4	8	purine nucleoside transmembrane transporter activity	MF	YMR056C YNL003C YNL083W YPL274W
1398	GO:0005743	7.10563e-05	0.999981	16	246	mitochondrial inner membrane	CC	YER017C YER153C YGL119W YGR101W YHR168W YJR045C YJR077C YLR203C YLR393W YMR056C YMR241W YNL003C YNL083W YOR356W YPR024W YPR140W
[truncated: 8,033 more rows]

## Sheet: ct2.GOSEQres
	category	over_represented_pvalue	under_represented_pvalue	numDEInCat	numInCat	term	ontology	Genes
[truncated: 8,035 more rows]

## Sheet: ct3.GOSEQres
	category	over_represented_pvalue	under_represented_pvalue	numDEInCat	numInCat	term	ontology	Genes
[truncated: 8,035 more rows]

[truncated: 9 more sheets: ct4.GOSEQres, ct5.GOSEQres, ct6.GOSEQres, ct1.yeastract, ct2.yeastract, ct3.yeastract, ct4.yeastract, ct5.yeastract, ct6.yeastract]
