# Supplementary material for: Determination of the Global Pattern of Gene Expression in Yeast Cells by Intracellular Levels of Guanine Nucleotides
Source: mBio. 2019 Jan 22;10(1):e02500-18. doi: 10.1128/mBio.02500-18 (PMC6343037; doi:10.1128/mBio.02500-18)
Supplement: DATA SET S4 [file mBio.02500-18-sd004.xlsx]

## Sheet: ATP.g.Cluster
hr.labels	ct	mycolhc	SC_ID	V1	V2	V3	V4	V5	V6	V7	V8	V9	V11	V12	V13	V14	V15	SGD	GENENAME	DESCRIPTION
TCONS_00000020	1	orange	YAL053W	chrI	StringTie	transcript	45899	48250	.	+	.	transcript_id TCONS_00000020; gene_id XLOC_000018; oId YAL053W_mRNA; cmp_ref YAL053W_mRNA; class_code =; tss_id TSS20;	XLOC_000018	YAL053W_mRNA	YAL053W_mRNA	=	TSS20	S000000049	FLC2	Putative calcium channel involved in calcium release under hypotonic stress; required for uptake of FAD into endoplasmic reticulum; involved in cell wall maintenance; FLC2 has a paralog, YOR365C, that arose from the whole genome duplication
TCONS_00000029	1	orange	YAL038W	chrI	StringTie	transcript	71786	73288	.	+	.	transcript_id TCONS_00000029; gene_id XLOC_000027; oId YAL038W_mRNA; cmp_ref YAL038W_mRNA; class_code =; tss_id TSS29;	XLOC_000027	YAL038W_mRNA	YAL038W_mRNA	=	TSS29	S000000036	CDC19	Pyruvate kinase; functions as a homotetramer in glycolysis to convert phosphoenolpyruvate to pyruvate, the input for aerobic (TCA cycle) or anaerobic (glucose fermentation) respiration; regulated via allosteric activation by fructose bisphosphate; CDC19 has a paralog, PYK2, that arose from the whole genome duplication
TCONS_00000038	1	orange	YAL028W	chrI	StringTie	transcript	92900	94486	.	+	.	transcript_id TCONS_00000038; gene_id XLOC_000035; oId YAL028W_mRNA; cmp_ref YAL028W_mRNA; class_code =; tss_id TSS38;	XLOC_000035	YAL028W_mRNA	YAL028W_mRNA	=	TSS38	S000000026	FRT2	Tail-anchored ER membrane protein of unknown function; interacts with homolog Frt1p; promotes growth in conditions of high Na+, alkaline pH, or cell wall stress, possibly via a role in posttranslational translocation; potential Cdc28p substrate; FRT2 has a paralog, FRT1, that arose from the whole genome duplication
TCONS_00000045	1	orange	YAL017W	chrI	StringTie	transcript	120225	124295	.	+	.	transcript_id TCONS_00000045; gene_id XLOC_000042; oId YAL017W_mRNA; cmp_ref YAL017W_mRNA; class_code =; tss_id TSS45;	XLOC_000042	YAL017W_mRNA	YAL017W_mRNA	=	TSS45	S000000015	PSK1	PAS domain-containing serine/threonine protein kinase; coordinately regulates protein synthesis and carbohydrate metabolism and storage in response to a unknown metabolite that reflects nutritional status; PSK1 has a paralog, PSK2, that arose from the whole genome duplication
TCONS_00000050	1	orange	YAL012W	chrI	StringTie	transcript	130799	131983	.	+	.	transcript_id TCONS_00000050; gene_id XLOC_000047; oId YAL012W_mRNA; cmp_ref YAL012W_mRNA; class_code =; tss_id TSS50;	XLOC_000047	YAL012W_mRNA	YAL012W_mRNA	=	TSS50	S000000010	CYS3	Cystathionine gamma-lyase; catalyzes one of the two reactions involved in the transsulfuration pathway that yields cysteine from homocysteine with the intermediary formation of cystathionine; protein abundance increases in response to DNA replication stress
TCONS_00000066	1	orange	YAR015W	chrI	StringTie	transcript	169375	170295	.	+	.	transcript_id TCONS_00000066; gene_id XLOC_000062; oId YAR015W_mRNA; cmp_ref YAR015W_mRNA; class_code =; tss_id TSS66;	XLOC_000062	YAR015W_mRNA	YAR015W_mRNA	=	TSS66	S000000070	ADE1	N-succinyl-5-aminoimidazole-4-carboxamide ribotide synthetase; required for 'de novo' purine nucleotide biosynthesis; red pigment accumulates in mutant cells deprived of adenine; protein abundance increases in response to DNA replication stress
TCONS_00000104	1	orange	YAL048C	chrI	StringTie	transcript	52801	54789	.	-	.	transcript_id TCONS_00000104; gene_id XLOC_000098; oId YAL048C_mRNA; cmp_ref YAL048C_mRNA; class_code =; tss_id TSS104;	XLOC_000098	YAL048C_mRNA	YAL048C_mRNA	=	TSS104	S000000046	GEM1	Outer mitochondrial membrane GTPase, subunit of the ERMES complex; potential regulatory subunit of the ERMES complex that links the ER to mitochondria and may promote inter-organellar calcium and phospholipid exchange as well as coordinating mitochondrial DNA replication and growth; cells lacking Gem1p contain collapsed, globular, or grape-like mitochondria; ortholog of metazoan Miro GTPases
TCONS_00000112	1	orange	YAL040C	chrI	StringTie	transcript	65778	67520	.	-	.	transcript_id TCONS_00000112; gene_id XLOC_000106; oId YAL040C_mRNA; cmp_ref YAL040C_mRNA; class_code =; tss_id TSS112;	XLOC_000106	YAL040C_mRNA	YAL040C_mRNA	=	TSS112	S000000038	CLN3	G1 cyclin involved in cell cycle progression; activates Cdc28p kinase to promote G1 to S phase transition; plays a role in regulating transcription of other G1 cyclins, CLN1 and CLN2; regulated by phosphorylation and proteolysis; acetly-CoA induces CLN3 transcription in response to nutrient repletion to promote cell-cycle entry
TCONS_00000120	1	orange	YAL034C	chrI	StringTie	transcript	80710	81951	.	-	.	transcript_id TCONS_00000120; gene_id XLOC_000114; oId YAL034C_mRNA; cmp_ref YAL034C_mRNA; class_code =; tss_id TSS120;	XLOC_000114	YAL034C_mRNA	YAL034C_mRNA	=	TSS120	S000002134	FUN19	Non-essential protein of unknown function; expression induced in response to heat stress; FUN19 has a paralog, YOR338W, that arose from the whole genome duplication
TCONS_00000122	1	orange	YAL031C	chrI	StringTie	transcript	84749	87031	.	-	.	transcript_id TCONS_00000122; gene_id XLOC_000116; oId YAL031C_mRNA; cmp_ref YAL031C_mRNA; class_code =; tss_id TSS122;	XLOC_000116	YAL031C_mRNA	YAL031C_mRNA	=	TSS122	S000000029	GIP4	Cytoplasmic protein that regulates protein phosphatase 1 Glc7p; protein overexpression relocalizes Glc7p from the nucleus and prevents chromosome segregation; potential Cdc28p substrate
TCONS_00000149	1	orange	YAR014C	chrI	StringTie	transcript	166742	168871	.	-	.	transcript_id TCONS_00000149; gene_id XLOC_000142; oId YAR014C_mRNA; cmp_ref YAR014C_mRNA; class_code =; tss_id TSS149;	XLOC_000142	YAR014C_mRNA	YAR014C_mRNA	=	TSS149	S000000069	BUD14	Protein involved in bud-site selection; Bud14p-Glc7p complex is a cortical regulator of dynein; forms a complex with Kel1p and Kel2p that regulates Bnr1p (formin) to affect actin cable assembly, cytokinesis, and polarized growth; diploid mutants display a random budding pattern instead of the wild-type bipolar pattern; relative distribution to the nucleus increases upon DNA replication stress
TCONS_00000223	1	orange	YBL037W	chrII	StringTie	transcript	147209	150286	.	+	.	transcript_id TCONS_00000223; gene_id XLOC_000207; oId YBL037W_mRNA; cmp_ref YBL037W_mRNA; class_code =; tss_id TSS221;	XLOC_000207	YBL037W_mRNA	YBL037W_mRNA	=	TSS221	S000000133	APL3	Alpha-adaptin; large subunit of the clathrin associated protein complex (AP-2); involved in vesicle mediated transport
TCONS_00000243	1	orange	YBL013W	chrII	StringTie	transcript	202056	203261	.	+	.	transcript_id TCONS_00000243; gene_id XLOC_000223; oId YBL013W_mRNA; cmp_ref YBL013W_mRNA; class_code =; tss_id TSS240;	XLOC_000223	YBL013W_mRNA	YBL013W_mRNA	=	TSS240	S000000109	FMT1	Methionyl-tRNA formyltransferase; catalyzes the formylation of initiator Met-tRNA in mitochondria; potential Cdc28p substrate
TCONS_00000244	1	orange	YBL011W	chrII	StringTie	transcript	203538	205817	.	+	.	transcript_id TCONS_00000244; gene_id XLOC_000224; oId YBL011W_mRNA; cmp_ref YBL011W_mRNA; class_code =; tss_id TSS241;	XLOC_000224	YBL011W_mRNA	YBL011W_mRNA	=	TSS241	S000000107	SCT1	Glycerol 3-phosphate/dihydroxyacetone phosphate sn-1 acyltransferase; dual substrate-specific acyltransferase of the glycerolipid biosynthesis pathway; prefers 16-carbon fatty acids; similar to Gpt2p; gene is constitutively transcribed
TCONS_00000303	1	orange	YBR068C	chrII	StringTie	transcript	370002	376313	.	+	.	transcript_id TCONS_00000303; gene_id XLOC_000278; oId MSTRG.397.1; cmp_ref YBR068C_mRNA; class_code x; tss_id TSS296;	XLOC_000278	MSTRG.397.1	YBR068C_mRNA	x	TSS296	S000000272	BAP2	High-affinity leucine permease; functions as a branched-chain amino acid permease involved in uptake of leucine, isoleucine and valine; contains 12 predicted transmembrane domains; BAP2 has a paralog, BAP3, that arose from the whole genome duplication
TCONS_00000315	1	orange	YBR084W	chrII	StringTie	transcript	411054	413981	.	+	.	transcript_id TCONS_00000315; gene_id XLOC_000289; oId YBR084W_mRNA; cmp_ref YBR084W_mRNA; class_code =; tss_id TSS308;	XLOC_000289	YBR084W_mRNA	YBR084W_mRNA	=	TSS308	S000000288	MIS1	Mitochondrial C1-tetrahydrofolate synthase; involved in interconversion between different oxidation states of tetrahydrofolate (THF); provides activities of formyl-THF synthetase, methenyl-THF cyclohydrolase, and methylene-THF dehydrogenase
TCONS_00000339	1	orange	YBR114W	chrII	StringTie	transcript	467248	469620	.	+	.	transcript_id TCONS_00000339; gene_id XLOC_000309; oId YBR114W_mRNA; cmp_ref YBR114W_mRNA; class_code =; tss_id TSS331;	XLOC_000309	YBR114W_mRNA	YBR114W_mRNA	=	TSS331	S000000318	RAD16	Nucleotide excision repair (NER) protein; binds damaged DNA during NER; binds DNA in an ATP-dependent manner (with Rad7p) during NER; required for NER of non-transcribed chromatin; subunit of Nucleotide Excision Repair Factor 4 (NEF4) and the Elongin-Cullin-Socs (ECS) ligase complex
TCONS_00000409	1	orange	YBR202W	chrII	StringTie	transcript	625772	628309	.	+	.	transcript_id TCONS_00000409; gene_id XLOC_000372; oId YBR202W_mRNA; cmp_ref YBR202W_mRNA; class_code =; tss_id TSS396;	XLOC_000372	YBR202W_mRNA	YBR202W_mRNA	=	TSS396	S000000406	MCM7	Component of the Mcm2-7 hexameric helicase complex; MCM2-7 primes origins of DNA replication in G1 and becomes an active ATP-dependent helicase that promotes DNA melting and elongation in S-phase; forms an Mcm4p-6p-7p subcomplex
TCONS_00000419	1	orange	YBR214W	chrII	StringTie	transcript	651415	652998	.	+	.	transcript_id TCONS_00000419; gene_id XLOC_000381; oId YBR214W_mRNA; cmp_ref YBR214W_mRNA; class_code =; tss_id TSS406;	XLOC_000381	YBR214W_mRNA	YBR214W_mRNA	=	TSS406	S000000418	SDS24	Protein involved in cell separation during budding; one of two S. cerevisiae homologs (Sds23p and Sds24p) of the S. pombe Sds23 protein, which is implicated in APC/cyclosome regulation; may play an indirect role in fluid-phase endocytosis; protein abundance increases in response to DNA replication stress; SDS24 has a paralog, SDS23, that arose from the whole genome duplication
TCONS_00000478	1	orange	YBL105C	chrII	StringTie	transcript	10577	17845	.	-	.	transcript_id TCONS_00000478; gene_id XLOC_000437; oId MSTRG.163.1; cmp_ref YBL105C_mRNA; class_code o; tss_id TSS464;	XLOC_000437	MSTRG.163.1	YBL105C_mRNA	o	TSS464	S000000201	PKC1	Protein serine/threonine kinase; essential for cell wall remodeling during growth; localized to sites of polarized growth and the mother-daughter bud neck; homolog of the alpha, beta, and gamma isoforms of mammalian protein kinase C (PKC)
TCONS_00000484	1	orange	YBL101C	chrII	StringTie	transcript	24946	28299	.	-	.	transcript_id TCONS_00000484; gene_id XLOC_000441; oId YBL101C_mRNA; cmp_ref YBL101C_mRNA; class_code =; tss_id TSS470;	XLOC_000441	YBL101C_mRNA	YBL101C_mRNA	=	TSS470	S000000197	ECM21	Protein involved in regulating endocytosis of plasma membrane proteins; identified as a substrate for ubiquitination by Rsp5p and deubiquitination by Ubp2p; promoter contains several Gcn4p binding elements; ECM21 has a paralog, CSR2, that arose from the whole genome duplication
TCONS_00000521	1	orange	YBL047C	chrII	StringTie	transcript	127895	132040	.	-	.	transcript_id TCONS_00000521; gene_id XLOC_000474; oId YBL047C_mRNA; cmp_ref YBL047C_mRNA; class_code =; tss_id TSS506;	XLOC_000474	YBL047C_mRNA	YBL047C_mRNA	=	TSS506	S000000143	EDE1	Scaffold protein involved in the formation of early endocytic sites; putative regulator of cytokinesis; homo-oligomerization is required for localization to and organization of endocytic sites; has a network of interactions with other endocytic proteins; binds membranes in a ubiquitin-dependent manner; may also bind ubiquitinated membrane-associated proteins; interacts with Cmk2 and functions ups…
TCONS_00000524	1	orange	YBL042C	chrII	StringTie	transcript	138341	140260	.	-	.	transcript_id TCONS_00000524; gene_id XLOC_000477; oId YBL042C_mRNA; cmp_ref YBL042C_mRNA; class_code =; tss_id TSS509;	XLOC_000477	YBL042C_mRNA	YBL042C_mRNA	=	TSS509	S000000138	FUI1	High affinity uridine permease, localizes to the plasma membrane; also mediates low but significant transport of the cytotoxic nucleoside analog 5-fluorouridine; not involved in uracil transport; relative distribution to the vacuole increases upon DNA replication stress
TCONS_00000543	1	orange	YBL022C	chrII	StringTie	transcript	177874	181275	.	-	.	transcript_id TCONS_00000543; gene_id XLOC_000493; oId YBL022C_mRNA; cmp_ref YBL022C_mRNA; class_code =; tss_id TSS528;	XLOC_000493	YBL022C_mRNA	YBL022C_mRNA	=	TSS528	S000000118	PIM1	ATP-dependent Lon protease; involved in degradation of misfolded proteins in mitochondria; required for biogenesis and maintenance of mitochondria
TCONS_00000552	1	orange	YBL007C	chrII	StringTie	transcript	212632	216366	.	-	.	transcript_id TCONS_00000552; gene_id XLOC_000501; oId YBL007C_mRNA; cmp_ref YBL007C_mRNA; class_code =; tss_id TSS537;	XLOC_000501	YBL007C_mRNA	YBL007C_mRNA	=	TSS537	S000000103	SLA1	Cytoskeletal protein binding protein; required for assembly of the cortical actin cytoskeleton; interacts with proteins regulating actin dynamics and proteins required for endocytosis; found in the nucleus and cell cortex; has 3 SH3 domains
TCONS_00000566	1	orange	YBR012C	chrII	StringTie	transcript	259147	259566	.	-	.	transcript_id TCONS_00000566; gene_id XLOC_000514; oId YBR012C_mRNA; cmp_ref YBR012C_mRNA; class_code =; tss_id TSS551;	XLOC_000514	YBR012C_mRNA	YBR012C_mRNA	=	TSS551	S000000216		Dubious open reading frame; unlikely to encode a functional protein, based on available experimental and comparative sequence data; expression induced by iron-regulated transcriptional activator Aft2p
TCONS_00000569	1	orange	YBR015C	chrII	StringTie	transcript	267710	269503	.	-	.	transcript_id TCONS_00000569; gene_id XLOC_000517; oId YBR015C_mRNA; cmp_ref YBR015C_mRNA; class_code =; tss_id TSS554;	XLOC_000517	YBR015C_mRNA	YBR015C_mRNA	=	TSS554	S000000219	MNN2	Alpha-1,2-mannosyltransferase; responsible for addition of the first alpha-1,2-linked mannose to form the branches on the mannan backbone of oligosaccharides, localizes to an early Golgi compartment
TCONS_00000573	1	orange	YBR023C	chrII	StringTie	transcript	284428	287925	.	-	.	transcript_id TCONS_00000573; gene_id XLOC_000521; oId YBR023C_mRNA; cmp_ref YBR023C_mRNA; class_code =; tss_id TSS558;	XLOC_000521	YBR023C_mRNA	YBR023C_mRNA	=	TSS558	S000000227	CHS3	Chitin synthase III; catalyzes the transfer of N-acetylglucosamine (GlcNAc) to chitin; required for synthesis of the majority of cell wall chitin, the chitin ring during bud emergence, and spore wall chitosan; contains overlapping di-leucine and di-acidic signals that mediate, respectively, intracellular trafficking by AP-1 and trafficking to plasma membrane by exomer complex; requires AP-3 compl…
TCONS_00000623	1	orange	YBR079C	chrII	StringTie	transcript	395383	398277	.	-	.	transcript_id TCONS_00000623; gene_id XLOC_000570; oId YBR079C_mRNA; cmp_ref YBR079C_mRNA; class_code =; tss_id TSS607;	XLOC_000570	YBR079C_mRNA	YBR079C_mRNA	=	TSS607	S000000283	RPG1	eIF3a subunit of the eukaryotic translation initiation factor 3 (eIF3); subunit of the core complex of eIF3; essential for translation; part of a Prt1p-Rpg1p-Nip1p subcomplex that stimulates binding of mRNA and tRNA(i)Met to ribosomes; involved in translation reinitiation; eIF3 is also involved in programmed stop codon readthrough
TCONS_00000652	1	orange	YBR112C	chrII	StringTie	transcript	462870	465770	.	-	.	transcript_id TCONS_00000652; gene_id XLOC_000593; oId YBR112C_mRNA; cmp_ref YBR112C_mRNA; class_code =; tss_id TSS636;	XLOC_000593	YBR112C_mRNA	YBR112C_mRNA	=	TSS636	S000000316	CYC8	General transcriptional co-repressor; acts together with Tup1p; also acts as part of a transcriptional co-activator complex that recruits the SWI/SNF and SAGA complexes to promoters; can form the prion [OCT+]
TCONS_00000653	1	orange	YBR115C	chrII	StringTie	transcript	469748	473926	.	-	.	transcript_id TCONS_00000653; gene_id XLOC_000594; oId YBR115C_mRNA; cmp_ref YBR115C_mRNA; class_code =; tss_id TSS637;	XLOC_000594	YBR115C_mRNA	YBR115C_mRNA	=	TSS637	S000000319	LYS2	Alpha aminoadipate reductase; catalyzes the reduction of alpha-aminoadipate to alpha-aminoadipate 6-semialdehyde, which is the fifth step in biosynthesis of lysine; activation requires posttranslational phosphopantetheinylation by Lys5p
TCONS_00000694	1	orange	YBR170C	chrII	StringTie	transcript	576344	578086	.	-	.	transcript_id TCONS_00000694; gene_id XLOC_000633; oId YBR170C_mRNA; cmp_ref YBR170C_mRNA; class_code =; tss_id TSS678;	XLOC_000633	YBR170C_mRNA	YBR170C_mRNA	=	TSS678	S000000374	NPL4	Substrate-recruiting cofactor of the Cdc48p-Npl4p-Ufd1p segregase; assists Cdc48p in the dislocation of misfolded, polyubiquitinated ERAD substrates that are subsequently delivered to the proteasome for degradation; also involved in the regulated destruction of resident ER membrane proteins, such as HMG-CoA reductase (Hmg1/2p) and cytoplasmic proteins (Fbp1p); role in mobilizing membrane bound tr…
TCONS_00000718	1	orange	YBR198C	chrII	StringTie	transcript	616127	618523	.	-	.	transcript_id TCONS_00000718; gene_id XLOC_000656; oId YBR198C_mRNA; cmp_ref YBR198C_mRNA; class_code =; tss_id TSS701;	XLOC_000656	YBR198C_mRNA	YBR198C_mRNA	=	TSS701	S000000402	TAF5	Subunit (90 kDa) of TFIID and SAGA complexes; involved in RNA polymerase II transcription initiation and in chromatin modification
TCONS_00000732	1	orange	YBR218C	chrII	StringTie	transcript	658707	662249	.	-	.	transcript_id TCONS_00000732; gene_id XLOC_000670; oId YBR218C_mRNA; cmp_ref YBR218C_mRNA; class_code =; tss_id TSS715;	XLOC_000670	YBR218C_mRNA	YBR218C_mRNA	=	TSS715	S000000422	PYC2	Pyruvate carboxylase isoform; cytoplasmic enzyme that converts pyruvate to oxaloacetate; differentially regulated than isoform Pyc1p; mutations in the human homolog are associated with lactic acidosis; PYC2 has a paralog, PYC1, that arose from the whole genome duplication
TCONS_00000756	1	orange	YBR248C	chrII	StringTie	transcript	714807	716465	.	-	.	transcript_id TCONS_00000756; gene_id XLOC_000692; oId YBR248C_mRNA; cmp_ref YBR248C_mRNA; class_code =; tss_id TSS739;	XLOC_000692	YBR248C_mRNA	YBR248C_mRNA	=	TSS739	S000000452	HIS7	Imidazole glycerol phosphate synthase; glutamine amidotransferase:cyclase that catalyzes the fifth step of histidine biosynthesis and also produces 5-aminoimidazole-4-carboxamide ribotide (AICAR), a purine precursor
TCONS_00000800	1	orange	YCL057W	chrIII	StringTie	transcript	24768	26906	.	+	.	transcript_id TCONS_00000800; gene_id XLOC_000735; oId YCL057W_mRNA; cmp_ref YCL057W_mRNA; class_code =; tss_id TSS783;	XLOC_000735	YCL057W_mRNA	YCL057W_mRNA	=	TSS783	S000000562	PRD1	Zinc metalloendopeptidase; found in the cytoplasm and intermembrane space of mitochondria; with Cym1p, involved in degradation of mitochondrial proteins and of presequence peptides cleaved from imported proteins; protein abundance increases in response to DNA replication stress
TCONS_00000801	1	orange	YCL057W	chrIII	StringTie	transcript	24786	27561	.	+	.	transcript_id TCONS_00000801; gene_id XLOC_000735; oId MSTRG.736.2; cmp_ref YCL057W_mRNA; class_code o; tss_id TSS783;	XLOC_000735	MSTRG.736.2	YCL057W_mRNA	o	TSS783	S000000562	PRD1	Zinc metalloendopeptidase; found in the cytoplasm and intermembrane space of mitochondria; with Cym1p, involved in degradation of mitochondrial proteins and of presequence peptides cleaved from imported proteins; protein abundance increases in response to DNA replication stress
TCONS_00000813	1	orange	YCL034W	chrIII	StringTie	transcript	61658	62722	.	+	.	transcript_id TCONS_00000813; gene_id XLOC_000746; oId YCL034W_mRNA; cmp_ref YCL034W_mRNA; class_code =; tss_id TSS795;	XLOC_000746	YCL034W_mRNA	YCL034W_mRNA	=	TSS795	S000000539	LSB5	Protein of unknown function; binds Las17p, which is a homolog of human Wiskott-Aldrich Syndrome protein involved in actin patch assembly and actin polymerization; may mediate disassembly of the Pan1 complex from the endocytic coat
TCONS_00000858	1	orange	YCR033W	chrIII	StringTie	transcript	186489	190169	.	+	.	transcript_id TCONS_00000858; gene_id XLOC_000788; oId YCR033W_mRNA; cmp_ref YCR033W_mRNA; class_code =; tss_id TSS837;	XLOC_000788	YCR033W_mRNA	YCR033W_mRNA	=	TSS837	S000000629	SNT1	Subunit of the Set3C deacetylase complex; interacts directly with the Set3C subunit, Sif2p; putative DNA-binding protein; mutant has increased aneuploidy tolerance; relocalizes to the cytosol in response to hypoxia
TCONS_00000880	1	orange	YCR068W	chrIII	StringTie	transcript	237214	238776	.	+	.	transcript_id TCONS_00000880; gene_id XLOC_000807; oId YCR068W_mRNA; cmp_ref YCR068W_mRNA; class_code =; tss_id TSS859;	XLOC_000807	YCR068W_mRNA	YCR068W_mRNA	=	TSS859	S000000664	ATG15	Putative lipase required for lysis of autophagic and Cvt bodies; targeted to intravacuolar vesicles during autophagy via the multivesicular body (MVB) pathway; required for the maintenance of lipid droplet quantity after the diauxic shift; regulates lipolysis
TCONS_00000935	1	orange	YCL043C	chrIII	StringTie	transcript	48653	50221	.	-	.	transcript_id TCONS_00000935; gene_id XLOC_000858; oId YCL043C_mRNA; cmp_ref YCL043C_mRNA; class_code =; tss_id TSS912;	XLOC_000858	YCL043C_mRNA	YCL043C_mRNA	=	TSS912	S000000548	PDI1	Protein disulfide isomerase; multifunctional protein of ER lumen, essential for formation of disulfide bonds in secretory and cell-surface proteins, unscrambles non-native disulfide bonds; key regulator of Ero1p; forms complex with Mnl1p that has exomannosidase activity, processing unfolded protein-bound Man8GlcNAc2 oligosaccharides to Man7GlcNAc2, promoting degradation in unfolded protein respon…
TCONS_00000962	1	orange	YCL009C	chrIII	StringTie	transcript	104619	105548	.	-	.	transcript_id TCONS_00000962; gene_id XLOC_000882; oId YCL009C_mRNA; cmp_ref YCL009C_mRNA; class_code =; tss_id TSS937;	XLOC_000882	YCL009C_mRNA	YCL009C_mRNA	=	TSS937	S000000515	ILV6	Regulatory subunit of acetolactate synthase; acetolactate synthase catalyzes the first step of branched-chain amino acid biosynthesis; enhances activity of the Ilv2p catalytic subunit, localizes to mitochondria
TCONS_00000985	1	orange	YCR017C	chrIII	StringTie	transcript	144773	147634	.	-	.	transcript_id TCONS_00000985; gene_id XLOC_000905; oId YCR017C_mRNA; cmp_ref YCR017C_mRNA; class_code =; tss_id TSS960;	XLOC_000905	YCR017C_mRNA	YCR017C_mRNA	=	TSS960	S000000610	CWH43	Putative sensor/transporter protein involved in cell wall biogenesis; contains 14-16 transmembrane segments and several putative glycosylation and phosphorylation sites; null mutation is synthetically lethal with pkc1 deletion
TCONS_00000999	1	orange	YCR026C	chrIII	StringTie	transcript	164111	166339	.	-	.	transcript_id TCONS_00000999; gene_id XLOC_000919; oId YCR026C_mRNA; cmp_ref YCR026C_mRNA; class_code =; tss_id TSS974;	XLOC_000919	YCR026C_mRNA	YCR026C_mRNA	=	TSS974	S000000621	NPP1	Nucleotide pyrophosphatase/phosphodiesterase; mediates extracellular nucleotide phosphate hydrolysis along with Npp2p and Pho5p; activity and expression enhanced during conditions of phosphate starvation; involved in spore wall assembly; NPP1 has a paralog, NPP2, that arose from the whole genome duplication, and an npp1 npp2 double mutant exhibits reduced dityrosine fluorescence relative to the s…
TCONS_00001005	1	orange	YCR030C	chrIII	StringTie	transcript	173826	176438	.	-	.	transcript_id TCONS_00001005; gene_id XLOC_000924; oId YCR030C_mRNA; cmp_ref YCR030C_mRNA; class_code =; tss_id TSS980;	XLOC_000924	YCR030C_mRNA	YCR030C_mRNA	=	TSS980	S000000626	SYP1	Negative regulator of WASP-Arp23 complex; involved in endocytic site formation; directly inhibits Las17p stimulation of Arp23 complex-mediated actin assembly in vitro; may regulate assembly and disassembly of the septin ring; colocalizes and interacts with septin subunits; potential role in actin cytoskeletal organization
TCONS_00001028	1	orange	YCR067C	chrIII	StringTie	transcript	233125	236322	.	-	.	transcript_id TCONS_00001028; gene_id XLOC_000945; oId YCR067C_mRNA; cmp_ref YCR067C_mRNA; class_code =; tss_id TSS1003;	XLOC_000945	YCR067C_mRNA	YCR067C_mRNA	=	TSS1003	S000000663	SED4	Integral ER membrane protein that stimulates Sar1p GTPase activity; involved in COPII vesicle budding through disassociation of coat proteins from membranes onto liposomes; binds Sec16p; SED4 has a paralog, SEC12, that arose from the whole genome duplication
TCONS_00001032	1	orange	YCR073C	chrIII	StringTie	transcript	242588	246583	.	-	.	transcript_id TCONS_00001032; gene_id XLOC_000949; oId YCR073C_mRNA; cmp_ref YCR073C_mRNA; class_code =; tss_id TSS1007;	XLOC_000949	YCR073C_mRNA	YCR073C_mRNA	=	TSS1007	S000000669	SSK22	MAP kinase kinase kinase of HOG1 mitogen-activated signaling pathway; functionally redundant with Ssk2p; interacts with and is activated by Ssk1p; phosphorylates Pbs2p; SSK22 has a paralog, SSK2, that arose from the whole genome duplication
TCONS_00001059	1	orange	TetR_ssn6	chrINT	StringTie	transcript	4373	7894	.	+	.	transcript_id TCONS_00001059; gene_id XLOC_000975; oId TetR_ssn6; cmp_ref TetR_ssn6; class_code =; tss_id TSS1034;	XLOC_000975	TetR_ssn6	TetR_ssn6	=	TSS1034
TCONS_00001065	1	orange	YDL245C	chrIV	StringTie	transcript	11646	15737	.	+	.	transcript_id TCONS_00001065; gene_id XLOC_000981; oId MSTRG.969.1; cmp_ref YDL245C_mRNA; class_code x; tss_id TSS1040;	XLOC_000981	MSTRG.969.1	YDL245C_mRNA	x	TSS1040	S000002404	HXT15	Protein of unknown function with similarity to hexose transporters; expression is induced by low levels of glucose and repressed by high levels of glucose
TCONS_00001097	1	orange	YDL195W	chrIV	StringTie	transcript	107208	111029	.	+	.	transcript_id TCONS_00001097; gene_id XLOC_001012; oId YDL195W_mRNA; cmp_ref YDL195W_mRNA; class_code =; tss_id TSS1072;	XLOC_001012	YDL195W_mRNA	YDL195W_mRNA	=	TSS1072	S000002354	SEC31	Component of the Sec13p-Sec31p complex of the COPII vesicle coat; COPII coat is required for vesicle formation in ER to Golgi transport; mutant has increased aneuploidy tolerance
TCONS_00001106	1	orange	YDL185W	chrIV	StringTie	transcript	126787	130002	.	+	.	transcript_id TCONS_00001106; gene_id XLOC_001018; oId YDL185W_mRNA; cmp_ref YDL185W_mRNA; class_code =; tss_id TSS1080;	XLOC_001018	YDL185W_mRNA	YDL185W_mRNA	=	TSS1080	S000002344	VMA1	Subunit A of the V1 peripheral membrane domain of V-ATPase; protein precursor undergoes self-catalyzed splicing to yield the extein Tfp1p and the intein Vde (PI-SceI), which is a site-specific endonuclease; the V1 peripheral membrane domain of the vacuolar H+-ATPase (V-ATPase) has eight subunits; involved in methionine restriction extension of chronological lifespan in an autophagy-dependent mann…
TCONS_00001126	1	orange	YDL156W	chrIV	StringTie	transcript	174918	176486	.	+	.	transcript_id TCONS_00001126; gene_id XLOC_001038; oId YDL156W_mRNA; cmp_ref YDL156W_mRNA; class_code =; tss_id TSS1100;	XLOC_001038	YDL156W_mRNA	YDL156W_mRNA	=	TSS1100	S000002315	CMR1	Nuclear protein with a role in protein quality control; localizes to the intranuclear quality control compartment (INQ) in response to proteasome inhibition or DNA replication stress; INQ likely sequesters proteins involved in DNA metabolism for degradation or re-folding; DNA-binding protein with preference for UV-damaged DNA; contains three WD domains (WD-40 repeat); human ortholog WDR76 also ex…
TCONS_00001229	1	orange	YDL013W	chrIV	StringTie	transcript	429067	430926	.	+	.	transcript_id TCONS_00001229; gene_id XLOC_001129; oId YDL013W_mRNA; cmp_ref YDL013W_mRNA; class_code =; tss_id TSS1197;	XLOC_001129	YDL013W_mRNA	YDL013W_mRNA	=	TSS1197	S000002171	SLX5	Subunit of the Slx5-Slx8 SUMO-targeted ubiquitin ligase (STUbL) complex; stimulated by SUMO-modified substrates; contains a RING domain and two SIM motifs; forms SUMO-dependent nuclear foci, including DNA repair centers; associates with the centromere; null mutants are aneuploid, have a metaphase delay, and spindle defects including: mispositioned spindles, fish hook spindles, and aberrant spindl…
TCONS_00001300	1	orange	YDR076W	chrIV	StringTie	transcript	597024	602239	.	+	.	transcript_id TCONS_00001300; gene_id XLOC_001195; oId MSTRG.1397.1; cmp_ref YDR076W_mRNA; class_code o; tss_id TSS1267;	XLOC_001195	MSTRG.1397.1	YDR076W_mRNA	o	TSS1267	S000002483	RAD55	Protein that stimulates strand exchange; stimulates strand exchange by stabilizing the binding of Rad51p to single-stranded DNA; involved in the recombinational repair of double-strand breaks in DNA during vegetative growth and meiosis; forms heterodimer with Rad57p
TCONS_00001303	1	orange	YDR077W	chrIV	StringTie	transcript	600793	601809	.	+	.	transcript_id TCONS_00001303; gene_id XLOC_001195; oId YDR077W_mRNA; cmp_ref YDR077W_mRNA; class_code =; tss_id TSS1270;	XLOC_001195	YDR077W_mRNA	YDR077W_mRNA	=	TSS1270	S000002484	SED1	Major stress-induced structural GPI-cell wall glycoprotein; associates with translating ribosomes, possible role in mitochondrial genome maintenance; ORF contains two distinct variable minisatellites; SED1 has a paralog, SPI1, that arose from the whole genome duplication
TCONS_00001336	1	orange	YDR122W	chrIV	StringTie	transcript	694700	697894	.	+	.	transcript_id TCONS_00001336; gene_id XLOC_001221; oId YDR122W_mRNA; cmp_ref YDR122W_mRNA; class_code =; tss_id TSS1301;	XLOC_001221	YDR122W_mRNA	YDR122W_mRNA	=	TSS1301	S000002529	KIN1	Serine/threonine protein kinase involved in regulation of exocytosis; localizes to the cytoplasmic face of the plasma membrane; KIN1 has a paralog, KIN2, that arose from the whole genome duplication
TCONS_00001341	1	orange	YDR128W	chrIV	StringTie	transcript	709549	712995	.	+	.	transcript_id TCONS_00001341; gene_id XLOC_001226; oId YDR128W_mRNA; cmp_ref YDR128W_mRNA; class_code =; tss_id TSS1306;	XLOC_001226	YDR128W_mRNA	YDR128W_mRNA	=	TSS1306	S000002535	MTC5	Subunit of SEACAT, a subcomplex of the SEA complex; Mtc1p, along with Rtc1p and Sea4p, redundantly inhibit the TORC1 inhibitory role of the Iml1p/SEACIT (Iml1p-Npr2p-Npr3p) subcomplex, a GAP for GTPase Gtr1p (EGOC subunit) in response to amino acid limitation, thereby resulting in activation of TORC1 signaling; SEA is a coatomer-related complex that associates dynamically with the vacuole; relati…
TCONS_00001376	1	orange	YDR182W	chrIV	StringTie	transcript	827582	829057	.	+	.	transcript_id TCONS_00001376; gene_id XLOC_001260; oId YDR182W_mRNA; cmp_ref YDR182W_mRNA; class_code =; tss_id TSS1341;	XLOC_001260	YDR182W_mRNA	YDR182W_mRNA	=	TSS1341	S000002590	CDC1	Putative mannose-ethanolamine phosphate phosphodiesterase; involved in GPI-anchor remodeling prior to the attachment of cell wall proteins to beta 1,3-glucan, removing ethanolamine phosphate from the first mannose of GPI anchors; mutants display elevated Ca2+-dependent signaling resulting in secondary actin polarization and Golgi inheritance defects; enzyme is Mn2+-dependent; mutants have cell di…
TCONS_00001418	1	orange	YDR234W	chrIV	StringTie	transcript	931129	933210	.	+	.	transcript_id TCONS_00001418; gene_id XLOC_001301; oId YDR234W_mRNA; cmp_ref YDR234W_mRNA; class_code =; tss_id TSS1382;	XLOC_001301	YDR234W_mRNA	YDR234W_mRNA	=	TSS1382	S000002642	LYS4	Homoaconitase; catalyzes the conversion of homocitrate to homoisocitrate, which is a step in the lysine biosynthesis pathway
TCONS_00001447	1	orange	YDR273W	chrIV	StringTie	transcript	1010176	1011273	.	+	.	transcript_id TCONS_00001447; gene_id XLOC_001329; oId YDR273W_mRNA; cmp_ref YDR273W_mRNA; class_code =; tss_id TSS1410;	XLOC_001329	YDR273W_mRNA	YDR273W_mRNA	=	TSS1410	S000002681	DON1	Meiosis-specific component of the spindle pole body; part of the leading edge protein (LEP) coat, forms a ring-like structure at the leading edge of the prospore membrane during meiosis II; DON1 has a paralog, CUE5, that arose from the whole genome
TCONS_00001527	1	orange	YDR388W	chrIV	StringTie	transcript	1250186	1251634	.	+	.	transcript_id TCONS_00001527; gene_id XLOC_001406; oId YDR388W_mRNA; cmp_ref YDR388W_mRNA; class_code =; tss_id TSS1488;	XLOC_001406	YDR388W_mRNA	YDR388W_mRNA	=	TSS1488	S000002796	RVS167	Actin-associated protein with roles in endocytosis and exocytosis; N-BAR domain protein that interacts with Rvs161p to regulate actin cytoskeleton, endocytosis, and viability following starvation or osmotic stress; recruited to bud tips by Gyl1p and Gyp5p during polarized growth; homolog of mammalian amphiphysin
TCONS_00001560	1	orange	YDR432W	chrIV	StringTie	transcript	1328783	1330027	.	+	.	transcript_id TCONS_00001560; gene_id XLOC_001438; oId YDR432W_mRNA; cmp_ref YDR432W_mRNA; class_code =; tss_id TSS1521;	XLOC_001438	YDR432W_mRNA	YDR432W_mRNA	=	TSS1521	S000002840	NPL3	RNA-binding protein; promotes elongation, regulates termination, and carries poly(A) mRNA from nucleus to cytoplasm; represses translation initiation by binding eIF4G; required for pre-mRNA splicing; interacts with E3 ubiquitin ligase Bre1p, linking histone ubiquitination to mRNA processing; may have role in telomere maintenance; dissociation from mRNAs promoted by Mtr10p; phosphorylated by Sky1p…
TCONS_00001561	1	orange	YDR432W	chrIV	StringTie	transcript	1328827	1330414	.	+	.	transcript_id TCONS_00001561; gene_id XLOC_001438; oId MSTRG.1889.2; cmp_ref YDR432W_mRNA; class_code o; tss_id TSS1521;	XLOC_001438	MSTRG.1889.2	YDR432W_mRNA	o	TSS1521	S000002840	NPL3	RNA-binding protein; promotes elongation, regulates termination, and carries poly(A) mRNA from nucleus to cytoplasm; represses translation initiation by binding eIF4G; required for pre-mRNA splicing; interacts with E3 ubiquitin ligase Bre1p, linking histone ubiquitination to mRNA processing; may have role in telomere maintenance; dissociation from mRNAs promoted by Mtr10p; phosphorylated by Sky1p…
TCONS_00001564	1	orange	YDR436W	chrIV	StringTie	transcript	1334821	1336953	.	+	.	transcript_id TCONS_00001564; gene_id XLOC_001440; oId YDR436W_mRNA; cmp_ref YDR436W_mRNA; class_code =; tss_id TSS1524;	XLOC_001440	YDR436W_mRNA	YDR436W_mRNA	=	TSS1524	S000002844	PPZ2	Serine/threonine protein phosphatase Z, isoform of Ppz1p; involved in regulation of potassium transport, which affects osmotic stability, cell cycle progression, and halotolerance
TCONS_00001570	1	orange	YDR444W	chrIV	StringTie	transcript	1350290	1352353	.	+	.	transcript_id TCONS_00001570; gene_id XLOC_001446; oId YDR444W_mRNA; cmp_ref YDR444W_mRNA; class_code =; tss_id TSS1530;	XLOC_001446	YDR444W_mRNA	YDR444W_mRNA	=	TSS1530	S000002852		Putative hydrolase acting on ester bonds
TCONS_00001643	1	orange	YDL234C	chrIV	StringTie	transcript	34237	36477	.	-	.	transcript_id TCONS_00001643; gene_id XLOC_001516; oId YDL234C_mRNA; cmp_ref YDL234C_mRNA; class_code =; tss_id TSS1602;	XLOC_001516	YDL234C_mRNA	YDL234C_mRNA	=	TSS1602	S000002393	GYP7	GTPase-activating protein for yeast Rab family members; members include Ypt7p (most effective), Ypt1p, Ypt31p, and Ypt32p (in vitro); involved in vesicle mediated protein trafficking
TCONS_00001650	1	orange	YDL226C	chrIV	StringTie	transcript	51115	52173	.	-	.	transcript_id TCONS_00001650; gene_id XLOC_001523; oId YDL226C_mRNA; cmp_ref YDL226C_mRNA; class_code =; tss_id TSS1609;	XLOC_001523	YDL226C_mRNA	YDL226C_mRNA	=	TSS1609	S000002385	GCS1	ADP-ribosylation factor GTPase activating protein (ARF GAP); involved in ER-Golgi transport; required for prospore membrane formation; regulates phospholipase Spo14p; shares functional similarity with Glo3p; GCS1 has a paralog, SPS18, that arose from the whole genome duplication
TCONS_00001653	1	orange	YDL223C	chrIV	StringTie	transcript	56848	67509	.	-	.	transcript_id TCONS_00001653; gene_id XLOC_001526; oId MSTRG.1000.1; cmp_ref YDL223C_mRNA; class_code o; tss_id TSS1612;	XLOC_001526	MSTRG.1000.1	YDL223C_mRNA	o	TSS1612	S000002382	HBT1	Shmoo tip protein, substrate of Hub1p ubiquitin-like protein; mutants are defective for mating projection formation, thereby implicating Hbt1p in polarized cell morphogenesis; HBT1 has a paralog, YNL195C, that arose from the whole genome duplication
TCONS_00001670	1	orange	YDL199C	chrIV	StringTie	transcript	101290	103353	.	-	.	transcript_id TCONS_00001670; gene_id XLOC_001540; oId YDL199C_mRNA; cmp_ref YDL199C_mRNA; class_code =; tss_id TSS1629;	XLOC_001540	YDL199C_mRNA	YDL199C_mRNA	=	TSS1629	S000002358		Putative transporter; member of the sugar porter family
TCONS_00001709	1	orange	YDL140C	chrIV	StringTie	transcript	205360	210561	.	-	.	transcript_id TCONS_00001709; gene_id XLOC_001579; oId YDL140C_mRNA; cmp_ref YDL140C_mRNA; class_code =; tss_id TSS1668;	XLOC_001579	YDL140C_mRNA	YDL140C_mRNA	=	TSS1668	S000002299	RPO21	RNA polymerase II largest subunit B220; part of central core; phosphorylation of C-terminal heptapeptide repeat domain regulates association with transcription and splicing factors; similar to bacterial beta-prime
TCONS_00001716	1	orange	YDL126C	chrIV	StringTie	transcript	236157	238664	.	-	.	transcript_id TCONS_00001716; gene_id XLOC_001586; oId YDL126C_mRNA; cmp_ref YDL126C_mRNA; class_code =; tss_id TSS1675;	XLOC_001586	YDL126C_mRNA	YDL126C_mRNA	=	TSS1675	S000002284	CDC48	AAA ATPase; subunit of polyubiquitin-selective segregase complex involved in ERAD, cell wall integrity during heat stress, mitotic spindle disassembly; role in mobilizing membrane bound transcription factors by regulated ubiquitin/proteasome-dependent processing in macroautophagy, PMN, RAD, ribophagy, homotypic ER membrane fusion, disassembly of Met30p from SCF complex; human ortholog VCP can com…
TCONS_00001729	1	orange	YDL109C	chrIV	StringTie	transcript	265258	267201	.	-	.	transcript_id TCONS_00001729; gene_id XLOC_001596; oId YDL109C_mRNA; cmp_ref YDL109C_mRNA; class_code =; tss_id TSS1687;	XLOC_001596	YDL109C_mRNA	YDL109C_mRNA	=	TSS1687	S000002267		Putative lipase; involved in lipid metabolism; not an essential gene; YDL109C has a paralog, ROG1, that arose from the whole genome duplication
TCONS_00001743	1	orange	YDL087C	chrIV	StringTie	transcript	300214	300999	.	-	.	transcript_id TCONS_00001743; gene_id XLOC_001610; oId YDL087C_mRNA; cmp_ref YDL087C_mRNA; class_code =; tss_id TSS1701;	XLOC_001610	YDL087C_mRNA	YDL087C_mRNA	=	TSS1701	S000002245	LUC7	Essential protein associated with the U1 snRNP complex; splicing factor involved in recognition of 5' splice site; contains two zinc finger motifs; N-terminal zinc finger binds pre-mRNA; relocalizes to the cytosol in response to hypoxia
TCONS_00001789	1	orange	YDL025C	chrIV	StringTie	transcript	405344	407206	.	-	.	transcript_id TCONS_00001789; gene_id XLOC_001653; oId YDL025C_mRNA; cmp_ref YDL025C_mRNA; class_code =; tss_id TSS1746;	XLOC_001653	YDL025C_mRNA	YDL025C_mRNA	=	TSS1746	S000002183	RTK1	Putative protein kinase, potentially phosphorylated by Cdc28p; interacts with ribosome biogenesis factors, Cka2, Gus1 and Arc1; protein abundance increases in response to DNA replication stress
TCONS_00001812	1	orange	YDR001C	chrIV	StringTie	transcript	450220	452475	.	-	.	transcript_id TCONS_00001812; gene_id XLOC_001671; oId YDR001C_mRNA; cmp_ref YDR001C_mRNA; class_code =; tss_id TSS1768;	XLOC_001671	YDR001C_mRNA	YDR001C_mRNA	=	TSS1768	S000002408	NTH1	Neutral trehalase, degrades trehalose; required for thermotolerance and may mediate resistance to other cellular stresses; may be phosphorylated by Cdc28p; inhibited by Dcs1p; NTH1 has a paralog, NTH2, that arose from the whole genome duplication
TCONS_00001841	1	orange	YDR038C	chrIV	StringTie	transcript	527206	539441	.	-	.	transcript_id TCONS_00001841; gene_id XLOC_001698; oId MSTRG.1352.1; cmp_ref YDR038C_mRNA; class_code o; tss_id TSS1796;	XLOC_001698	MSTRG.1352.1	YDR038C_mRNA	o	TSS1796	S000002445	ENA5	Protein with similarity to P-type ATPase sodium pumps; member of the Na+ efflux ATPase family
TCONS_00001842	1	orange	YDR038C	chrIV	StringTie	transcript	527219	538504	.	-	.	transcript_id TCONS_00001842; gene_id XLOC_001698; oId MSTRG.1352.2; cmp_ref YDR038C_mRNA; class_code o; tss_id TSS1797;	XLOC_001698	MSTRG.1352.2	YDR038C_mRNA	o	TSS1797	S000002445	ENA5	Protein with similarity to P-type ATPase sodium pumps; member of the Na+ efflux ATPase family
TCONS_00001845	1	orange	YDR038C	chrIV	StringTie	transcript	527422	538504	.	-	.	transcript_id TCONS_00001845; gene_id XLOC_001698; oId MSTRG.1352.4; cmp_ref YDR038C_mRNA; class_code o; tss_id TSS1797;	XLOC_001698	MSTRG.1352.4	YDR038C_mRNA	o	TSS1797	S000002445	ENA5	Protein with similarity to P-type ATPase sodium pumps; member of the Na+ efflux ATPase family
TCONS_00001847	1	orange	YDR040C	chrIV	StringTie	transcript	535192	538467	.	-	.	transcript_id TCONS_00001847; gene_id XLOC_001698; oId YDR040C_mRNA; cmp_ref YDR040C_mRNA; class_code =; tss_id TSS1797;	XLOC_001698	YDR040C_mRNA	YDR040C_mRNA	=	TSS1797	S000002447	ENA1	P-type ATPase sodium pump; involved in Na+ and Li+ efflux to allow salt tolerance
TCONS_00001913	1	orange	YDR129C	chrIV	StringTie	transcript	713340	715379	.	-	.	transcript_id TCONS_00001913; gene_id XLOC_001758; oId YDR129C_mRNA; cmp_ref YDR129C_mRNA; class_code =; tss_id TSS1864;	XLOC_001758	YDR129C_mRNA	YDR129C_mRNA	=	TSS1864	S000002536	SAC6	Fimbrin, actin-bundling protein; cooperates with calponin/transgelin Scp1p in organization and maintenance of actin cytoskeleton; relocalizes from plasma membrane to cytoplasm upon DNA replication stress; human homologs PLS3 and LCP1 implicated in spinocerebellar ataxia type 2 (SCA2) can each complement yeast null mutant
TCONS_00002005	1	orange	YDR256C	chrIV	StringTie	transcript	968133	969680	.	-	.	transcript_id TCONS_00002005; gene_id XLOC_001841; oId YDR256C_mRNA; cmp_ref YDR256C_mRNA; class_code =; tss_id TSS1954;	XLOC_001841	YDR256C_mRNA	YDR256C_mRNA	=	TSS1954	S000002664	CTA1	Catalase A; breaks down hydrogen peroxide in the peroxisomal matrix formed by acyl-CoA oxidase (Pox1p) during fatty acid beta-oxidation
TCONS_00002042	1	orange	YDR293C	chrIV	StringTie	transcript	1045640	1049392	.	-	.	transcript_id TCONS_00002042; gene_id XLOC_001876; oId YDR293C_mRNA; cmp_ref YDR293C_mRNA; class_code =; tss_id TSS1989;	XLOC_001876	YDR293C_mRNA	YDR293C_mRNA	=	TSS1989	S000002701	SSD1	Translational repressor with a role in polar growth and wall integrity; regulated by Cbk1p phosphorylation to effect bud-specific translational control and localization of specific mRNAs; interacts with TOR pathway components; contains a functional N-terminal nuclear localization sequence and nucleocytoplasmic shuttling appears to be critical to Ssd1p function
TCONS_00002044	1	orange	YDR294C	chrIV	StringTie	transcript	1050459	1052228	.	-	.	transcript_id TCONS_00002044; gene_id XLOC_001878; oId YDR294C_mRNA; cmp_ref YDR294C_mRNA; class_code =; tss_id TSS1991;	XLOC_001878	YDR294C_mRNA	YDR294C_mRNA	=	TSS1991	S000002702	DPL1	Dihydrosphingosine phosphate lyase; regulates intracellular levels of sphingolipid long-chain base phosphates (LCBPs), degrades phosphorylated long chain bases, prefers C16 dihydrosphingosine-l-phosphate as a substrate
TCONS_00002091	1	orange	YDR349C	chrIV	StringTie	transcript	1172386	1174176	.	-	.	transcript_id TCONS_00002091; gene_id XLOC_001921; oId YDR349C_mRNA; cmp_ref YDR349C_mRNA; class_code =; tss_id TSS2036;	XLOC_001921	YDR349C_mRNA	YDR349C_mRNA	=	TSS2036	S000002757	YPS7	Putative GPI-anchored aspartic protease; member of the yapsin family of proteases involved in cell wall growth and maintenance; located in the cytoplasm and endoplasmic reticulum
TCONS_00002170	1	orange	YDR465C	chrIV	StringTie	transcript	1393336	1394574	.	-	.	transcript_id TCONS_00002170; gene_id XLOC_001994; oId YDR465C_mRNA; cmp_ref YDR465C_mRNA; class_code =; tss_id TSS2113;	XLOC_001994	YDR465C_mRNA	YDR465C_mRNA	=	TSS2113	S000002873	RMT2	Arginine N5 methyltransferase; methylates ribosomal protein Rpl12 (L12) on Arg67; relative distribution to the nucleus increases upon DNA replication stress
TCONS_00002177	1	orange	YDR475C	chrIV	StringTie	transcript	1407464	1410094	.	-	.	transcript_id TCONS_00002177; gene_id XLOC_002001; oId YDR475C_mRNA; cmp_ref YDR475C_mRNA; class_code =; tss_id TSS2120;	XLOC_002001	YDR475C_mRNA	YDR475C_mRNA	=	TSS2120	S000002883	JIP4	Protein of unknown function; previously annotated as two separate ORFs, YDR474C and YDR475C, which were merged as a result of corrections to the systematic reference sequence; JIP4 has a paralog, YOR019W, that arose from the whole genome duplication
TCONS_00002179	1	orange	YDR479C	chrIV	StringTie	transcript	1415210	1416874	.	-	.	transcript_id TCONS_00002179; gene_id XLOC_002003; oId YDR479C_mRNA; cmp_ref YDR479C_mRNA; class_code =; tss_id TSS2122;	XLOC_002003	YDR479C_mRNA	YDR479C_mRNA	=	TSS2122	S000002887	PEX29	Peroxisomal integral membrane peroxin; involved in the regulation of peroxisomal size, number and distribution; genetic interactions suggest that Pex28p and Pex29p act at steps upstream of those mediated by Pex30p, Pex31p, and Pex32p; forms ER foci upon DNA replication stress
TCONS_00002369	1	orange	YIR003W	chrIX	StringTie	transcript	360885	362924	.	+	.	transcript_id TCONS_00002369; gene_id XLOC_002171; oId YIR003W_mRNA; cmp_ref YIR003W_mRNA; class_code =; tss_id TSS2300;	XLOC_002171	YIR003W_mRNA	YIR003W_mRNA	=	TSS2300	S000001442	AIM21	Protein of unknown function; involved in mitochondrial migration along actin filament; may interact with ribosomes; GFP-fusion protein colocalizes with Sac1p to the actin cytoskeleton
TCONS_00002376	1	orange	YIR012W	chrIX	StringTie	transcript	378486	379781	.	+	.	transcript_id TCONS_00002376; gene_id XLOC_002178; oId YIR012W_mRNA; cmp_ref YIR012W_mRNA; class_code =; tss_id TSS2307;	XLOC_002178	YIR012W_mRNA	YIR012W_mRNA	=	TSS2307	S000001451	SQT1	Specific chaperone for ribosomal protein Rpl10p; binds nascent Rpl10p during translation; contains multiple WD repeats; interacts with Qsr1p in a two-hybrid assay; protein abundance increases in response to DNA replication stress
TCONS_00002377	1	orange	YIR014W	chrIX	StringTie	transcript	381086	381814	.	+	.	transcript_id TCONS_00002377; gene_id XLOC_002179; oId YIR014W_mRNA; cmp_ref YIR014W_mRNA; class_code =; tss_id TSS2308;	XLOC_002179	YIR014W_mRNA	YIR014W_mRNA	=	TSS2308	S000001453		Putative protein of unknown function; green fluorescent protein (GFP)-fusion protein localizes to the vacuole; expression directly regulated by the metabolic and meiotic transcriptional regulator Ume6p; YIR014W is a non-essential gene
TCONS_00002381	1	orange	YIR018W	chrIX	StringTie	transcript	384609	385346	.	+	.	transcript_id TCONS_00002381; gene_id XLOC_002183; oId YIR018W_mRNA; cmp_ref YIR018W_mRNA; class_code =; tss_id TSS2312;	XLOC_002183	YIR018W_mRNA	YIR018W_mRNA	=	TSS2312	S000001457	YAP5	Basic leucine zipper (bZIP) iron-sensing transcription factor; involved in diauxic shift; YAP5 has a paralog, YAP7, that arose from the whole genome duplication
TCONS_00002424	1	orange	YIL143C	chrIX	StringTie	transcript	80510	83041	.	-	.	transcript_id TCONS_00002424; gene_id XLOC_002225; oId YIL143C_mRNA; cmp_ref YIL143C_mRNA; class_code =; tss_id TSS2355;	XLOC_002225	YIL143C_mRNA	YIL143C_mRNA	=	TSS2355	S000001405	SSL2	Component of RNA polymerase transcription factor TFIIH holoenzyme; acts as a dsDNA-dependent translocase in the context of TFIIH, allowing unwinding of promoter DNA; Ssl2p alone has DNA-dependent ATPase/helicase activity; interacts functionally with TFIIB and has roles in transcription start site selection and in gene looping to juxtapose initiation and termination regions; involved in DNA repair…
TCONS_00002428	1	orange	YIL137C	chrIX	StringTie	transcript	89948	92788	.	-	.	transcript_id TCONS_00002428; gene_id XLOC_002229; oId YIL137C_mRNA; cmp_ref YIL137C_mRNA; class_code =; tss_id TSS2359;	XLOC_002229	YIL137C_mRNA	YIL137C_mRNA	=	TSS2359	S000001399	TMA108	Ribosome-associated protein that is involved in ribosome biogenesis; putative metalloprotease
TCONS_00002441	1	orange	YIL117C	chrIX	StringTie	transcript	140613	141569	.	-	.	transcript_id TCONS_00002441; gene_id XLOC_002242; oId YIL117C_mRNA; cmp_ref YIL117C_mRNA; class_code =; tss_id TSS2372;	XLOC_002242	YIL117C_mRNA	YIL117C_mRNA	=	TSS2372	S000001379	PRM5	Pheromone-regulated protein, predicted to have 1 transmembrane segment; induced during cell integrity signaling; PRM5 has a paralog, YNL058C, that arose from the whole genome duplication
TCONS_00002454	1	orange	YIL101C	chrIX	StringTie	transcript	175307	177250	.	-	.	transcript_id TCONS_00002454; gene_id XLOC_002255; oId YIL101C_mRNA; cmp_ref YIL101C_mRNA; class_code =; tss_id TSS2385;	XLOC_002255	YIL101C_mRNA	YIL101C_mRNA	=	TSS2385	S000001363	XBP1	Transcriptional repressor; binds promoter sequences of cyclin genes, CYS3, and SMF2; not expressed during log phase of growth, but induced by stress or starvation during mitosis, and late in meiosis; represses 15% of all yeast genes as cells transition to quiescence; important for maintaining G1 arrest and for longevity of quiescent cells; member of Swi4p/Mbp1p family; phosphorylated by Cdc28p; r…
TCONS_00002476	1	orange	YIL075C	chrIX	StringTie	transcript	217863	220700	.	-	.	transcript_id TCONS_00002476; gene_id XLOC_002277; oId YIL075C_mRNA; cmp_ref YIL075C_mRNA; class_code =; tss_id TSS2407;	XLOC_002277	YIL075C_mRNA	YIL075C_mRNA	=	TSS2407	S000001337	RPN2	Subunit of the 26S proteasome; substrate of the N-acetyltransferase Nat1p; protein abundance increases in response to DNA replication stress
TCONS_00002486	1	orange	YIL066C	chrIX	StringTie	transcript	238099	240708	.	-	.	transcript_id TCONS_00002486; gene_id XLOC_002285; oId YIL066C_mRNA; cmp_ref YIL066C_mRNA; class_code =; tss_id TSS2417;	XLOC_002285	YIL066C_mRNA	YIL066C_mRNA	=	TSS2417	S000001328	RNR3	Minor isoform of large subunit of ribonucleotide-diphosphate reductase; the RNR complex catalyzes rate-limiting step in dNTP synthesis, regulated by DNA replication and DNA damage checkpoint pathways via localization of small subunits; RNR3 has a paralog, RNR1, that arose from the whole genome duplication
TCONS_00002503	1	orange	YIL042C	chrIX	StringTie	transcript	275108	276292	.	-	.	transcript_id TCONS_00002503; gene_id XLOC_002300; oId YIL042C_mRNA; cmp_ref YIL042C_mRNA; class_code =; tss_id TSS2434;	XLOC_002300	YIL042C_mRNA	YIL042C_mRNA	=	TSS2434	S000001304	PKP1	Mitochondrial protein kinase; involved in negative regulation of pyruvate dehydrogenase complex activity by phosphorylating the ser-133 residue of the Pda1p subunit; acts in concert with kinase Pkp2p and phosphatases Ptc5p and Ptc6p
TCONS_00002509	1	orange	YIL033C	chrIX	StringTie	transcript	290419	291669	.	-	.	transcript_id TCONS_00002509; gene_id XLOC_002306; oId YIL033C_mRNA; cmp_ref YIL033C_mRNA; class_code =; tss_id TSS2440;	XLOC_002306	YIL033C_mRNA	YIL033C_mRNA	=	TSS2440	S000001295	BCY1	Regulatory subunit of the cyclic AMP-dependent protein kinase (PKA); PKA is a component of a signaling pathway that controls a variety of cellular processes, including metabolism, cell cycle, stress response, stationary phase, and sporulation
TCONS_00002518	1	orange	YIL023C	chrIX	StringTie	transcript	309386	310426	.	-	.	transcript_id TCONS_00002518; gene_id XLOC_002315; oId YIL023C_mRNA; cmp_ref YIL023C_mRNA; class_code =; tss_id TSS2449;	XLOC_002315	YIL023C_mRNA	YIL023C_mRNA	=	TSS2449	S000001285	YKE4	Zinc transporter; localizes to the ER; null mutant is sensitive to calcofluor white, leads to zinc accumulation in cytosol; ortholog of the mouse KE4 and member of the ZIP (ZRT, IRT-like Protein) family
TCONS_00002528	1	orange	YIL013C	chrIX	StringTie	transcript	328207	332442	.	-	.	transcript_id TCONS_00002528; gene_id XLOC_002324; oId YIL013C_mRNA; cmp_ref YIL013C_mRNA; class_code =; tss_id TSS2459;	XLOC_002324	YIL013C_mRNA	YIL013C_mRNA	=	TSS2459	S000001275	PDR11	ATP-binding cassette (ABC) transporter; multidrug transporter involved in multiple drug resistance; mediates sterol uptake when sterol biosynthesis is compromised; regulated by Pdr1p; required for anaerobic growth; PDR11 has a paralog, AUS1, that arose from the whole genome duplication
TCONS_00002540	1	orange	YIR006C	chrIX	StringTie	transcript	365466	369908	.	-	.	transcript_id TCONS_00002540; gene_id XLOC_002336; oId YIR006C_mRNA; cmp_ref YIR006C_mRNA; class_code =; tss_id TSS2471;	XLOC_002336	YIR006C_mRNA	YIR006C_mRNA	=	TSS2471	S000001445	PAN1	Part of actin cytoskeleton-regulatory complex Pan1p-Sla1p-End3p; associates with actin patches on cell cortex; promotes protein-protein interactions essential for endocytosis; binds to and activates Arp2/3 complex in vitro; phosphorylation of Thr-1225 is regulated by MAPK Hog1p in response to osmotic stress; previously thought to be a subunit of poly(A) ribonuclease
TCONS_00002571	1	orange	YbbP	chrPWAY	StringTie	transcript	8684	9505	.	+	.	transcript_id TCONS_00002571; gene_id XLOC_002366; oId YbbP; cmp_ref YbbP; class_code =; tss_id TSS2502;	XLOC_002366	YbbP	YbbP	=	TSS2502
TCONS_00002610	1	orange	YEL032W	chrV	StringTie	transcript	86937	89852	.	+	.	transcript_id TCONS_00002610; gene_id XLOC_002405; oId YEL032W_mRNA; cmp_ref YEL032W_mRNA; class_code =; tss_id TSS2541;	XLOC_002405	YEL032W_mRNA	YEL032W_mRNA	=	TSS2541	S000000758	MCM3	Protein involved in DNA replication; component of the Mcm2-7 hexameric helicase complex that binds chromatin as a part of the pre-replicative complex
TCONS_00002787	1	orange	YER169W	chrV	StringTie	transcript	523369	525759	.	+	.	transcript_id TCONS_00002787; gene_id XLOC_002570; oId YER169W_mRNA; cmp_ref YER169W_mRNA; class_code =; tss_id TSS2714;	XLOC_002570	YER169W_mRNA	YER169W_mRNA	=	TSS2714	S000000971	RPH1	JmjC domain-containing histone demethylase; specifically demethylates H3K36 tri- and dimethyl modification states; associates with actively transcribed (RNAP II) regions in vivo and specifically targets H3K36 in its trimethylation state as its substrate; transcriptional repressor of PHR1; Rph1p phosphorylation during DNA damage is under control of the MEC1-RAD53 pathway; target of stess-induced h…
TCONS_00002807	1	orange	YEL077C	chrV	SGD	transcript	264	4097	.	-	.	transcript_id TCONS_00002807; gene_id XLOC_002588; oId YEL077C_mRNA; cmp_ref YEL077C_mRNA; class_code =; tss_id TSS2734;	XLOC_002588	YEL077C_mRNA	YEL077C_mRNA	=	TSS2734	S000006409		Helicase-like protein encoded within the telomeric Y' element
TCONS_00002821	1	orange	YEL060C	chrV	StringTie	transcript	40046	41953	.	-	.	transcript_id TCONS_00002821; gene_id XLOC_002601; oId YEL060C_mRNA; cmp_ref YEL060C_mRNA; class_code =; tss_id TSS2747;	XLOC_002601	YEL060C_mRNA	YEL060C_mRNA	=	TSS2747	S000000786	PRB1	Vacuolar proteinase B (yscB) with H3 N-terminal endopeptidase activity; serine protease of the subtilisin family; involved in protein degradation in the vacuole and required for full protein degradation during sporulation; activity inhibited by Pbi2p; protein abundance increases in response to DNA replication stress; PRB1 has a paralog, YSP3, that arose from the whole genome duplication
TCONS_00002836	1	orange	YEL047C	chrV	StringTie	transcript	65385	66797	.	-	.	transcript_id TCONS_00002836; gene_id XLOC_002616; oId YEL047C_mRNA; cmp_ref YEL047C_mRNA; class_code =; tss_id TSS2762;	XLOC_002616	YEL047C_mRNA	YEL047C_mRNA	=	TSS2762	S000000773	FRD1	Soluble fumarate reductase; required with isoenzyme Osm1p for anaerobic growth; may interact with ribosomes, based on co-purification experiments; authentic, non-tagged protein is detected in purified mitochondria in high-throughput studies; similar to Arxula adeninovorans fumarate reductase; protein abundance increases in response to DNA replication stress; FRD1 has a paralog, OSM1, that arose f…
TCONS_00002926	1	orange	YER054C	chrV	StringTie	transcript	262052	263698	.	-	.	transcript_id TCONS_00002926; gene_id XLOC_002703; oId YER054C_mRNA; cmp_ref YER054C_mRNA; class_code =; tss_id TSS2852;	XLOC_002703	YER054C_mRNA	YER054C_mRNA	=	TSS2852	S000000856	GIP2	Putative regulatory subunit of protein phosphatase Glc7p; involved in glycogen metabolism; contains a conserved motif (GVNK motif) that is also found in Gac1p, Pig1p, and Pig2p; GIP2 has a paralog, PIG2, that arose from the whole genome duplication
TCONS_00002927	1	orange	YER055C	chrV	StringTie	transcript	263714	264495	.	-	.	transcript_id TCONS_00002927; gene_id XLOC_002704; oId MSTRG.2578.1; cmp_ref YER055C_mRNA; class_code p; tss_id TSS2853;	XLOC_002704	MSTRG.2578.1	YER055C_mRNA	p	TSS2853	S000000857	HIS1	ATP phosphoribosyltransferase; a hexameric enzyme, catalyzes the first step in histidine biosynthesis; mutations cause histidine auxotrophy and sensitivity to Cu, Co, and Ni salts; transcription is regulated by general amino acid control
TCONS_00002932	1	orange	YER060W-A	chrV	StringTie	transcript	273234	278164	.	-	.	transcript_id TCONS_00002932; gene_id XLOC_002709; oId MSTRG.2586.1; cmp_ref YER060W-A_mRNA; class_code x; tss_id TSS2858;	XLOC_002709	MSTRG.2586.1	YER060W-A_mRNA	x	TSS2858	S000002958	FCY22	Putative purine-cytosine permease; very similar to Fcy2p but cannot substitute for its function
TCONS_00002933	1	orange	YER061C	chrV	StringTie	transcript	278298	279626	.	-	.	transcript_id TCONS_00002933; gene_id XLOC_002710; oId YER061C_mRNA; cmp_ref YER061C_mRNA; class_code =; tss_id TSS2859;	XLOC_002710	YER061C_mRNA	YER061C_mRNA	=	TSS2859	S000000863	CEM1	Mitochondrial beta-keto-acyl synthase; possible role in fatty acid synthesis; required for mitochondrial respiration; human homolog OXSM can complement yeast cem1 null mutant
TCONS_00002961	1	orange	YER089C	chrV	StringTie	transcript	335946	337340	.	-	.	transcript_id TCONS_00002961; gene_id XLOC_002737; oId YER089C_mRNA; cmp_ref YER089C_mRNA; class_code =; tss_id TSS2887;	XLOC_002737	YER089C_mRNA	YER089C_mRNA	=	TSS2887	S000000891	PTC2	Type 2C protein phosphatase (PP2C); dephosphorylates Hog1p to limit maximal osmostress induced kinase activity; dephosphorylates Ire1p to downregulate the unfolded protein response; dephosphorylates Cdc28p; inactivates the DNA damage checkpoint; PTC2 has a paralog, PTC3, that arose from the whole genome duplication
TCONS_00002985	1	orange	YER119C	chrV	StringTie	transcript	399496	400842	.	-	.	transcript_id TCONS_00002985; gene_id XLOC_002760; oId YER119C_mRNA; cmp_ref YER119C_mRNA; class_code =; tss_id TSS2910;	XLOC_002760	YER119C_mRNA	YER119C_mRNA	=	TSS2910	S000000921	AVT6	Vacuolar aspartate and glutamate exporter; member of a family of seven genes (AVT1-7) related to vesicular GABA-glycine transporters; involved in compartmentalizing acidic amino acids in response to nitrogen starvation; AVT6 has a paralog, AVT5, that arose from the whole genome duplication
TCONS_00003007	1	orange	YER144C	chrV	StringTie	transcript	457806	460223	.	-	.	transcript_id TCONS_00003007; gene_id XLOC_002781; oId YER144C_mRNA; cmp_ref YER144C_mRNA; class_code =; tss_id TSS2931;	XLOC_002781	YER144C_mRNA	YER144C_mRNA	=	TSS2931	S000000946	UBP5	Putative ubiquitin-specific protease; concentrates at the bud neck; UBP5 has a paralog, DOA4, that arose from the whole genome duplication
TCONS_00003062	1	orange	YFL047W	chrVI	StringTie	transcript	40421	42565	.	+	.	transcript_id TCONS_00003062; gene_id XLOC_002835; oId YFL047W_mRNA; cmp_ref YFL047W_mRNA; class_code =; tss_id TSS2985;	XLOC_002835	YFL047W_mRNA	YFL047W_mRNA	=	TSS2985	S000001847	RGD2	GTPase-activating protein (RhoGAP) for Cdc42p and Rho5p; relocalizes from bud neck to cytoplasm upon DNA replication stress
TCONS_00003070	1	orange	YFL034W	chrVI	StringTie	transcript	65477	68698	.	+	.	transcript_id TCONS_00003070; gene_id XLOC_002843; oId YFL034W_mRNA; cmp_ref YFL034W_mRNA; class_code =; tss_id TSS2993;	XLOC_002843	YFL034W_mRNA	YFL034W_mRNA	=	TSS2993	S000001860		Putative integral membrane protein that interacts with Rpp0p; Rpp0p is a component of the ribosomal stalk
TCONS_00003090	1	orange	YFL007W	chrVI	StringTie	transcript	123479	129910	.	+	.	transcript_id TCONS_00003090; gene_id XLOC_002862; oId YFL007W_mRNA; cmp_ref YFL007W_mRNA; class_code =; tss_id TSS3013;	XLOC_002862	YFL007W_mRNA	YFL007W_mRNA	=	TSS3013	S000001887	BLM10	Proteasome activator; binds the core proteasome (CP) and stimulates proteasome-mediated protein degradation by inducing gate opening; required for sequestering CP into proteasome storage granule (PSG) during quiescent phase and for nuclear import of CP in proliferating cells; required for resistance to bleomycin, may be involved in protecting against oxidative damage; similar to mammalian PA200
TCONS_00003116	1	orange	YFR022W	chrVI	StringTie	transcript	196833	199034	.	+	.	transcript_id TCONS_00003116; gene_id XLOC_002886; oId YFR022W_mRNA; cmp_ref YFR022W_mRNA; class_code =; tss_id TSS3038;	XLOC_002886	YFR022W_mRNA	YFR022W_mRNA	=	TSS3038	S000001918	ROG3	Alpha-arrestin involved in ubiquitin-dependent endocytosis; contributes to desensitization of agonist-occupied alpha-factor receptor Ste2p by Rsp5p-independent internalization; PPXY motif-mediated binding of the ubiquitin ligase Rsp5p is not required for adaptation; mutation suppresses the temperature sensitivity of an mck1 rim11 double mutant; ROG3 has a paralog, ROD1, that arose from the whole …
TCONS_00003155	1	orange	YFL042C	chrVI	StringTie	transcript	45720	47744	.	-	.	transcript_id TCONS_00003155; gene_id XLOC_002923; oId YFL042C_mRNA; cmp_ref YFL042C_mRNA; class_code =; tss_id TSS3077;	XLOC_002923	YFL042C_mRNA	YFL042C_mRNA	=	TSS3077	S000001852	LAM5	Putative sterol transfer protein; one of six StART-like domain-containing proteins in yeast that may be involved in sterol transfer between intracellular membranes; conserved across eukaryotes; has both GRAM and StART-like (VASt) domains; localizes to membrane contact sites throughout the cell, including nucleus-vacuole junctions and ER-mitochondrial contact sites
TCONS_00003163	1	orange	YFL033C	chrVI	StringTie	transcript	69115	74427	.	-	.	transcript_id TCONS_00003163; gene_id XLOC_002929; oId YFL033C_mRNA; cmp_ref YFL033C_mRNA; class_code =; tss_id TSS3085;	XLOC_002929	YFL033C_mRNA	YFL033C_mRNA	=	TSS3085	S000001861	RIM15	Protein kinase involved in cell proliferation in response to nutrients; glucose-repressible; involved in signal transduction during cell proliferation in response to nutrients, specifically the establishment of stationary phase; identified as a regulator of IME2; phosphorylates Igo1p and Igo2p; substrate of Pho80p-Pho85p kinase
TCONS_00003260	1	orange	YGL245W	chrVII	StringTie	transcript	39023	41149	.	+	.	transcript_id TCONS_00003260; gene_id XLOC_003021; oId YGL245W_mRNA; cmp_ref YGL245W_mRNA; class_code =; tss_id TSS3181;	XLOC_003021	YGL245W_mRNA	YGL245W_mRNA	=	TSS3181	S000003214	GUS1	Glutamyl-tRNA synthetase (GluRS); forms a complex with methionyl-tRNA synthetase (Mes1p) and Arc1p; complex formation increases the catalytic efficiency of both tRNA synthetases and ensures their correct localization to the cytoplasm; protein abundance increases in response to DNA replication stress
TCONS_00003267	1	orange	YGL234W	chrVII	StringTie	transcript	56482	58890	.	+	.	transcript_id TCONS_00003267; gene_id XLOC_003028; oId YGL234W_mRNA; cmp_ref YGL234W_mRNA; class_code =; tss_id TSS3188;	XLOC_003028	YGL234W_mRNA	YGL234W_mRNA	=	TSS3188	S000003203	ADE5,7	Enzyme of the 'de novo' purine nucleotide biosynthetic pathway; contains aminoimidazole ribotide synthetase and glycinamide ribotide synthetase activities
TCONS_00003288	1	orange	YGL207W	chrVII	StringTie	transcript	98969	102076	.	+	.	transcript_id TCONS_00003288; gene_id XLOC_003049; oId YGL207W_mRNA; cmp_ref YGL207W_mRNA; class_code =; tss_id TSS3209;	XLOC_003049	YGL207W_mRNA	YGL207W_mRNA	=	TSS3209	S000003175	SPT16	Subunit of the heterodimeric FACT complex (Spt16p-Pob3p); FACT associates with chromatin via interaction with Nhp6Ap and Nhp6Bp, and reorganizes nucleosomes to facilitate access to DNA by RNA and DNA polymerases; SPT16 specifically required for diauxic shift-induced H2B deposition onto rDNA genes; some mutations cause reduced nucleosome occupancy over highly transcribed regions of the yeast genome
TCONS_00003324	1	orange	YGL156W	chrVII	StringTie	transcript	210416	213667	.	+	.	transcript_id TCONS_00003324; gene_id XLOC_003084; oId YGL156W_mRNA; cmp_ref YGL156W_mRNA; class_code =; tss_id TSS3245;	XLOC_003084	YGL156W_mRNA	YGL156W_mRNA	=	TSS3245	S000003124	AMS1	Vacuolar alpha mannosidase; involved in free oligosaccharide (fOS) degradation; delivered to the vacuole in a novel pathway separate from the secretory pathway
TCONS_00003334	1	orange	YGL137W	chrVII	StringTie	transcript	249869	252738	.	+	.	transcript_id TCONS_00003334; gene_id XLOC_003094; oId YGL137W_mRNA; cmp_ref YGL137W_mRNA; class_code =; tss_id TSS3255;	XLOC_003094	YGL137W_mRNA	YGL137W_mRNA	=	TSS3255	S000003105	SEC27	Essential beta'-coat protein of the COPI coatomer; involved in ER-to-Golgi and Golgi-to-ER transport; contains WD40 domains that mediate cargo selective interactions; 45% sequence identity to mammalian beta'-COP
TCONS_00003352	1	orange	YGL111W	chrVII	StringTie	transcript	299978	301369	.	+	.	transcript_id TCONS_00003352; gene_id XLOC_003112; oId YGL111W_mRNA; cmp_ref YGL111W_mRNA; class_code =; tss_id TSS3273;	XLOC_003112	YGL111W_mRNA	YGL111W_mRNA	=	TSS3273	S000003079	NSA1	Constituent of 66S pre-ribosomal particles; involved in 60S ribosomal subunit biogenesis
TCONS_00003380	1	orange	YGL073W	chrVII	StringTie	transcript	368753	371254	.	+	.	transcript_id TCONS_00003380; gene_id XLOC_003139; oId YGL073W_mRNA; cmp_ref YGL073W_mRNA; class_code =; tss_id TSS3301;	XLOC_003139	YGL073W_mRNA	YGL073W_mRNA	=	TSS3301	S000003041	HSF1	Trimeric heat shock transcription factor; activates multiple genes in response to highly diverse stresses, including hyperthermia; recognizes variable heat shock elements (HSEs) consisting of inverted NGAAN repeats; monitors translational status of cell at the ribosome through an RQC (Ribosomal Quality Control)-mediated translation-stress signal; involved in diauxic shift; posttranslationally reg…
TCONS_00003388	1	orange	YGL062W	chrVII	StringTie	transcript	385196	388732	.	+	.	transcript_id TCONS_00003388; gene_id XLOC_003146; oId YGL062W_mRNA; cmp_ref YGL062W_mRNA; class_code =; tss_id TSS3309;	XLOC_003146	YGL062W_mRNA	YGL062W_mRNA	=	TSS3309	S000003030	PYC1	Pyruvate carboxylase isoform; cytoplasmic enzyme that converts pyruvate to oxaloacetate; differentially regulated than isoform Pyc2p; mutations in the human homolog are associated with lactic acidosis; PYC1 has a paralog, PYC2, that arose from the whole genome duplication
TCONS_00003447	1	orange	YGR014W	chrVII	StringTie	transcript	516943	520863	.	+	.	transcript_id TCONS_00003447; gene_id XLOC_003201; oId YGR014W_mRNA; cmp_ref YGR014W_mRNA; class_code =; tss_id TSS3368;	XLOC_003201	YGR014W_mRNA	YGR014W_mRNA	=	TSS3368	S000003246	MSB2	Mucin family member involved in various signaling pathways; functions as osmosensor in the Sho1p-mediated HOG pathway; functions in Cdc42p- and MAP kinase-dependent filamentous growth signaling pathway; processed into secreted and cell-associated forms by aspartyl protease Yps1p; potential Cdc28p substrate
TCONS_00003453	1	orange	YGR023W	chrVII	StringTie	transcript	529264	530919	.	+	.	transcript_id TCONS_00003453; gene_id XLOC_003207; oId YGR023W_mRNA; cmp_ref YGR023W_mRNA; class_code =; tss_id TSS3374;	XLOC_003207	YGR023W_mRNA	YGR023W_mRNA	=	TSS3374	S000003255	MTL1	Putative plasma membrane sensor; involved in cell integrity signaling and stress response during glucose starvation and oxidative stress; has structural and functional similarity to Mid2p; MTL1 has a paralog, MID2, that arose from the whole genome duplication
TCONS_00003465	1	orange	YGR032W	chrVII	StringTie	transcript	548264	553951	.	+	.	transcript_id TCONS_00003465; gene_id XLOC_003216; oId YGR032W_mRNA; cmp_ref YGR032W_mRNA; class_code =; tss_id TSS3384;	XLOC_003216	YGR032W_mRNA	YGR032W_mRNA	=	TSS3384	S000003264	GSC2	Catalytic subunit of 1,3-beta-glucan synthase; involved in formation of the inner layer of the spore wall; activity positively regulated by Rho1p and negatively by Smk1p; GSC2 has a paralog, FKS1, that arose from the whole genome duplication
TCONS_00003479	1	orange	YGR054W	chrVII	StringTie	transcript	596693	598621	.	+	.	transcript_id TCONS_00003479; gene_id XLOC_003229; oId YGR054W_mRNA; cmp_ref YGR054W_mRNA; class_code =; tss_id TSS3398;	XLOC_003229	YGR054W_mRNA	YGR054W_mRNA	=	TSS3398	S000003286		Eukaryotic initiation factor (eIF) 2A; associates specifically with both 40S subunits and 80 S ribosomes, and interacts genetically with both eIF5b and eIF4E; homologous to mammalian eIF2A
TCONS_00003507	1	orange	YGR092W	chrVII	StringTie	transcript	668189	669907	.	+	.	transcript_id TCONS_00003507; gene_id XLOC_003257; oId YGR092W_mRNA; cmp_ref YGR092W_mRNA; class_code =; tss_id TSS3426;	XLOC_003257	YGR092W_mRNA	YGR092W_mRNA	=	TSS3426	S000003324	DBF2	Ser/Thr kinase involved in transcription and stress response; functions as part of a network of genes in exit from mitosis; localization is cell cycle regulated; activated by Cdc15p during the exit from mitosis; also plays a role in regulating the stability of SWI5 and CLB2 mRNAs; phosphorylates Chs2p to regulate primary septum formation and Hof1p to regulate cytokinesis; DBF2 has a paralog, DBF2…
TCONS_00003511	1	orange	YGR097W	chrVII	StringTie	transcript	678695	682135	.	+	.	transcript_id TCONS_00003511; gene_id XLOC_003261; oId YGR097W_mRNA; cmp_ref YGR097W_mRNA; class_code =; tss_id TSS3430;	XLOC_003261	YGR097W_mRNA	YGR097W_mRNA	=	TSS3430	S000003329	ASK10	Regulator of the Fps1p glycerol channel; under nonstress conditions, binds to Fps1p to positively regulate glycerol transport; under osmotic stress, multiple phosphorylation by Hog1p causes Ask10p to dissociate from Fps1p; forms homodimers and heterodimerizes with paralog Rgc1p; phosphorylated in response to oxidative stress; has a role in destruction of Ssn8p; associates with RNA polymerase II h…
TCONS_00003576	1	orange	YGR162W	chrVII	StringTie	transcript	824059	826917	.	+	.	transcript_id TCONS_00003576; gene_id XLOC_003322; oId YGR162W_mRNA; cmp_ref YGR162W_mRNA; class_code =; tss_id TSS3493;	XLOC_003322	YGR162W_mRNA	YGR162W_mRNA	=	TSS3493	S000003394	TIF4631	Translation initiation factor eIF4G; subunit of the mRNA cap-binding protein complex (eIF4F) that also contains eIF4E (Cdc33p); interacts with Pab1p and with eIF4A (Tif1p); also has a role in biogenesis of the large ribosomal subunit; TIF4631 has a paralog, TIF4632, that arose from the whole genome duplication
TCONS_00003707	1	orange	YGL203C	chrVII	StringTie	transcript	112475	114664	.	-	.	transcript_id TCONS_00003707; gene_id XLOC_003449; oId YGL203C_mRNA; cmp_ref YGL203C_mRNA; class_code =; tss_id TSS3624;	XLOC_003449	YGL203C_mRNA	YGL203C_mRNA	=	TSS3624	S000003171	KEX1	Cell death protease essential for hypochlorite-induced apoptosis; involved in the processing of killer toxin and alpha factor precursor; cleaves Lys and Arg residues from the C-terminus of peptides and proteins
TCONS_00003709	1	orange	YGL201C	chrVII	StringTie	transcript	117854	120907	.	-	.	transcript_id TCONS_00003709; gene_id XLOC_003451; oId YGL201C_mRNA; cmp_ref YGL201C_mRNA; class_code =; tss_id TSS3626;	XLOC_003451	YGL201C_mRNA	YGL201C_mRNA	=	TSS3626	S000003169	MCM6	Protein involved in DNA replication; component of the Mcm2-7 hexameric helicase complex that binds chromatin as a part of the pre-replicative complex; forms a subcomplex with Mcm4p and Mcm7p
TCONS_00003735	1	orange	YGL173C	chrVII	StringTie	transcript	175527	180113	.	-	.	transcript_id TCONS_00003735; gene_id XLOC_003468; oId YGL173C_mRNA; cmp_ref YGL173C_mRNA; class_code =; tss_id TSS3648;	XLOC_003468	YGL173C_mRNA	YGL173C_mRNA	=	TSS3648	S000003141	XRN1	Evolutionarily-conserved 5'-3' exonuclease; component of cytoplasmic processing (P) bodies involved in mRNA decay; also enters the nucleus and positively regulates transcription initiation and elongation; plays a role in microtubule-mediated processes, filamentous growth, ribosomal RNA maturation, and telomere maintenance; activated by the scavenger decapping enzyme Dcs1p
TCONS_00003842	1	orange	YGL027C	chrVII	StringTie	transcript	443642	446143	.	-	.	transcript_id TCONS_00003842; gene_id XLOC_003569; oId YGL027C_mRNA; cmp_ref YGL027C_mRNA; class_code =; tss_id TSS3752;	XLOC_003569	YGL027C_mRNA	YGL027C_mRNA	=	TSS3752	S000002995	CWH41	Processing alpha glucosidase I; ER type II integral membrane N-glycoprotein involved in assembly of cell wall beta 1,6 glucan and asparagine-linked protein glycosylation; also involved in ER protein quality control and sensing of ER stress
TCONS_00003843	1	orange	YGL026C	chrVII	StringTie	transcript	446412	448535	.	-	.	transcript_id TCONS_00003843; gene_id XLOC_003570; oId YGL026C_mRNA; cmp_ref YGL026C_mRNA; class_code =; tss_id TSS3753;	XLOC_003570	YGL026C_mRNA	YGL026C_mRNA	=	TSS3753	S000002994	TRP5	Tryptophan synthase; catalyzes the last step of tryptophan biosynthesis; regulated by the general control system of amino acid biosynthesis
TCONS_00003845	1	orange	YGL023C	chrVII	StringTie	transcript	450197	452104	.	-	.	transcript_id TCONS_00003845; gene_id XLOC_003572; oId YGL023C_mRNA; cmp_ref YGL023C_mRNA; class_code =; tss_id TSS3755;	XLOC_003572	YGL023C_mRNA	YGL023C_mRNA	=	TSS3755	S000002991	PIB2	Protein of unknown function; contains FYVE domain; similar to Fab1 and Vps27
TCONS_00003907	1	orange	YGR061C	chrVII	StringTie	transcript	611889	615965	.	-	.	transcript_id TCONS_00003907; gene_id XLOC_003629; oId YGR061C_mRNA; cmp_ref YGR061C_mRNA; class_code =; tss_id TSS3814;	XLOC_003629	YGR061C_mRNA	YGR061C_mRNA	=	TSS3814	S000003293	ADE6	Formylglycinamidine-ribonucleotide (FGAM)-synthetase; catalyzes a step in the 'de novo' purine nucleotide biosynthetic pathway
TCONS_00003996	1	orange	YGR178C	chrVII	StringTie	transcript	851047	853215	.	-	.	transcript_id TCONS_00003996; gene_id XLOC_003711; oId YGR178C_mRNA; cmp_ref YGR178C_mRNA; class_code =; tss_id TSS3901;	XLOC_003711	YGR178C_mRNA	YGR178C_mRNA	=	TSS3901	S000003410	PBP1	Component of glucose deprivation induced stress granules; involved in P-body-dependent granule assembly; similar to human ataxin-2; interacts with Pab1p to regulate mRNA polyadenylation; interacts with Mkt1p to regulate HO translation; protein increases in abundance and relative distribution to the nucleus increases upon DNA replication stress
TCONS_00004017	1	orange	YGR200C	chrVII	StringTie	transcript	899904	902270	.	-	.	transcript_id TCONS_00004017; gene_id XLOC_003732; oId YGR200C_mRNA; cmp_ref YGR200C_mRNA; class_code =; tss_id TSS3922;	XLOC_003732	YGR200C_mRNA	YGR200C_mRNA	=	TSS3922	S000003432	ELP2	Subunit of Elongator complex; binds to microtubules via conserved alkaline residues; has two seven-bladed WD40 &#946; propellers; Elongator complex is required for modification of wobble nucleosides in tRNA; target of Kluyveromyces lactis zymocin
TCONS_00004037	1	orange	YGR224W	chrVII	StringTie	transcript	942364	944777	.	-	.	transcript_id TCONS_00004037; gene_id XLOC_003751; oId MSTRG.3680.1; cmp_ref YGR224W_mRNA; class_code x; tss_id TSS3941;	XLOC_003751	MSTRG.3680.1	YGR224W_mRNA	x	TSS3941	S000003456	AZR1	Plasma membrane transporter of the major facilitator superfamily; involved in resistance to azole drugs such as ketoconazole and fluconazole
TCONS_00004049	1	orange	YGR240C	chrVII	StringTie	transcript	970771	973734	.	-	.	transcript_id TCONS_00004049; gene_id XLOC_003763; oId YGR240C_mRNA; cmp_ref YGR240C_mRNA; class_code =; tss_id TSS3953;	XLOC_003763	YGR240C_mRNA	YGR240C_mRNA	=	TSS3953	S000003472	PFK1	Alpha subunit of heterooctameric phosphofructokinase; involved in glycolysis, indispensable for anaerobic growth, activated by fructose-2,6-bisphosphate and AMP, mutation inhibits glucose induction of cell cycle-related genes
TCONS_00004062	1	orange	YGR255C	chrVII	StringTie	transcript	1002523	1003962	.	-	.	transcript_id TCONS_00004062; gene_id XLOC_003776; oId YGR255C_mRNA; cmp_ref YGR255C_mRNA; class_code =; tss_id TSS3966;	XLOC_003776	YGR255C_mRNA	YGR255C_mRNA	=	TSS3966	S000003487	COQ6	Flavin-dependent monooxygenase involved in ubiquinone biosynthesis; responsible for hydroxylation at position C5 and deamination at C4 during ubiquinone (Coenzyme Q) biosynthesis; localizes to matrix face of mitochondrial inner membrane in a large complex with other ubiquinone biosynthetic enzymes; human homolog COQ6 can complement yeast null mutant and is implicated in steroid-resistant nephroti…
TCONS_00004065	1	orange	YGR258C	chrVII	StringTie	transcript	1007671	1010766	.	-	.	transcript_id TCONS_00004065; gene_id XLOC_003779; oId YGR258C_mRNA; cmp_ref YGR258C_mRNA; class_code =; tss_id TSS3969;	XLOC_003779	YGR258C_mRNA	YGR258C_mRNA	=	TSS3969	S000003490	RAD2	Single-stranded DNA endonuclease; cleaves single-stranded DNA during nucleotide excision repair to excise damaged DNA; subunit of Nucleotide Excision Repair Factor 3 (NEF3); homolog of human XPG protein
TCONS_00004158	1	orange	YHR032W	chrVIII	StringTie	transcript	173344	175089	.	+	.	transcript_id TCONS_00004158; gene_id XLOC_003869; oId YHR032W_mRNA; cmp_ref YHR032W_mRNA; class_code =; tss_id TSS4060;	XLOC_003869	YHR032W_mRNA	YHR032W_mRNA	=	TSS4060	S000001074	ERC1	Member of the multi-drug and toxin extrusion (MATE) family; the MATE family is part of the multidrug/oligosaccharidyl-lipid/polysaccharide (MOP) exporter superfamily; overproduction confers ethionine resistance and accumulation of S-adenosylmethionine
TCONS_00004191	1	orange	YHR072W	chrVIII	StringTie	transcript	239098	241293	.	+	.	transcript_id TCONS_00004191; gene_id XLOC_003899; oId YHR072W_mRNA; cmp_ref YHR072W_mRNA; class_code =; tss_id TSS4093;	XLOC_003899	YHR072W_mRNA	YHR072W_mRNA	=	TSS4093	S000001114	ERG7	Lanosterol synthase; an essential enzyme that catalyzes the cyclization of squalene 2,3-epoxide, a step in ergosterol biosynthesis
TCONS_00004193	1	orange	YHR073W	chrVIII	StringTie	transcript	242582	245572	.	+	.	transcript_id TCONS_00004193; gene_id XLOC_003901; oId YHR073W_mRNA; cmp_ref YHR073W_mRNA; class_code =; tss_id TSS4095;	XLOC_003901	YHR073W_mRNA	YHR073W_mRNA	=	TSS4095	S000001115	OSH3	Member of an oxysterol-binding protein family; this family has seven members in S. cerevisiae; family members have overlapping, redundant functions in sterol metabolism and collectively perform a function essential for viability; contains FFAT motif; interacts with ER anchor Scs2p at patches at the plasma membrane; regulated by sterol binding
TCONS_00004216	1	orange	YHR105W	chrVIII	StringTie	transcript	324766	325410	.	+	.	transcript_id TCONS_00004216; gene_id XLOC_003923; oId YHR105W_mRNA; cmp_ref YHR105W_mRNA; class_code =; tss_id TSS4118;	XLOC_003923	YHR105W_mRNA	YHR105W_mRNA	=	TSS4118	S000001147	YPT35	Endosomal protein of unknown function; contains a phox (PX) homology domain; binds to both phosphatidylinositol-3-phosphate (PtdIns(3)P) and proteins involved in ER-Golgi or vesicular transport
TCONS_00004292	1	orange	YHR200W	chrVIII	StringTie	transcript	499079	499885	.	+	.	transcript_id TCONS_00004292; gene_id XLOC_003996; oId YHR200W_mRNA; cmp_ref YHR200W_mRNA; class_code =; tss_id TSS4191;	XLOC_003996	YHR200W_mRNA	YHR200W_mRNA	=	TSS4191	S000001243	RPN10	Non-ATPase base subunit of the 19S RP of the 26S proteasome; N-terminus plays a role in maintaining the structural integrity of the regulatory particle (RP); binds selectively to polyubiquitin chains; homolog of the mammalian S5a protein
TCONS_00004293	1	orange	YHR202W	chrVIII	StringTie	transcript	502388	504196	.	+	.	transcript_id TCONS_00004293; gene_id XLOC_003997; oId YHR202W_mRNA; cmp_ref YHR202W_mRNA; class_code =; tss_id TSS4192;	XLOC_003997	YHR202W_mRNA	YHR202W_mRNA	=	TSS4192	S000001245		Putative protein of unknown function; green fluorescent protein (GFP)-fusion protein localizes to the vacuole, while HA-tagged protein is found in the soluble fraction, suggesting cytoplasmic localization
TCONS_00004294	1	orange	YHR204W	chrVIII	StringTie	transcript	506319	508709	.	+	.	transcript_id TCONS_00004294; gene_id XLOC_003998; oId YHR204W_mRNA; cmp_ref YHR204W_mRNA; class_code =; tss_id TSS4193;	XLOC_003998	YHR204W_mRNA	YHR204W_mRNA	=	TSS4193	S000001247	MNL1	Alpha-1,2-specific exomannosidase of the endoplasmic reticulum; in complex with Pdi1p, generates a Man7GlcNac2 oligosaccharide signal on glycoproteins destined for ubiquitin-proteasome degradation; human homolog EDEM1 can complement yeast null mutant
TCONS_00004295	1	orange	YHR205W	chrVIII	StringTie	transcript	509363	511837	.	+	.	transcript_id TCONS_00004295; gene_id XLOC_003999; oId YHR205W_mRNA; cmp_ref YHR205W_mRNA; class_code =; tss_id TSS4194;	XLOC_003999	YHR205W_mRNA	YHR205W_mRNA	=	TSS4194	S000001248	SCH9	AGC family protein kinase; functional ortholog of mammalian S6 kinase; phosphorylated by Tor1p and required for TORC1-mediated regulation of ribosome biogenesis, translation initiation, and entry into G0 phase; involved in transactivation of osmostress-responsive genes; regulates G1 progression, cAPK activity and nitrogen activation of the FGM pathway; integrates nutrient signals and stress signa…
TCONS_00004299	1	orange	YHR211W	chrVIII	StringTie	transcript	525392	528619	.	+	.	transcript_id TCONS_00004299; gene_id XLOC_004003; oId YHR211W_mRNA; cmp_ref YHR211W_mRNA; class_code =; tss_id TSS4198;	XLOC_004003	YHR211W_mRNA	YHR211W_mRNA	=	TSS4198	S000001254	FLO5	Lectin-like cell wall protein (flocculin) involved in flocculation; binds mannose chains on the surface of other cells, confers floc-forming ability that is chymotrypsin resistant but heat labile; FLO5 has a paralog, FLO1, that arose from a segmental duplication
TCONS_00004308	1	orange	YHR216W	chrVIII	StringTie	transcript	554396	555967	.	+	.	transcript_id TCONS_00004308; gene_id XLOC_004012; oId YHR216W_mRNA; cmp_ref YHR216W_mRNA; class_code =; tss_id TSS4207;	XLOC_004012	YHR216W_mRNA	YHR216W_mRNA	=	TSS4207	S000001259	IMD2	Inosine monophosphate dehydrogenase; catalyzes the rate-limiting step in GTP biosynthesis, expression is induced by mycophenolic acid resulting in resistance to the drug, expression is repressed by nutrient limitation; IMD2 has a paralog, YAR073W/YAR075W, that arose from a segmental duplication
TCONS_00004335	1	orange	YHL023C	chrVIII	StringTie	transcript	59123	62563	.	-	.	transcript_id TCONS_00004335; gene_id XLOC_004035; oId YHL023C_mRNA; cmp_ref YHL023C_mRNA; class_code =; tss_id TSS4231;	XLOC_004035	YHL023C_mRNA	YHL023C_mRNA	=	TSS4231	S000001015	NPR3	Subunit of the Iml1p/SEACIT complex; SEACIT (Iml1p-Npr2p-Npr3p) is a subcomplex of SEAC, a coatomer-related complex that associates dynamically with the vacuole; Npr3p may have a structural or regulatory role, supporting Iml1p function as a GAP for the Rag family GTPase Gtr1p, and leading to inhibition of TORC1 signaling in response to amino acid deprivation; SEACIT is required for non-nitrogen-s…
TCONS_00004339	1	orange	YHL019C	chrVIII	StringTie	transcript	67731	69548	.	-	.	transcript_id TCONS_00004339; gene_id XLOC_004039; oId YHL019C_mRNA; cmp_ref YHL019C_mRNA; class_code =; tss_id TSS4235;	XLOC_004039	YHL019C_mRNA	YHL019C_mRNA	=	TSS4235	S000001011	APM2	Protein of unknown function; homologous to the medium chain of mammalian clathrin-associated protein complex; involved in vesicular transport
TCONS_00004384	1	orange	YHR027C	chrVIII	StringTie	transcript	161730	164711	.	-	.	transcript_id TCONS_00004384; gene_id XLOC_004082; oId YHR027C_mRNA; cmp_ref YHR027C_mRNA; class_code =; tss_id TSS4279;	XLOC_004082	YHR027C_mRNA	YHR027C_mRNA	=	TSS4279	S000001069	RPN1	Non-ATPase base subunit of the 19S RP of the 26S proteasome; may participate in the recognition of several ligands of the proteasome; contains a leucine-rich repeat (LRR) domain, a site for protein-protein interactions; RP is the acronym for regulatory particle
TCONS_00004385	1	orange	YHR028C	chrVIII	StringTie	transcript	164978	167434	.	-	.	transcript_id TCONS_00004385; gene_id XLOC_004083; oId YHR028C_mRNA; cmp_ref YHR028C_mRNA; class_code =; tss_id TSS4280;	XLOC_004083	YHR028C_mRNA	YHR028C_mRNA	=	TSS4280	S000001070	DAP2	Dipeptidyl aminopeptidase; synthesized as a glycosylated precursor; localizes to the vacuolar membrane; similar to Ste13p
TCONS_00004393	1	orange	YHR034C	chrVIII	StringTie	transcript	176965	177999	.	-	.	transcript_id TCONS_00004393; gene_id XLOC_004091; oId YHR034C_mRNA; cmp_ref YHR034C_mRNA; class_code =; tss_id TSS4288;	XLOC_004091	YHR034C_mRNA	YHR034C_mRNA	=	TSS4288	S000001076	PIH1	Component of the conserved R2TP complex (Rvb1-Rvb2-Tah1-Pih1); R2TP complex interacts with Hsp90 (Hsp82p and Hsc82p) to mediate assembly large protein complexes such as box C/D snoRNPs and RNA polymerase II
TCONS_00004402	1	orange	YHR047C	chrVIII	StringTie	transcript	198740	201310	.	-	.	transcript_id TCONS_00004402; gene_id XLOC_004099; oId YHR047C_mRNA; cmp_ref YHR047C_mRNA; class_code =; tss_id TSS4296;	XLOC_004099	YHR047C_mRNA	YHR047C_mRNA	=	TSS4296	S000001089	AAP1	Arginine/alanine amino peptidase; overproduction stimulates glycogen accumulation; AAP1 has a paralog, APE2, that arose from the whole genome duplication
TCONS_00004413	1	orange	YHR058C	chrVIII	StringTie	transcript	218997	219884	.	-	.	transcript_id TCONS_00004413; gene_id XLOC_004106; oId YHR058C_mRNA; cmp_ref YHR058C_mRNA; class_code =; tss_id TSS4306;	XLOC_004106	YHR058C_mRNA	YHR058C_mRNA	=	TSS4306	S000001100	MED6	Subunit of the RNA polymerase II mediator complex; associates with core polymerase subunits to form the RNA polymerase II holoenzyme; essential for transcriptional regulation; protein abundance increases in response to DNA replication stress
TCONS_00004448	1	orange	YHR097C	chrVIII	StringTie	transcript	297385	298609	.	-	.	transcript_id TCONS_00004448; gene_id XLOC_004139; oId YHR097C_mRNA; cmp_ref YHR097C_mRNA; class_code =; tss_id TSS4339;	XLOC_004139	YHR097C_mRNA	YHR097C_mRNA	=	TSS4339	S000001139		Putative protein of unknown function; green fluorescent protein (GFP)-fusion protein localizes to the cytoplasm and the nucleus; YHR097C has a paralog, PAL1, that arose from the whole genome duplication
TCONS_00004581	1	orange	YJL159W	chrX	StringTie	transcript	120449	121690	.	+	.	transcript_id TCONS_00004581; gene_id XLOC_004264; oId YJL159W_mRNA; cmp_ref YJL159W_mRNA; class_code =; tss_id TSS4470;	XLOC_004264	YJL159W_mRNA	YJL159W_mRNA	=	TSS4470	S000003695	HSP150	O-mannosylated heat shock protein; secreted and covalently attached to the cell wall via beta-1,3-glucan and disulfide bridges; required for cell wall stability; induced by heat shock, oxidative stress, and nitrogen limitation; HSP150 has a paralog, PIR3, that arose from the whole genome duplication
TCONS_00004641	1	orange	YJL082W	chrX	StringTie	transcript	281185	283380	.	+	.	transcript_id TCONS_00004641; gene_id XLOC_004319; oId YJL082W_mRNA; cmp_ref YJL082W_mRNA; class_code =; tss_id TSS4529;	XLOC_004319	YJL082W_mRNA	YJL082W_mRNA	=	TSS4529	S000003618	IML2	Protein of unknown function; the authentic, non-tagged protein is detected in highly purified mitochondria in high-throughput studies; protein abundance increases in response to DNA replication stress; IML2 has a paralog, YKR018C, that arose from the whole genome duplication
TCONS_00004672	1	orange	YJL042W	chrX	StringTie	transcript	361249	365445	.	+	.	transcript_id TCONS_00004672; gene_id XLOC_004349; oId YJL042W_mRNA; cmp_ref YJL042W_mRNA; class_code =; tss_id TSS4559;	XLOC_004349	YJL042W_mRNA	YJL042W_mRNA	=	TSS4559	S000003578	MHP1	Microtubule-associated protein involved in microtubule organization; involved in assembly and stabilization of microtubules; overproduction results in cell cycle arrest at G2 phase; similar to Drosophila protein MAP and to mammalian MAP4 proteins
TCONS_00004703	1	orange	YJR006W	chrX	StringTie	transcript	449202	450665	.	+	.	transcript_id TCONS_00004703; gene_id XLOC_004378; oId YJR006W_mRNA; cmp_ref YJR006W_mRNA; class_code =; tss_id TSS4589;	XLOC_004378	YJR006W_mRNA	YJR006W_mRNA	=	TSS4589	S000003766	POL31	Subunit of DNA polymerase delta (polymerase III); essential for cell viability; involved in DNA replication and DNA repair; forms a complex with Rev3p, Rev7p and Pol32p; relocalizes to the cytosol in response to hypoxia
TCONS_00004725	1	orange	YJR046W	chrX	StringTie	transcript	522048	523862	.	+	.	transcript_id TCONS_00004725; gene_id XLOC_004398; oId YJR046W_mRNA; cmp_ref YJR046W_mRNA; class_code =; tss_id TSS4609;	XLOC_004398	YJR046W_mRNA	YJR046W_mRNA	=	TSS4609	S000003807	TAH11	DNA replication licensing factor; required for pre-replication complex assembly
TCONS_00004745	1	orange	YJR064W	chrX	StringTie	transcript	555914	557602	.	+	.	transcript_id TCONS_00004745; gene_id XLOC_004418; oId YJR064W_mRNA; cmp_ref YJR064W_mRNA; class_code =; tss_id TSS4629;	XLOC_004418	YJR064W_mRNA	YJR064W_mRNA	=	TSS4629	S000003825	CCT5	Subunit of the cytosolic chaperonin Cct ring complex; related to Tcp1p, required for the assembly of actin and tubulins in vivo
TCONS_00004759	1	orange	YJR092W	chrX	StringTie	transcript	598735	603078	.	+	.	transcript_id TCONS_00004759; gene_id XLOC_004430; oId YJR092W_mRNA; cmp_ref YJR092W_mRNA; class_code =; tss_id TSS4643;	XLOC_004430	YJR092W_mRNA	YJR092W_mRNA	=	TSS4643	S000003852	BUD4	Anillin-like protein involved in bud-site selection; required for the axial budding pattern; localizes with septins to the bud neck in mitosis and may constitute an axial landmark for the next round of budding; required for the formation and disassembly of the double septin ring structure, and generally for septin organization; in vivo substrate of Cdc28p/Clb2p
TCONS_00004892	1	orange	YJL127C	chrX	StringTie	transcript	182298	184220	.	-	.	transcript_id TCONS_00004892; gene_id XLOC_004557; oId YJL127C_mRNA; cmp_ref YJL127C_mRNA; class_code =; tss_id TSS4775;	XLOC_004557	YJL127C_mRNA	YJL127C_mRNA	=	TSS4775	S000003663	SPT10	Histone H3 acetylase with a role in transcriptional regulation; sequence-specific activator of histone genes, binds specifically and cooperatively to pairs of UAS elements in core histone promoters, functions at or near TATA box; involved in S phase-specific acetylation of H3K56 at histone promoters, which is required for recruitment of SWI/SNF nucleosome remodeling complex and subsequent transcr…
TCONS_00004913	1	orange	YJL094C	chrX	StringTie	transcript	251821	254442	.	-	.	transcript_id TCONS_00004913; gene_id XLOC_004577; oId YJL094C_mRNA; cmp_ref YJL094C_mRNA; class_code =; tss_id TSS4796;	XLOC_004577	YJL094C_mRNA	YJL094C_mRNA	=	TSS4796	S000003630	KHA1	Putative K+/H+ antiporter; has a probable role in intracellular cation homeostasis; localized to Golgi vesicles and detected in highly purified mitochondria in high-throughput studies
TCONS_00004922	1	orange	YJL080C	chrX	StringTie	transcript	285558	289226	.	-	.	transcript_id TCONS_00004922; gene_id XLOC_004585; oId YJL080C_mRNA; cmp_ref YJL080C_mRNA; class_code =; tss_id TSS4805;	XLOC_004585	YJL080C_mRNA	YJL080C_mRNA	=	TSS4805	S000003616	SCP160	Essential RNA-binding G protein effector of mating response pathway; ligand-activated RNA-binding protein that delivers RNAs involved in polarization and perpetualizing mating signal to shmoo tip during pheromone signaling; Scp160p-mediated RNA trafficking essential for chemotropism and successful mating; mainly associated with nuclear envelope and ER, interacts in mRNA-dependent manner with tran…
TCONS_00004940	1	orange	YJL056C	chrX	StringTie	transcript	330431	333073	.	-	.	transcript_id TCONS_00004940; gene_id XLOC_004603; oId YJL056C_mRNA; cmp_ref YJL056C_mRNA; class_code =; tss_id TSS4823;	XLOC_004603	YJL056C_mRNA	YJL056C_mRNA	=	TSS4823	S000003592	ZAP1	Zinc-regulated transcription factor; binds to zinc-responsive promoters to induce transcription of certain genes in presence of zinc, represses other genes in low zinc; regulates its own transcription; contains seven zinc-finger domains
TCONS_00004994	1	orange	YJR016C	chrX	StringTie	transcript	464451	466208	.	-	.	transcript_id TCONS_00004994; gene_id XLOC_004655; oId YJR016C_mRNA; cmp_ref YJR016C_mRNA; class_code =; tss_id TSS4875;	XLOC_004655	YJR016C_mRNA	YJR016C_mRNA	=	TSS4875	S000003777	ILV3	Dihydroxyacid dehydratase; catalyzes third step in the common pathway leading to biosynthesis of branched-chain amino acids
TCONS_00005045	1	orange	YJR091C	chrX	StringTie	transcript	595061	598336	.	-	.	transcript_id TCONS_00005045; gene_id XLOC_004704; oId YJR091C_mRNA; cmp_ref YJR091C_mRNA; class_code =; tss_id TSS4925;	XLOC_004704	YJR091C_mRNA	YJR091C_mRNA	=	TSS4925	S000003851	JSN1	Member of the Puf family of RNA-binding proteins; interacts with mRNAs encoding membrane-associated proteins; involved in localizing the Arp2/3 complex to mitochondria; overexpression causes increased sensitivity to benomyl; JSN1 has a paralog, PUF2, that arose from the whole genome duplication
TCONS_00005066	1	orange	YJR126C	chrX	StringTie	transcript	656254	658689	.	-	.	transcript_id TCONS_00005066; gene_id XLOC_004724; oId YJR126C_mRNA; cmp_ref YJR126C_mRNA; class_code =; tss_id TSS4946;	XLOC_004724	YJR126C_mRNA	YJR126C_mRNA	=	TSS4946	S000003887	VPS70	Protein of unknown function involved in vacuolar protein sorting
TCONS_00005107	1	orange	YKL204W	chrXI	StringTie	transcript	53704	55602	.	+	.	transcript_id TCONS_00005107; gene_id XLOC_004764; oId YKL204W_mRNA; cmp_ref YKL204W_mRNA; class_code =; tss_id TSS4987;	XLOC_004764	YKL204W_mRNA	YKL204W_mRNA	=	TSS4987	S000001687	EAP1	eIF4E-associated protein, competes with eIF4G for binding to eIF4E; accelerates mRNA degradation by promoting decapping, facilitated by interaction with eIF4E; essential for Puf5p mediated repression; associates with Puf5p and Dhh1p; inhibits cap-dependent translation; functions independently of eIF4E to maintain genetic stability; plays a role in cell growth, implicated in the TOR signaling casc…
TCONS_00005134	1	orange	YKL163W	chrXI	StringTie	transcript	144401	145378	.	+	.	transcript_id TCONS_00005134; gene_id XLOC_004789; oId YKL163W_mRNA; cmp_ref YKL163W_mRNA; class_code =; tss_id TSS5013;	XLOC_004789	YKL163W_mRNA	YKL163W_mRNA	=	TSS5013	S000001646	PIR3	O-glycosylated covalently-bound cell wall protein; required for cell wall stability; expression is cell cycle regulated, peaking in M/G1 and also subject to regulation by the cell integrity pathway; coding sequence contains length polymorphisms in different strains; PIR3 has a paralog, HSP150, that arose from the whole genome duplication
TCONS_00005265	1	orange	YKR013W	chrXI	StringTie	transcript	463959	464948	.	+	.	transcript_id TCONS_00005265; gene_id XLOC_004909; oId YKR013W_mRNA; cmp_ref YKR013W_mRNA; class_code =; tss_id TSS5143;	XLOC_004909	YKR013W_mRNA	YKR013W_mRNA	=	TSS5143	S000001721	PRY2	Sterol binding protein involved in the export of acetylated sterols; secreted glycoprotein and member of the CAP protein superfamily (cysteine-rich secretory proteins (CRISP), antigen 5, and pathogenesis related 1 proteins); sterol export function is redundant with that of PRY1; may be involved in detoxification of hydrophobic compounds; PRY2 has a paralog, PRY1, that arose from the whole genome …
TCONS_00005287	1	orange	YKR050W	chrXI	StringTie	transcript	527815	530484	.	+	.	transcript_id TCONS_00005287; gene_id XLOC_004931; oId YKR050W_mRNA; cmp_ref YKR050W_mRNA; class_code =; tss_id TSS5165;	XLOC_004931	YKR050W_mRNA	YKR050W_mRNA	=	TSS5165	S000001758	TRK2	Component of the Trk1p-Trk2p potassium transport system; contributes to K(+) supply and maintenance of plasma-membrane potential; TRK2 has a paralog, TRK1, that arose from the whole genome duplication
TCONS_00005297	1	orange	YKR061W	chrXI	StringTie	transcript	557677	558954	.	+	.	transcript_id TCONS_00005297; gene_id XLOC_004940; oId YKR061W_mRNA; cmp_ref YKR061W_mRNA; class_code =; tss_id TSS5175;	XLOC_004940	YKR061W_mRNA	YKR061W_mRNA	=	TSS5175	S000001769	KTR2	Mannosyltransferase involved in N-linked protein glycosylation; member of the KRE2/MNT1 mannosyltransferase family; KTR2 has a paralog, YUR1, that arose from the whole genome duplication
TCONS_00005349	1	orange	YKL197C	chrXI	StringTie	transcript	70734	73865	.	-	.	transcript_id TCONS_00005349; gene_id XLOC_004991; oId YKL197C_mRNA; cmp_ref YKL197C_mRNA; class_code =; tss_id TSS5226;	XLOC_004991	YKL197C_mRNA	YKL197C_mRNA	=	TSS5226	S000001680	PEX1	AAA-peroxin; heterodimerizes with AAA-peroxin Pex6p and participates in the recycling of peroxisomal signal receptor Pex5p from the peroxisomal membrane to the cystosol; induced by oleic acid and upregulated during anaerobiosis; mutations in human PEX1 can lead to severe peroxisomal disorders and early death
TCONS_00005373	1	orange	YKL168C	chrXI	StringTie	transcript	131288	133462	.	-	.	transcript_id TCONS_00005373; gene_id XLOC_005010; oId YKL168C_mRNA; cmp_ref YKL168C_mRNA; class_code =; tss_id TSS5249;	XLOC_005010	YKL168C_mRNA	YKL168C_mRNA	=	TSS5249	S000001651	KKQ8	Putative serine/threonine protein kinase with unknown cellular role; KKQ8 has a paralog, HAL5, that arose from the whole genome duplication
TCONS_00005405	1	orange	YKL129C	chrXI	StringTie	transcript	196349	200167	.	-	.	transcript_id TCONS_00005405; gene_id XLOC_005042; oId YKL129C_mRNA; cmp_ref YKL129C_mRNA; class_code =; tss_id TSS5281;	XLOC_005042	YKL129C_mRNA	YKL129C_mRNA	=	TSS5281	S000001612	MYO3	One of two type I myosins; localizes to actin cortical patches; deletion of MYO3 has little effect on growth, but myo3 myo5 double deletion causes severe defects in growth and actin cytoskeleton organization; MYO3 has a paralog, MYO5, that arose from the whole genome duplication
TCONS_00005422	1	orange	YKL104C	chrXI	StringTie	transcript	243220	245373	.	-	.	transcript_id TCONS_00005422; gene_id XLOC_005058; oId YKL104C_mRNA; cmp_ref YKL104C_mRNA; class_code =; tss_id TSS5298;	XLOC_005058	YKL104C_mRNA	YKL104C_mRNA	=	TSS5298	S000001587	GFA1	Glutamine-fructose-6-phosphate amidotransferase; catalyzes the formation of glucosamine-6-P and glutamate from fructose-6-P and glutamine in the first step of chitin biosynthesis; GFA1 has a paralogous region, comprising ORFs YMR084W-YMR085W, that arose from the whole genome duplication
TCONS_00005521	1	orange	YKR024C	chrXI	StringTie	transcript	485144	487372	.	-	.	transcript_id TCONS_00005521; gene_id XLOC_005153; oId YKR024C_mRNA; cmp_ref YKR024C_mRNA; class_code =; tss_id TSS5396;	XLOC_005153	YKR024C_mRNA	YKR024C_mRNA	=	TSS5396	S000001732	DBP7	Putative ATP-dependent RNA helicase of the DEAD-box family; involved in ribosomal biogenesis; required at post-transcriptional step for efficient retrotransposition; essential for growth under anaerobic conditions
TCONS_00005537	1	orange	YKR048C	chrXI	StringTie	transcript	525387	526640	.	-	.	transcript_id TCONS_00005537; gene_id XLOC_005169; oId YKR048C_mRNA; cmp_ref YKR048C_mRNA; class_code =; tss_id TSS5412;	XLOC_005169	YKR048C_mRNA	YKR048C_mRNA	=	TSS5412	S000001756	NAP1	Histone chaperone; involved in histone exchange by removing and replacing histone H2A-H2B dimers or histone variant dimers from assembled nucleosomes; involved in the transport of H2A and H2B histones to the nucleus; required for the regulation of microtubule dynamics during mitosis; interacts with mitotic cyclin Clb2p; controls bud morphogenesis; phosphorylated by CK2; protein abundance increase…
TCONS_00005552	1	orange	YKR072C	chrXI	StringTie	transcript	576435	578123	.	-	.	transcript_id TCONS_00005552; gene_id XLOC_005184; oId YKR072C_mRNA; cmp_ref YKR072C_mRNA; class_code =; tss_id TSS5427;	XLOC_005184	YKR072C_mRNA	YKR072C_mRNA	=	TSS5427	S000001780	SIS2	Negative regulatory subunit of protein phosphatase 1 (Ppz1p); involved in coenzyme A biosynthesis; subunit of phosphopantothenoylcysteine decarboxylase (PPCDC: Cab3p, Sis2p, Vhs3p) complex and the CoA-Synthesizing Protein Complex (CoA-SPC: Cab2p, Cab3p, Cab4p, Cab5p, Sis2p and Vhs3p); SIS2 has a paralog, VHS3, that arose from the whole genome duplication
TCONS_00005563	1	orange	YKR089C	chrXI	StringTie	transcript	605633	608365	.	-	.	transcript_id TCONS_00005563; gene_id XLOC_005195; oId YKR089C_mRNA; cmp_ref YKR089C_mRNA; class_code =; tss_id TSS5438;	XLOC_005195	YKR089C_mRNA	YKR089C_mRNA	=	TSS5438	S000001797	TGL4	Multifunctional lipase/hydrolase/phospholipase; triacylglycerol lipase, steryl ester hydrolase, and Ca2+-independent phospholipase A2; catalyzes acyl-CoA dependent acylation of LPA to PA; required with Tgl3p for timely bud formation; phosphorylated and activated by Cdc28p; TGL4 has a paralog, TGL5, that arose from the whole genome duplication
TCONS_00005617	1	orange	YLL008W	chrXII	StringTie	transcript	131729	133987	.	+	.	transcript_id TCONS_00005617; gene_id XLOC_005246; oId YLL008W_mRNA; cmp_ref YLL008W_mRNA; class_code =; tss_id TSS5489;	XLOC_005246	YLL008W_mRNA	YLL008W_mRNA	=	TSS5489	S000003931	DRS1	Nucleolar DEAD-box protein required for ribosome assembly and function; including synthesis of 60S ribosomal subunits; constituent of 66S pre-ribosomal particles
TCONS_00005633	1	orange	YLR015W	chrXII	StringTie	transcript	175227	176744	.	+	.	transcript_id TCONS_00005633; gene_id XLOC_005262; oId YLR015W_mRNA; cmp_ref YLR015W_mRNA; class_code =; tss_id TSS5505;	XLOC_005262	YLR015W_mRNA	YLR015W_mRNA	=	TSS5505	S000004005	BRE2	Subunit of COMPASS (Set1C) complex; COMPASS methylates Lys4 of histone H3 and functions in silencing at telomeres; has a C-terminal Sdc1 Dpy-30 Interaction (SDI) domain that mediates binding to Sdc1p; similar to trithorax-group protein ASH2L
TCONS_00005635	1	orange	YLR019W	chrXII	StringTie	transcript	180288	181481	.	+	.	transcript_id TCONS_00005635; gene_id XLOC_005264; oId YLR019W_mRNA; cmp_ref YLR019W_mRNA; class_code =; tss_id TSS5507;	XLOC_005264	YLR019W_mRNA	YLR019W_mRNA	=	TSS5507	S000004009	PSR2	Plasma membrane phosphatase involved in the general stress response; required with Psr1p and Whi2p for full activation of STRE-mediated gene expression, possibly through dephosphorylation of Msn2p; PSR2 has a paralog, PSR1, that arose from the whole genome duplication
TCONS_00005670	1	orange	YLR077W	chrXII	StringTie	transcript	283872	285623	.	+	.	transcript_id TCONS_00005670; gene_id XLOC_005295; oId YLR077W_mRNA; cmp_ref YLR077W_mRNA; class_code =; tss_id TSS5539;	XLOC_005295	YLR077W_mRNA	YLR077W_mRNA	=	TSS5539	S000004067	FMP25	Protein required for assembly of respiratory complex III; mitochondrial inner membrane protein; required for an early step in assembly of respiratory complex III (cytochrome bc1 complex); mRNA is targeted to mitochondria
TCONS_00005671	1	orange	YLR079W	chrXII	StringTie	transcript	286820	287674	.	+	.	transcript_id TCONS_00005671; gene_id XLOC_005296; oId YLR079W_mRNA; cmp_ref YLR079W_mRNA; class_code =; tss_id TSS5540;	XLOC_005296	YLR079W_mRNA	YLR079W_mRNA	=	TSS5540	S000004069	SIC1	Cyclin-dependent kinase inhibitor (CKI); inhibitor of Cdc28-Clb kinase complexes that controls G1/S phase transition, preventing premature S phase and ensuring genomic integrity; phosphorylated by Clb5/6-Cdk1 and Cln1/2-Cdk1 kinase which regulate timing of Sic1p degradation; phosphorylation targets Sic1p for SCF(CDC4)-dependent turnover; functional homolog of mammalian Kip1
TCONS_00005680	1	orange	YLR096W	chrXII	StringTie	transcript	332590	336033	.	+	.	transcript_id TCONS_00005680; gene_id XLOC_005305; oId YLR096W_mRNA; cmp_ref YLR096W_mRNA; class_code =; tss_id TSS5549;	XLOC_005305	YLR096W_mRNA	YLR096W_mRNA	=	TSS5549	S000004086	KIN2	Serine/threonine protein kinase involved in regulation of exocytosis; localizes to the cytoplasmic face of the plasma membrane; KIN2 has a paralog, KIN1, that arose from the whole genome duplication
TCONS_00005708	1	orange	YLR133W	chrXII	StringTie	transcript	408445	412541	.	+	.	transcript_id TCONS_00005708; gene_id XLOC_005330; oId MSTRG.5436.1; cmp_ref YLR133W_mRNA; class_code o; tss_id TSS5576;	XLOC_005330	MSTRG.5436.1	YLR133W_mRNA	o	TSS5576	S000004123	CKI1	Choline kinase; catalyzes the first step in phosphatidylcholine synthesis via the CDP-choline (Kennedy pathway); exhibits some ethanolamine kinase activity contributing to phosphatidylethanolamine synthesis via the CDP-ethanolamine pathway; CKI1 has a paralog, EKI1, that arose from the whole genome duplication
TCONS_00005709	1	orange	YLR134W	chrXII	StringTie	transcript	410723	412414	.	+	.	transcript_id TCONS_00005709; gene_id XLOC_005330; oId YLR134W_mRNA; cmp_ref YLR134W_mRNA; class_code =; tss_id TSS5577;	XLOC_005330	YLR134W_mRNA	YLR134W_mRNA	=	TSS5577	S000004124	PDC5	Minor isoform of pyruvate decarboxylase; key enzyme in alcoholic fermentation, decarboxylates pyruvate to acetaldehyde, regulation is glucose- and ethanol-dependent, repressed by thiamine, involved in amino acid catabolism
TCONS_00005713	1	orange	YLR138W	chrXII	StringTie	transcript	418437	421394	.	+	.	transcript_id TCONS_00005713; gene_id XLOC_005334; oId YLR138W_mRNA; cmp_ref YLR138W_mRNA; class_code =; tss_id TSS5581;	XLOC_005334	YLR138W_mRNA	YLR138W_mRNA	=	TSS5581	S000004128	NHA1	Na+/H+ antiporter; involved in sodium and potassium efflux through the plasma membrane; required for alkali cation tolerance at acidic pH
TCONS_00005748	1	orange	YLR173W	chrXII	StringTie	transcript	502421	504247	.	+	.	transcript_id TCONS_00005748; gene_id XLOC_005368; oId YLR173W_mRNA; cmp_ref YLR173W_mRNA; class_code =; tss_id TSS5616;	XLOC_005368	YLR173W_mRNA	YLR173W_mRNA	=	TSS5616	S000004163		Putative protein of unknown function
TCONS_00005753	1	orange	YLR180W	chrXII	StringTie	transcript	515262	516410	.	+	.	transcript_id TCONS_00005753; gene_id XLOC_005373; oId YLR180W_mRNA; cmp_ref YLR180W_mRNA; class_code =; tss_id TSS5621;	XLOC_005373	YLR180W_mRNA	YLR180W_mRNA	=	TSS5621	S000004170	SAM1	S-adenosylmethionine synthetase; catalyzes transfer of the adenosyl group of ATP to the sulfur atom of methionine; SAM1 has a paralog, SAM2, that arose from the whole genome duplication
TCONS_00005759	1	orange	YLR187W	chrXII	StringTie	transcript	524865	527945	.	+	.	transcript_id TCONS_00005759; gene_id XLOC_005378; oId YLR187W_mRNA; cmp_ref YLR187W_mRNA; class_code =; tss_id TSS5626;	XLOC_005378	YLR187W_mRNA	YLR187W_mRNA	=	TSS5626	S000004177	SKG3	Protein of unknown function; green fluorescent protein (GFP)-fusion protein localizes to the cell periphery, cytoplasm, bud, and bud neck; potential Cdc28p substrate; similar to Skg4p; relocalizes from bud neck to cytoplasm upon DNA replication stress; SKG3 has a paralog, CAF120, that arose from the whole genome duplication
TCONS_00005760	1	orange	YLR188W	chrXII	StringTie	transcript	528300	530387	.	+	.	transcript_id TCONS_00005760; gene_id XLOC_005379; oId YLR188W_mRNA; cmp_ref YLR188W_mRNA; class_code =; tss_id TSS5627;	XLOC_005379	YLR188W_mRNA	YLR188W_mRNA	=	TSS5627	S000004178	MDL1	Mitochondrial inner membrane half-type ABC transporter; mediates export of peptides generated upon proteolysis of mitochondrial proteins; plays a role in the regulation of cellular resistance to oxidative stress
TCONS_00005761	1	orange	YLR190W	chrXII	StringTie	transcript	535214	536689	.	+	.	transcript_id TCONS_00005761; gene_id XLOC_005380; oId YLR190W_mRNA; cmp_ref YLR190W_mRNA; class_code =; tss_id TSS5628;	XLOC_005380	YLR190W_mRNA	YLR190W_mRNA	=	TSS5628	S000004180	MMR1	Phosphorylated protein of the mitochondrial outer membrane; localizes only to mitochondria of the bud; interacts with Myo2p to mediate mitochondrial distribution to buds; mRNA is targeted to the bud via the transport system involving She2p
TCONS_00005769	1	orange	YLR207W	chrXII	StringTie	transcript	556788	559289	.	+	.	transcript_id TCONS_00005769; gene_id XLOC_005388; oId YLR207W_mRNA; cmp_ref YLR207W_mRNA; class_code =; tss_id TSS5636;	XLOC_005388	YLR207W_mRNA	YLR207W_mRNA	=	TSS5636	S000004197	HRD3	ER membrane protein that plays a central role in ERAD; forms HRD complex with Hrd1p and ER-associated protein degradation (ERAD) determinants that engages in lumen to cytosol communication and coordination of ERAD events
TCONS_00005777	1	orange	YLR220W	chrXII	StringTie	transcript	576825	577793	.	+	.	transcript_id TCONS_00005777; gene_id XLOC_005396; oId YLR220W_mRNA; cmp_ref YLR220W_mRNA; class_code =; tss_id TSS5644;	XLOC_005396	YLR220W_mRNA	YLR220W_mRNA	=	TSS5644	S000004210	CCC1	Vacuolar Fe2+/Mn2+ transporter; suppresses respiratory deficit of yfh1 mutants, which lack the ortholog of mammalian frataxin, by preventing mitochondrial iron accumulation; relative distribution to the vacuole decreases upon DNA replication stress
TCONS_00005796	1	orange	YLR248W	chrXII	StringTie	transcript	634252	636084	.	+	.	transcript_id TCONS_00005796; gene_id XLOC_005414; oId YLR248W_mRNA; cmp_ref YLR248W_mRNA; class_code =; tss_id TSS5662;	XLOC_005414	YLR248W_mRNA	YLR248W_mRNA	=	TSS5662	S000004238	RCK2	Protein kinase involved in response to oxidative and osmotic stress; identified as suppressor of S. pombe cell cycle checkpoint mutations; similar to CaM (calmodulin) kinases; RCK2 has a paralog, RCK1, that arose from the whole genome duplication
TCONS_00005807	1	orange	YLR258W	chrXII	StringTie	transcript	660716	662833	.	+	.	transcript_id TCONS_00005807; gene_id XLOC_005423; oId YLR258W_mRNA; cmp_ref YLR258W_mRNA; class_code =; tss_id TSS5672;	XLOC_005423	YLR258W_mRNA	YLR258W_mRNA	=	TSS5672	S000004248	GSY2	Glycogen synthase; expression induced by glucose limitation, nitrogen starvation, heat shock, and stationary phase; activity regulated by cAMP-dependent, Snf1p and Pho85p kinases as well as by the Gac1p-Glc7p phosphatase; GSY2 has a paralog, GSY1, that arose from the whole genome duplication; relocalizes from cytoplasm to plasma membrane upon DNA replication stress
TCONS_00005850	1	orange	YLR324W	chrXII	StringTie	transcript	779215	780786	.	+	.	transcript_id TCONS_00005850; gene_id XLOC_005464; oId YLR324W_mRNA; cmp_ref YLR324W_mRNA; class_code =; tss_id TSS5714;	XLOC_005464	YLR324W_mRNA	YLR324W_mRNA	=	TSS5714	S000004316	PEX30	Peroxisomal integral membrane protein; involved in negative regulation of peroxisome number; partially functionally redundant with Pex31p; genetic interactions suggest action at a step downstream of steps mediated by Pex28p and Pex29p; PEX30 has a paralog, PEX31, that arose from the whole genome duplication
TCONS_00005875	1	orange	YLR353W	chrXII	StringTie	transcript	834352	836163	.	+	.	transcript_id TCONS_00005875; gene_id XLOC_005486; oId YLR353W_mRNA; cmp_ref YLR353W_mRNA; class_code =; tss_id TSS5739;	XLOC_005486	YLR353W_mRNA	YLR353W_mRNA	=	TSS5739	S000004345	BUD8	Protein involved in bud-site selection; diploid mutants display a unipolar budding pattern instead of the wild-type bipolar pattern, and bud at the proximal pole; BUD8 has a paralog, BUD9, that arose from the whole genome duplication
TCONS_00005913	1	orange	YLR393W	chrXII	StringTie	transcript	907079	907918	.	+	.	transcript_id TCONS_00005913; gene_id XLOC_005513; oId YLR393W_mRNA; cmp_ref YLR393W_mRNA; class_code =; tss_id TSS5773;	XLOC_005513	YLR393W_mRNA	YLR393W_mRNA	=	TSS5773	S000004385	ATP10	Assembly factor for the F0 sector of mitochondrial F1F0 ATP synthase; mitochondrial inner membrane protein; interacts genetically with ATP6
TCONS_00005928	1	orange	YLR410W	chrXII	StringTie	transcript	937541	940981	.	+	.	transcript_id TCONS_00005928; gene_id XLOC_005528; oId YLR410W_mRNA; cmp_ref YLR410W_mRNA; class_code =; tss_id TSS5788;	XLOC_005528	YLR410W_mRNA	YLR410W_mRNA	=	TSS5788	S000004402	VIP1	Inositol hexakisphosphate and inositol heptakisphosphate kinase; inositol heptakisphosphate (IP7) production is important for phosphate signaling; involved in cortical actin cytoskeleton function, and invasive pseudohyphal growth analogous to S. pombe asp1; inositol hexakisphosphate is also known as IP6
TCONS_00005944	1	orange	YLR429W	chrXII	StringTie	transcript	990777	992732	.	+	.	transcript_id TCONS_00005944; gene_id XLOC_005543; oId YLR429W_mRNA; cmp_ref YLR429W_mRNA; class_code =; tss_id TSS5803;	XLOC_005543	YLR429W_mRNA	YLR429W_mRNA	=	TSS5803	S000004421	CRN1	Coronin; cortical actin cytoskeletal component that associates with the Arp2p/Arp3p complex to regulate its activity; plays a role in regulation of actin patch assembly
TCONS_00005945	1	orange	YLR430W	chrXII	StringTie	transcript	993434	1000129	.	+	.	transcript_id TCONS_00005945; gene_id XLOC_005544; oId YLR430W_mRNA; cmp_ref YLR430W_mRNA; class_code =; tss_id TSS5804;	XLOC_005544	YLR430W_mRNA	YLR430W_mRNA	=	TSS5804	S000004422	SEN1	Presumed helicase and subunit of the Nrd1 complex (Nrd1p-Nab3p-Sen1p); complex interacts with the exosome to mediate 3' end formation of some mRNAs, snRNAs, snoRNAs, and CUTs; has a separate role in coordinating DNA replication with transcription, by associating with moving replication forks and preventing errors that occur when forks encounter transcribed regions; homolog of Senataxin, which is …
TCONS_00005960	1	orange	YLR451W	chrXII	StringTie	transcript	1036093	1038753	.	+	.	transcript_id TCONS_00005960; gene_id XLOC_005558; oId YLR451W_mRNA; cmp_ref YLR451W_mRNA; class_code =; tss_id TSS5819;	XLOC_005558	YLR451W_mRNA	YLR451W_mRNA	=	TSS5819	S000004443	LEU3	Zinc-knuckle transcription factor, repressor and activator; regulates genes involved in branched chain amino acid biosynthesis and ammonia assimilation; acts as a repressor in leucine-replete conditions and as an activator in the presence of alpha-isopropylmalate, an intermediate in leucine biosynthesis that accumulates during leucine starvation
TCONS_00006025	1	orange	YLL019C	chrXII	StringTie	transcript	105686	107899	.	-	.	transcript_id TCONS_00006025; gene_id XLOC_005598; oId YLL019C_mRNA; cmp_ref YLL019C_mRNA; class_code =; tss_id TSS5867;	XLOC_005598	YLL019C_mRNA	YLL019C_mRNA	=	TSS5867	S000003942	KNS1	Protein kinase involved in negative regulation of PolIII transcription; effector kinase of the TOR signaling pathway and phosphorylates Rpc53p to regulate ribosome and tRNA biosynthesis; member of the LAMMER family of protein kinases, which are serine/threonine kinases also capable of phosphorylating tyrosine residues; capable of autophosphorylation
TCONS_00006075	1	orange	YLR044C	chrXII	StringTie	transcript	232390	234081	.	-	.	transcript_id TCONS_00006075; gene_id XLOC_005648; oId YLR044C_mRNA; cmp_ref YLR044C_mRNA; class_code =; tss_id TSS5917;	XLOC_005648	YLR044C_mRNA	YLR044C_mRNA	=	TSS5917	S000004034	PDC1	Major of three pyruvate decarboxylase isozymes; key enzyme in alcoholic fermentation; decarboxylates pyruvate to acetaldehyde; involved in amino acid catabolism; subject to glucose-, ethanol-, and autoregulation; activated by phosphorylation in response to glucose levels; N-terminally propionylated in vivo
TCONS_00006087	1	orange	YLR058C	chrXII	StringTie	transcript	257992	259401	.	-	.	transcript_id TCONS_00006087; gene_id XLOC_005660; oId YLR058C_mRNA; cmp_ref YLR058C_mRNA; class_code =; tss_id TSS5929;	XLOC_005660	YLR058C_mRNA	YLR058C_mRNA	=	TSS5929	S000004048	SHM2	Cytosolic serine hydroxymethyltransferase; converts serine to glycine plus 5,10 methylenetetrahydrofolate; major isoform involved in generating precursors for purine, pyrimidine, amino acid, and lipid biosynthesis
TCONS_00006131	1	orange	YLR120C	chrXII	StringTie	transcript	386511	388220	.	-	.	transcript_id TCONS_00006131; gene_id XLOC_005702; oId YLR120C_mRNA; cmp_ref YLR120C_mRNA; class_code =; tss_id TSS5973;	XLOC_005702	YLR120C_mRNA	YLR120C_mRNA	=	TSS5973	S000004110	YPS1	Aspartic protease; hyperglycosylated member of the yapsin family of proteases, attached to the plasma membrane via a glycosylphosphatidylinositol (GPI) anchor; involved in nutrient limitation-induced cleavage of the extracellular inhibitory domain of signaling mucin Msb2p, resulting in activation of the filamentous growth MAPK pathway; involved with other yapsins in the cell wall integrity respon…
TCONS_00006132	1	orange	YLR121C	chrXII	StringTie	transcript	388744	390270	.	-	.	transcript_id TCONS_00006132; gene_id XLOC_005703; oId YLR121C_mRNA; cmp_ref YLR121C_mRNA; class_code =; tss_id TSS5974;	XLOC_005703	YLR121C_mRNA	YLR121C_mRNA	=	TSS5974	S000004111	YPS3	Aspartic protease; member of the yapsin family of proteases involved in cell wall growth and maintenance; attached to the plasma membrane via a glycosylphosphatidylinositol (GPI) anchor
TCONS_00006139	1	orange	YLR131C	chrXII	StringTie	transcript	404510	406822	.	-	.	transcript_id TCONS_00006139; gene_id XLOC_005709; oId YLR131C_mRNA; cmp_ref YLR131C_mRNA; class_code =; tss_id TSS5980;	XLOC_005709	YLR131C_mRNA	YLR131C_mRNA	=	TSS5980	S000004121	ACE2	Transcription factor required for septum destruction after cytokinesis; phosphorylation by Cbk1p blocks nuclear exit during M/G1 transition, causing localization to daughter cell nuclei, and also increases Ace2p activity; phosphorylation by Cdc28p and Pho85p prevents nuclear import during cell cycle phases other than cytokinesis; part of RAM network that regulates cellular polarity and morphogene…
TCONS_00006209	1	orange	YLR203C	chrXII	StringTie	transcript	550650	551960	.	-	.	transcript_id TCONS_00006209; gene_id XLOC_005768; oId YLR203C_mRNA; cmp_ref YLR203C_mRNA; class_code =; tss_id TSS6047;	XLOC_005768	YLR203C_mRNA	YLR203C_mRNA	=	TSS6047	S000004193	MSS51	Specific translational activator for the mitochondrial COX1 mRNA; loosely associated with the matrix face of the mitochondrial inner membrane; localizes to vacuole membrane in response to H2O2; influences both COX1 mRNA translation and Cox1p assembly into cytochrome c oxidase; binds to heme B, which may be a mechanism for sensing oxygen levels in order to regulate cytochrome c oxidase biogenesis
TCONS_00006252	1	orange	YLR259C	chrXII	StringTie	transcript	663284	665002	.	-	.	transcript_id TCONS_00006252; gene_id XLOC_005807; oId YLR259C_mRNA; cmp_ref YLR259C_mRNA; class_code =; tss_id TSS6090;	XLOC_005807	YLR259C_mRNA	YLR259C_mRNA	=	TSS6090	S000004249	HSP60	Tetradecameric mitochondrial chaperonin; required for ATP-dependent folding of precursor polypeptides and complex assembly; prevents aggregation and mediates protein refolding after heat shock; role in mtDNA transmission; phosphorylated
TCONS_00006302	1	orange	YLR319C	chrXII	StringTie	transcript	769318	771684	.	-	.	transcript_id TCONS_00006302; gene_id XLOC_005851; oId YLR319C_mRNA; cmp_ref YLR319C_mRNA; class_code =; tss_id TSS6138;	XLOC_005851	YLR319C_mRNA	YLR319C_mRNA	=	TSS6138	S000004311	BUD6	Actin- and formin-interacting protein; participates in actin cable assembly and organization as a nucleation-promoting factor (NPF) for formins Bni1p and Bnr1p; a triple helical coiled-coil domain in the C-terminal region interacts with Bni1p; involved in polarized cell growth; isolated as bipolar budding mutant; potential Cdc28p substrate
TCONS_00006362	1	orange	YLR409C	chrXII	StringTie	transcript	934414	937233	.	-	.	transcript_id TCONS_00006362; gene_id XLOC_005908; oId YLR409C_mRNA; cmp_ref YLR409C_mRNA; class_code =; tss_id TSS6197;	XLOC_005908	YLR409C_mRNA	YLR409C_mRNA	=	TSS6197	S000004401	UTP21	Subunit of U3-containing 90S preribosome and SSU processome complexes; involved in production of 18S rRNA and assembly of small ribosomal subunit; synthetic defect with STI1 Hsp90 cochaperone; human homolog linked to glaucoma; Small Subunit processome is also known as SSU processome
TCONS_00006366	1	orange	YLR413W	chrXII	StringTie	transcript	950501	953183	.	-	.	transcript_id TCONS_00006366; gene_id XLOC_005912; oId MSTRG.5836.1; cmp_ref YLR413W_mRNA; class_code x; tss_id TSS6201;	XLOC_005912	MSTRG.5836.1	YLR413W_mRNA	x	TSS6201	S000004405	INA1	Putative protein of unknown function; not an essential gene; YLR413W has a paralog, FAT3, that arose from the whole genome duplication
TCONS_00006387	1	orange	YLR440C	chrXII	StringTie	transcript	1015568	1017697	.	-	.	transcript_id TCONS_00006387; gene_id XLOC_005932; oId YLR440C_mRNA; cmp_ref YLR440C_mRNA; class_code =; tss_id TSS6222;	XLOC_005932	YLR440C_mRNA	YLR440C_mRNA	=	TSS6222	S000004432	SEC39	Component of the Dsl1p tethering complex; this complex interacts with ER SNAREs Sec20p and Use1p; mediates Sey1p-independent homotypic ER fusion; proposed to be involved in protein secretion; localizes to the ER and nuclear envelope
TCONS_00006418	1	orange	YML117W	chrXIII	StringTie	transcript	34243	37647	.	+	.	transcript_id TCONS_00006418; gene_id XLOC_005962; oId YML117W_mRNA; cmp_ref YML117W_mRNA; class_code =; tss_id TSS6253;	XLOC_005962	YML117W_mRNA	YML117W_mRNA	=	TSS6253	S000004585	NAB6	Putative RNA-binding protein; associates with mRNAs encoding cell wall proteins in high-throughput studies; deletion mutants display increased sensitivity to some cell wall disrupting agents; expression negatively regulated by cAMP
TCONS_00006431	1	orange	YML100W	chrXIII	StringTie	transcript	70624	73920	.	+	.	transcript_id TCONS_00006431; gene_id XLOC_005974; oId YML100W_mRNA; cmp_ref YML100W_mRNA; class_code =; tss_id TSS6266;	XLOC_005974	YML100W_mRNA	YML100W_mRNA	=	TSS6266	S000004566	TSL1	Large subunit of trehalose 6-phosphate synthase/phosphatase complex; Tps1p-Tps2p complex converts uridine-5'-diphosphoglucose and glucose 6-phosphate to trehalose; contributes to survival to acute lethal heat stress; mutant has aneuploidy tolerance; protein abundance increases in response to DNA replication stress; TSL1 has a paralog, TPS3, that arose from the whole genome duplication
TCONS_00006452	1	orange	YML070W	chrXIII	StringTie	transcript	133475	135229	.	+	.	transcript_id TCONS_00006452; gene_id XLOC_005995; oId YML070W_mRNA; cmp_ref YML070W_mRNA; class_code =; tss_id TSS6287;	XLOC_005995	YML070W_mRNA	YML070W_mRNA	=	TSS6287	S000004535	DAK1	Dihydroxyacetone kinase; required for detoxification of dihydroxyacetone (DHA); involved in stress adaptation
TCONS_00006462	1	orange	YML057W	chrXIII	StringTie	transcript	160180	161994	.	+	.	transcript_id TCONS_00006462; gene_id XLOC_006003; oId YML057W_mRNA; cmp_ref YML057W_mRNA; class_code =; tss_id TSS6295;	XLOC_006003	YML057W_mRNA	YML057W_mRNA	=	TSS6295	S000004521	CMP2	Calcineurin A; one isoform (the other is Cna1p) of the catalytic subunit of calcineurin, a Ca++/calmodulin-regulated protein phosphatase which regulates Crz1p (a stress-response transcription factor), the other calcineurin subunit is CNB1; regulates the function of Aly1p alpha-arrestin; CMP2 has a paralog, CNA1, that arose from the whole genome duplication
TCONS_00006493	1	orange	YML013W	chrXIII	StringTie	transcript	244149	245903	.	+	.	transcript_id TCONS_00006493; gene_id XLOC_006030; oId YML013W_mRNA; cmp_ref YML013W_mRNA; class_code =; tss_id TSS6323;	XLOC_006030	YML013W_mRNA	YML013W_mRNA	=	TSS6323	S000004475	UBX2	Bridging factor involved in ER-associated protein degradation (ERAD); bridges the cytosolic Cdc48p-Npl1p-Ufd1p ATPase complex and the membrane associated Ssm4p and Hrd1p ubiquitin ligase complexes; contains a UBX (ubiquitin regulatory X) domain and a ubiquitin-associated (UBA) domain; redistributes from the ER to lipid droplets during the diauxic shift and stationary phase; required for the maint…
TCONS_00006495	1	orange	YML010W	chrXIII	StringTie	transcript	247677	250868	.	+	.	transcript_id TCONS_00006495; gene_id XLOC_006032; oId YML010W_mRNA; cmp_ref YML010W_mRNA; class_code =; tss_id TSS6325;	XLOC_006032	YML010W_mRNA	YML010W_mRNA	=	TSS6325	S000004470	SPT5	Component of the universally conserved Spt4/5 complex (DSIF complex); the complex has multiple roles in concert with RNA polymerases I and II, including regulation of transcription elongation, RNA processing, quality control, and transcription-coupled DNA repair
TCONS_00006575	1	orange	YMR084W	chrXIII	StringTie	transcript	436628	437416	.	+	.	transcript_id TCONS_00006575; gene_id XLOC_006105; oId YMR084W_mRNA; cmp_ref YMR084W_mRNA; class_code =; tss_id TSS6402;	XLOC_006105	YMR084W_mRNA	YMR084W_mRNA	=	TSS6402	S000004689		Putative protein of unknown function; YMR084W and adjacent ORF YMR085W are merged in related strains, and together are paralogous to glutamine-fructose-6-phosphate amidotransferase GFA1
TCONS_00006576	1	orange	YMR085W	chrXIII	StringTie	transcript	437491	438789	.	+	.	transcript_id TCONS_00006576; gene_id XLOC_006106; oId YMR085W_mRNA; cmp_ref YMR085W_mRNA; class_code =; tss_id TSS6403;	XLOC_006106	YMR085W_mRNA	YMR085W_mRNA	=	TSS6403	S000004690		Putative protein of unknown function; YMR085W and adjacent ORF YMR084W are merged in related strains, and together are paralogous to glutamine-fructose-6-phosphate amidotransferase GFA1
TCONS_00006584	1	orange	YMR096W	chrXIII	StringTie	transcript	458408	459301	.	+	.	transcript_id TCONS_00006584; gene_id XLOC_006114; oId YMR096W_mRNA; cmp_ref YMR096W_mRNA; class_code =; tss_id TSS6411;	XLOC_006114	YMR096W_mRNA	YMR096W_mRNA	=	TSS6411	S000004702	SNZ1	Protein involved in vitamin B6 biosynthesis; member of a stationary phase-induced gene family; coregulated with SNO1; interacts with Sno1p and with Yhr198p, perhaps as a multiprotein complex containing other Snz and Sno proteins
TCONS_00006617	1	orange	YMR140W	chrXIII	StringTie	transcript	547714	549183	.	+	.	transcript_id TCONS_00006617; gene_id XLOC_006145; oId YMR140W_mRNA; cmp_ref YMR140W_mRNA; class_code =; tss_id TSS6443;	XLOC_006145	YMR140W_mRNA	YMR140W_mRNA	=	TSS6443	S000004748	SIP5	Protein of unknown function; interacts with both the Reg1p/Glc7p phosphatase and the Snf1p kinase; forms cytoplasmic foci upon DNA replication stress
TCONS_00006658	1	orange	YMR189W	chrXIII	StringTie	transcript	637500	640604	.	+	.	transcript_id TCONS_00006658; gene_id XLOC_006179; oId YMR189W_mRNA; cmp_ref YMR189W_mRNA; class_code =; tss_id TSS6484;	XLOC_006179	YMR189W_mRNA	YMR189W_mRNA	=	TSS6484	S000004801	GCV2	P subunit of the mitochondrial glycine decarboxylase complex; glycine decarboxylase is required for the catabolism of glycine to 5,10-methylene-THF; expression is regulated by levels of 5,10-methylene-THF in the cytoplasm
TCONS_00006684	1	orange	YMR217W	chrXIII	StringTie	transcript	701790	703367	.	+	.	transcript_id TCONS_00006684; gene_id XLOC_006204; oId YMR217W_mRNA; cmp_ref YMR217W_mRNA; class_code =; tss_id TSS6510;	XLOC_006204	YMR217W_mRNA	YMR217W_mRNA	=	TSS6510	S000004830		GMP synthase; highly conserved enzyme that catalyzes the second step in the biosynthesis of GMP from inosine 5'-phosphate (IMP); transcription is not subject to regulation by guanine but is negatively regulated by nutrient starvation; reduction-of-function mutation gua1-G388D causes changes in cellular guanine nucleotide pools, defects in general protein synthesis, and impaired translation of GCN…
TCONS_00006686	1	orange	YMR220W	chrXIII	StringTie	transcript	712316	713671	.	+	.	transcript_id TCONS_00006686; gene_id XLOC_006206; oId YMR220W_mRNA; cmp_ref YMR220W_mRNA; class_code =; tss_id TSS6512;	XLOC_006206	YMR220W_mRNA	YMR220W_mRNA	=	TSS6512	S000004833	ERG8	Phosphomevalonate kinase; an essential cytosolic enzyme that acts in the biosynthesis of isoprenoids and sterols, including ergosterol, from mevalonate
TCONS_00006698	1	orange	YMR238W	chrXIII	StringTie	transcript	746353	747729	.	+	.	transcript_id TCONS_00006698; gene_id XLOC_006217; oId YMR238W_mRNA; cmp_ref YMR238W_mRNA; class_code =; tss_id TSS6523;	XLOC_006217	YMR238W_mRNA	YMR238W_mRNA	=	TSS6523	S000004851	DFG5	Putative mannosidase; essential glycosylphosphatidylinositol (GPI)-anchored membrane protein required for cell wall biogenesis in bud formation, involved in filamentous growth, homologous to Dcw1p
TCONS_00006701	1	orange	YMR243C	chrXIII	StringTie	transcript	754750	756322	.	+	.	transcript_id TCONS_00006701; gene_id XLOC_006220; oId MSTRG.6462.1; cmp_ref YMR243C_mRNA; class_code x; tss_id TSS6526;	XLOC_006220	MSTRG.6462.1	YMR243C_mRNA	x	TSS6526	S000004856	ZRC1	Vacuolar membrane zinc transporter; transports zinc from cytosol to vacuole for storage; also has role in resistance to zinc shock resulting from sudden influx of zinc into cytoplasm; human ortholog SLC30A10 functions as a Mn transporter and mutations in SLC30A10 cause neurotoxic accumulation of Mn in liver and brain; ZRC1 has a paralog, COT1, that arose from the whole genome duplication
TCONS_00006722	1	orange	YMR276W	chrXIII	StringTie	transcript	818827	819948	.	+	.	transcript_id TCONS_00006722; gene_id XLOC_006239; oId YMR276W_mRNA; cmp_ref YMR276W_mRNA; class_code =; tss_id TSS6546;	XLOC_006239	YMR276W_mRNA	YMR276W_mRNA	=	TSS6546	S000004889	DSK2	Nuclear-enriched ubiquitin-like polyubiquitin-binding protein; required for spindle pole body (SPB) duplication and for transit through the G2/M phase of the cell cycle; involved in proteolysis; interacts with the proteasome; protein abundance increases in response to DNA replication stress
TCONS_00006723	1	orange	YMR277W	chrXIII	StringTie	transcript	820256	822454	.	+	.	transcript_id TCONS_00006723; gene_id XLOC_006240; oId YMR277W_mRNA; cmp_ref YMR277W_mRNA; class_code =; tss_id TSS6547;	XLOC_006240	YMR277W_mRNA	YMR277W_mRNA	=	TSS6547	S000004890	FCP1	Carboxy-terminal domain (CTD) phosphatase; essential for dephosphorylation of the repeated C-terminal domain of the RNA polymerase II large subunit (Rpo21p); relocalizes to the cytosol in response to hypoxia
TCONS_00006725	1	orange	YMR280C	chrXIII	StringTie	transcript	825134	831329	.	+	.	transcript_id TCONS_00006725; gene_id XLOC_006242; oId MSTRG.6515.1; cmp_ref YMR280C_mRNA; class_code x; tss_id TSS6549;	XLOC_006242	MSTRG.6515.1	YMR280C_mRNA	x	TSS6549	S000004893	CAT8	Zinc cluster transcriptional activator; necessary for derepression of a variety of genes under non-fermentative growth conditions, active after diauxic shift, binds carbon source responsive elements; relative distribution to the nucleus increases upon DNA replication stress
TCONS_00006769	1	orange	YML123C	chrXIII	StringTie	transcript	24037	25800	.	-	.	transcript_id TCONS_00006769; gene_id XLOC_006285; oId YML123C_mRNA; cmp_ref YML123C_mRNA; class_code =; tss_id TSS6593;	XLOC_006285	YML123C_mRNA	YML123C_mRNA	=	TSS6593	S000004592	PHO84	High-affinity inorganic phosphate (Pi) transporter; also low-affinity manganese transporter; regulated by Pho4p and Spt7p; mutation confers resistance to arsenate; exit from the ER during maturation requires Pho86p; cells overexpressing Pho84p accumulate heavy metals but do not develop symptoms of metal toxicity
TCONS_00006787	1	orange	YML099C	chrXIII	StringTie	transcript	74398	77040	.	-	.	transcript_id TCONS_00006787; gene_id XLOC_006303; oId YML099C_mRNA; cmp_ref YML099C_mRNA; class_code =; tss_id TSS6611;	XLOC_006303	YML099C_mRNA	YML099C_mRNA	=	TSS6611	S000004565	ARG81	Zinc finger transcription factor involved in arginine-responsive genes; Zn(2)-Cys(6) binuclear cluster domain type; involved in the regulation of arginine-responsive genes; acts with Arg80p and Arg82p
TCONS_00006840	1	orange	YML032C	chrXIII	StringTie	transcript	212515	213930	.	-	.	transcript_id TCONS_00006840; gene_id XLOC_006355; oId YML032C_mRNA; cmp_ref YML032C_mRNA; class_code =; tss_id TSS6664;	XLOC_006355	YML032C_mRNA	YML032C_mRNA	=	TSS6664	S000004494	RAD52	Protein that stimulates strand exchange; stimulates strand exchange by facilitating Rad51p binding to single-stranded DNA; anneals complementary single-stranded DNA; involved in the repair of double-strand breaks in DNA during vegetative growth and meiosis and UV induced sister chromatid recombination
TCONS_00006870	1	orange	YMR008C	chrXIII	StringTie	transcript	280590	282584	.	-	.	transcript_id TCONS_00006870; gene_id XLOC_006385; oId YMR008C_mRNA; cmp_ref YMR008C_mRNA; class_code =; tss_id TSS6694;	XLOC_006385	YMR008C_mRNA	YMR008C_mRNA	=	TSS6694	S000004610	PLB1	Phospholipase B (lysophospholipase) involved in lipid metabolism; required for efficient acyl chain remodeling of newly synthesized phosphatidylethanolamine-derived phosphatidylcholine; required for deacylation of phosphatidylcholine and phosphatidylethanolamine but not phosphatidylinositol; PLB1 has a paralog, PLB3, that arose from the whole genome duplication
TCONS_00006945	1	orange	YMR104C	chrXIII	StringTie	transcript	473420	475453	.	-	.	transcript_id TCONS_00006945; gene_id XLOC_006456; oId YMR104C_mRNA; cmp_ref YMR104C_mRNA; class_code =; tss_id TSS6767;	XLOC_006456	YMR104C_mRNA	YMR104C_mRNA	=	TSS6767	S000004710	YPK2	Protein kinase similar to serine/threonine protein kinase Ypk1p; functionally redundant with YPK1 at the genetic level; participates in a signaling pathway required for optimal cell wall integrity; homolog of mammalian kinase SGK; YPK2 has a paralog, YPK1, that arose from the whole genome duplication
TCONS_00006988	1	orange	YMR165C	chrXIII	StringTie	transcript	590040	592628	.	-	.	transcript_id TCONS_00006988; gene_id XLOC_006497; oId YMR165C_mRNA; cmp_ref YMR165C_mRNA; class_code =; tss_id TSS6808;	XLOC_006497	YMR165C_mRNA	YMR165C_mRNA	=	TSS6808	S000004775	PAH1	Mg2+-dependent phosphatidate (PA) phosphatase; dephosphorylates PA to yield diacylglycerol; responsible for de novo lipid synthesis, formation of lipid droplets; activity downregulated via phosphorylation by Pho80p-Pho85p and protein kinase A; dephosphorylation by Nem1p-Spo7p anchors Pah1p to the membrane increasing substrate catalysis; homologous to mammalian lipins 1 and 2; human homologs LPIN1…
TCONS_00006993	1	orange	YMR171C	chrXIII	StringTie	transcript	603868	605520	.	-	.	transcript_id TCONS_00006993; gene_id XLOC_006502; oId YMR171C_mRNA; cmp_ref YMR171C_mRNA; class_code =; tss_id TSS6813;	XLOC_006502	YMR171C_mRNA	YMR171C_mRNA	=	TSS6813	S000004781	EAR1	Specificity factor required for Rsp5p-dependent ubiquitination; also required for sorting of specific cargo proteins at the multivesicular body; mRNA is targeted to the bud via the mRNA transport system involving She2p
TCONS_00007158	1	orange	YNL293W	chrXIV	StringTie	transcript	80640	82541	.	+	.	transcript_id TCONS_00007158; gene_id XLOC_006656; oId YNL293W_mRNA; cmp_ref YNL293W_mRNA; class_code =; tss_id TSS6975;	XLOC_006656	YNL293W_mRNA	YNL293W_mRNA	=	TSS6975	S000005237	MSB3	Rab GTPase-activating protein; regulates endocytosis via inactivation of Vps21p at endosomes and vacuole fusion via inactivation of Ypt7p at vacuoles; also acts on Ypt52p and Sec4p; localizes to plasma membrane, sites of polarized growth; relocalizes from bud neck to cytoplasm upon DNA replication stress; similar to TBC-domain Tre2 oncogene; MSB3 has a paralog, MSB4, that arose from the whole gen…
TCONS_00007229	1	orange	YNL192W	chrXIV	StringTie	transcript	276502	279897	.	+	.	transcript_id TCONS_00007229; gene_id XLOC_006725; oId YNL192W_mRNA; cmp_ref YNL192W_mRNA; class_code =; tss_id TSS7044;	XLOC_006725	YNL192W_mRNA	YNL192W_mRNA	=	TSS7044	S000005136	CHS1	Chitin synthase I; requires activation from zymogenic form in order to catalyze the transfer of N-acetylglucosamine (GlcNAc) to chitin; required for repairing the chitin septum during cytokinesis; transcription activated by mating factor
TCONS_00007265	1	orange	YNL138W	chrXIV	StringTie	transcript	366741	368321	.	+	.	transcript_id TCONS_00007265; gene_id XLOC_006760; oId YNL138W_mRNA; cmp_ref YNL138W_mRNA; class_code =; tss_id TSS7080;	XLOC_006760	YNL138W_mRNA	YNL138W_mRNA	=	TSS7080	S000005082	SRV2	CAP (cyclase-associated protein); N-terminus binds adenylate cyclase and facilitates activation by RAS; N-terminus forms novel hexameric star-shaped shuriken structures that directly catalyze cofilin-mediated severing of actin filaments; C-terminus, in physically and genetically separate activity, binds and recycles cofilin bound, ADP-actin monomers, facilitating regulation of actin dynamics and …
TCONS_00007297	1	orange	YNL094W	chrXIV	StringTie	transcript	447611	449374	.	+	.	transcript_id TCONS_00007297; gene_id XLOC_006789; oId YNL094W_mRNA; cmp_ref YNL094W_mRNA; class_code =; tss_id TSS7111;	XLOC_006789	YNL094W_mRNA	YNL094W_mRNA	=	TSS7111	S000005038	APP1	Phosphatidate phosphatase, converts phosphatidate to diacylglycerol; App1p, Pah1p, Dpp1p, and Lpp1p are responsible for all the phosphatidate phosphatase activity; component of cortical actin patches; interacts with components of endocytic pathway
TCONS_00007418	1	orange	YNR047W	chrXIV	StringTie	transcript	708523	711204	.	+	.	transcript_id TCONS_00007418; gene_id XLOC_006897; oId YNR047W_mRNA; cmp_ref YNR047W_mRNA; class_code =; tss_id TSS7224;	XLOC_006897	YNR047W_mRNA	YNR047W_mRNA	=	TSS7224	S000005330	FPK1	Ser/Thr protein kinase; phosphorylates several aminophospholipid translocase family members, regulating phospholipid translocation and membrane asymmetry; phosphorylates and inhibits upstream inhibitory kinase, Ypk1p; localizes to the cytoplasm, early endosome/TGN compartments and thplasma membrane; localizes to the shmoo tip where it has a redundant role in the cellular response to mating pherom…
TCONS_00007450	1	orange	YNL322C	chrXIV	StringTie	transcript	33294	34235	.	-	.	transcript_id TCONS_00007450; gene_id XLOC_006925; oId YNL322C_mRNA; cmp_ref YNL322C_mRNA; class_code =; tss_id TSS7256;	XLOC_006925	YNL322C_mRNA	YNL322C_mRNA	=	TSS7256	S000005266	KRE1	Cell wall glycoprotein involved in beta-glucan assembly; serves as a K1 killer toxin membrane receptor
TCONS_00007464	1	orange	YNL294C	chrXIV	StringTie	transcript	78659	80260	.	-	.	transcript_id TCONS_00007464; gene_id XLOC_006937; oId YNL294C_mRNA; cmp_ref YNL294C_mRNA; class_code =; tss_id TSS7270;	XLOC_006937	YNL294C_mRNA	YNL294C_mRNA	=	TSS7270	S000005238	RIM21	pH sensor molecule, component of the RIM101 pathway; has a role in cell wall construction and alkaline pH response; is glycosylated and phosphorylated; interacts with Dfg16p and Rim9p to form a pH-sensing complex; localization to the plasma membrane is dependent on Dfg16p and Rim9p; has similarity to A. nidulans PalH
TCONS_00007475	1	orange	YNL283C	chrXIV	StringTie	transcript	105184	106695	.	-	.	transcript_id TCONS_00007475; gene_id XLOC_006947; oId YNL283C_mRNA; cmp_ref YNL283C_mRNA; class_code =; tss_id TSS7280;	XLOC_006947	YNL283C_mRNA	YNL283C_mRNA	=	TSS7280	S000005227	WSC2	Sensor-transducer of the stress-activated PKC1-MPK1 signaling pathway; involved in maintenance of cell wall integrity and recovery from heat shock; required for the arrest of secretion response; WSC2 has a paralog, WSC3, that arose from the whole genome duplication
TCONS_00007525	1	orange	YNL204C	chrXIV	StringTie	transcript	258375	259277	.	-	.	transcript_id TCONS_00007525; gene_id XLOC_006995; oId YNL204C_mRNA; cmp_ref YNL204C_mRNA; class_code =; tss_id TSS7330;	XLOC_006995	YNL204C_mRNA	YNL204C_mRNA	=	TSS7330	S000005148	SPS18	Protein of unknown function, contains a putative zinc-binding domain; expressed during sporulation; SPS18 has a paralog, GCS1, that arose from the whole genome duplication
TCONS_00007526	1	orange	YNL203C	chrXIV	StringTie	transcript	259439	260050	.	-	.	transcript_id TCONS_00007526; gene_id XLOC_006996; oId YNL203C_mRNA; cmp_ref YNL203C_mRNA; class_code =; tss_id TSS7331;	XLOC_006996	YNL203C_mRNA	YNL203C_mRNA	=	TSS7331	S000005147		Dubious open reading frame; unlikely to encode a functional protein, based on available experimental and comparative sequence data
TCONS_00007566	1	orange	YNL154C	chrXIV	StringTie	transcript	343636	345276	.	-	.	transcript_id TCONS_00007566; gene_id XLOC_007031; oId YNL154C_mRNA; cmp_ref YNL154C_mRNA; class_code =; tss_id TSS7371;	XLOC_007031	YNL154C_mRNA	YNL154C_mRNA	=	TSS7371	S000005098	YCK2	Palmitoylated plasma membrane-bound casein kinase I (CK1) isoform; shares redundant functions with Yck1p in morphogenesis, proper septin assembly, endocytic trafficking, and glucose sensing; stabilized by Sod1p binding in the presence of glucose and oxygen, causing glucose repression of respiratory metabolism; YCK2 has a paralog, YCK1, that arose from the whole genome duplication
TCONS_00007569	1	orange	YNL149C	chrXIV	StringTie	transcript	348741	349140	.	-	.	transcript_id TCONS_00007569; gene_id XLOC_007034; oId MSTRG.6831.1; cmp_ref YNL149C_mRNA; class_code p; tss_id TSS7374;	XLOC_007034	MSTRG.6831.1	YNL149C_mRNA	p	TSS7374	S000005093	PGA2	Essential protein required for maturation of Gas1p and Pho8p; involved in protein trafficking; GFP-fusion protein localizes to the ER and YFP-fusion protein to the nuclear envelope-ER network; null mutants have a cell separation defect
TCONS_00007600	1	orange	YNL106C	chrXIV	StringTie	transcript	420944	424495	.	-	.	transcript_id TCONS_00007600; gene_id XLOC_007063; oId YNL106C_mRNA; cmp_ref YNL106C_mRNA; class_code =; tss_id TSS7405;	XLOC_007063	YNL106C_mRNA	YNL106C_mRNA	=	TSS7405	S000005050	INP52	Polyphosphatidylinositol phosphatase; dephosphorylates a number of phosphatidylinositol phosphates (PtdInsPs, PIPs) to PI; involved in endocytosis; hyperosmotic stress causes translocation to actin patches; synaptojanin-like protein with a Sac1 domain; INP52 has a paralog, INP53, that arose from the whole genome duplication
TCONS_00007628	1	orange	YNL064C	chrXIV	StringTie	transcript	505868	507097	.	-	.	transcript_id TCONS_00007628; gene_id XLOC_007087; oId YNL064C_mRNA; cmp_ref YNL064C_mRNA; class_code =; tss_id TSS7430;	XLOC_007087	YNL064C_mRNA	YNL064C_mRNA	=	TSS7430	S000005008	YDJ1	Type I HSP40 co-chaperone; involved in regulation of HSP90 and HSP70 functions; acts as an adaptor that helps Rsp5p recognize cytosolic misfolded proteins for ubiquitylation after heat shock; critical for determining cell size at Start as a function of growth rate; involved in protein translocation across membranes; member of the DnaJ family
TCONS_00007670	1	orange	YNL006W	chrXIV	StringTie	transcript	619749	620978	.	-	.	transcript_id TCONS_00007670; gene_id XLOC_007127; oId MSTRG.7029.1; cmp_ref YNL006W_mRNA; class_code x; tss_id TSS7470;	XLOC_007127	MSTRG.7029.1	YNL006W_mRNA	x	TSS7470	S000004951	LST8	Protein required for the transport of Gap1p; required for the transport of amino acid permease Gap1p from the Golgi to the cell surface; component of the TOR signaling pathway; associates with both Tor1p and Tor2p; contains a WD-repeat
TCONS_00007683	1	orange	YNR011C	chrXIV	StringTie	transcript	644320	646950	.	-	.	transcript_id TCONS_00007683; gene_id XLOC_007140; oId YNR011C_mRNA; cmp_ref YNR011C_mRNA; class_code =; tss_id TSS7483;	XLOC_007140	YNR011C_mRNA	YNR011C_mRNA	=	TSS7483	S000005294	PRP2	RNA-dependent DExD/H-box ATPase; required for activation of spliceosome before first transesterification step in RNA splicing; implicated in rearranging and proofreading snRNA structure in catalytic activation of spliceosome; ortholog of human protein DHX16
TCONS_00007732	1	orange	YNR073C	chrXIV	StringTie	transcript	774792	776300	.	-	.	transcript_id TCONS_00007732; gene_id XLOC_007189; oId YNR073C_mRNA; cmp_ref YNR073C_mRNA; class_code =; tss_id TSS7532;	XLOC_007189	YNR073C_mRNA	YNR073C_mRNA	=	TSS7532	S000005356		Putative mannitol dehydrogenase; YNR073C has a paralog, DSF1, that arose from a segmental duplication
TCONS_00007738	1	orange	YOL164W	chrXV	StringTie	transcript	6175	8115	.	+	.	transcript_id TCONS_00007738; gene_id XLOC_007195; oId YOL164W_mRNA; cmp_ref YOL164W_mRNA; class_code =; tss_id TSS7538;	XLOC_007195	YOL164W_mRNA	YOL164W_mRNA	=	TSS7538	S000005524	BDS1	Bacterially-derived sulfatase; required for use of alkyl- and aryl-sulfates as sulfur sources
TCONS_00007794	1	orange	YOL084W	chrXV	StringTie	transcript	162356	165331	.	+	.	transcript_id TCONS_00007794; gene_id XLOC_007247; oId YOL084W_mRNA; cmp_ref YOL084W_mRNA; class_code =; tss_id TSS7592;	XLOC_007247	YOL084W_mRNA	YOL084W_mRNA	=	TSS7592	S000005444	PHM7	Protein of unknown function; expression is regulated by phosphate levels; green fluorescent protein (GFP)-fusion protein localizes to the cell periphery and vacuole; protein abundance increases in response to DNA replication stress
TCONS_00007810	1	orange	YOL057W	chrXV	StringTie	transcript	220767	222902	.	+	.	transcript_id TCONS_00007810; gene_id XLOC_007263; oId YOL057W_mRNA; cmp_ref YOL057W_mRNA; class_code =; tss_id TSS7608;	XLOC_007263	YOL057W_mRNA	YOL057W_mRNA	=	TSS7608	S000005418		Dipeptidyl-peptidase III; cleaves dipeptides from the amino terminus of target proteins; highly active on synthetic substrate Arg-Arg-2-naphthylamide; mammalian ortholog may be a biomarker for some cancers
TCONS_00007855	1	orange	YOL004W	chrXV	StringTie	transcript	316938	321548	.	+	.	transcript_id TCONS_00007855; gene_id XLOC_007307; oId YOL004W_mRNA; cmp_ref YOL004W_mRNA; class_code =; tss_id TSS7652;	XLOC_007307	YOL004W_mRNA	YOL004W_mRNA	=	TSS7652	S000005364	SIN3	Component of both the Rpd3S and Rpd3L histone deacetylase complexes; involved in transcriptional repression and activation of diverse processes, including mating-type switching and meiosis; involved in the maintenance of chromosomal integrity
TCONS_00007864	1	orange	YOR009W	chrXV	SGD	transcript	344335	345798	.	+	.	transcript_id TCONS_00007864; gene_id XLOC_007316; oId YOR009W_mRNA; cmp_ref YOR009W_mRNA; class_code =; tss_id TSS7661;	XLOC_007316	YOR009W_mRNA	YOR009W_mRNA	=	TSS7661	S000005535	TIR4	Cell wall mannoprotein; expressed under anaerobic conditions and required for anaerobic growth; transcription is also induced by cold shock; member of the Srp1p/Tip1p family of serine-alanine-rich proteins
TCONS_00007942	1	orange	YOR108W	chrXV	StringTie	transcript	523027	524841	.	+	.	transcript_id TCONS_00007942; gene_id XLOC_007389; oId YOR108W_mRNA; cmp_ref YOR108W_mRNA; class_code =; tss_id TSS7738;	XLOC_007389	YOR108W_mRNA	YOR108W_mRNA	=	TSS7738	S000005634	LEU9	Alpha-isopropylmalate synthase II (2-isopropylmalate synthase); catalyzes the first step in the leucine biosynthesis pathway; the minor isozyme, responsible for the residual alpha-IPMS activity detected in a leu4 null mutant; LEU9 has a paralog, LEU4, that arose from the whole genome duplication
TCONS_00007960	1	orange	YOR129C	chrXV	StringTie	transcript	566544	569762	.	+	.	transcript_id TCONS_00007960; gene_id XLOC_007407; oId MSTRG.7574.1; cmp_ref YOR129C_mRNA; class_code x; tss_id TSS7756;	XLOC_007407	MSTRG.7574.1	YOR129C_mRNA	x	TSS7756	S000005655	AFI1	Arf3p polarization-specific docking factor; required for the polarized distribution of the ADP-ribosylation factor, Arf3p; participates in polarity development and maintenance of a normal haploid budding pattern; interacts with Cnm7p
TCONS_00008013	1	orange	YOR197W	chrXV	StringTie	transcript	717086	718384	.	+	.	transcript_id TCONS_00008013; gene_id XLOC_007459; oId YOR197W_mRNA; cmp_ref YOR197W_mRNA; class_code =; tss_id TSS7808;	XLOC_007459	YOR197W_mRNA	YOR197W_mRNA	=	TSS7808	S000005723	MCA1	Ca2+-dependent cysteine protease; may cleave specific substrates during the stress response; regulates apoptosis upon H2O2 treatment; required for clearance of insoluble protein aggregates during normal growth; implicated in cell cycle dynamics and lifespan extension; undergoes autocatalytic processing; similar to mammalian metacaspases, but exists as a monomer due to an extra pair of anti-parall…
TCONS_00008025	1	orange	YOR217W	chrXV	StringTie	transcript	749301	751886	.	+	.	transcript_id TCONS_00008025; gene_id XLOC_007468; oId YOR217W_mRNA; cmp_ref YOR217W_mRNA; class_code =; tss_id TSS7820;	XLOC_007468	YOR217W_mRNA	YOR217W_mRNA	=	TSS7820	S000005743	RFC1	Subunit of heteropentameric Replication factor C (RF-C); RF-C is a DNA binding protein and ATPase that acts as a clamp loader of the proliferating cell nuclear antigen (PCNA) processivity factor for DNA polymerases delta and epsilon
TCONS_00008101	1	orange	YOR321W	chrXV	StringTie	transcript	916030	918291	.	+	.	transcript_id TCONS_00008101; gene_id XLOC_007540; oId YOR321W_mRNA; cmp_ref YOR321W_mRNA; class_code =; tss_id TSS7896;	XLOC_007540	YOR321W_mRNA	YOR321W_mRNA	=	TSS7896	S000005848	PMT3	Protein O-mannosyltransferase; transfers mannose residues from dolichyl phosphate-D-mannose to protein serine/threonine residues; acts in a complex with Pmt5p, can instead interact with Pmt1p in some conditions; antifungal drug target; PMT3 has a paralog, PMT2, that arose from the whole genome duplication
TCONS_00008126	1	orange	YOR356W	chrXV	StringTie	transcript	1007221	1009116	.	+	.	transcript_id TCONS_00008126; gene_id XLOC_007564; oId YOR356W_mRNA; cmp_ref YOR356W_mRNA; class_code =; tss_id TSS7920;	XLOC_007564	YOR356W_mRNA	YOR356W_mRNA	=	TSS7920	S000005883	CIR2	Putative ortholog of human ETF-dH; found in a large supramolecular complex with other mitochondrial dehydrogenases; may have a role in oxidative stress response; ETF-dH is also known as electron transfer flavoprotein dehydrogenase
TCONS_00008234	1	orange	YOL087C	chrXV	StringTie	transcript	155287	158637	.	-	.	transcript_id TCONS_00008234; gene_id XLOC_007662; oId YOL087C_mRNA; cmp_ref YOL087C_mRNA; class_code =; tss_id TSS8019;	XLOC_007662	YOL087C_mRNA	YOL087C_mRNA	=	TSS8019	S000005447	DUF1	Ubiquitin-binding protein of unknown function; contains one WD40 repeat in a beta-propeller fold; green fluorescent protein (GFP)-fusion protein localizes to the cytoplasm; homolog of human WDR48/UAF1, which is involved in regulating the Fanconi anemia pathway; deletion mutant is sensitive to various chemicals including phenanthroline, sanguinarine, and nordihydroguaiaretic acid
TCONS_00008334	1	orange	YOR048C	chrXV	StringTie	transcript	418630	421650	.	-	.	transcript_id TCONS_00008334; gene_id XLOC_007758; oId YOR048C_mRNA; cmp_ref YOR048C_mRNA; class_code =; tss_id TSS8117;	XLOC_007758	YOR048C_mRNA	YOR048C_mRNA	=	TSS8117	S000005574	RAT1	Nuclear 5' to 3' single-stranded RNA exonuclease; involved in RNA metabolism, including rRNA and snRNA processing as well as poly (A+) dependent and independent mRNA transcription termination; required for cotranscriptional pre-rRNA cleavage
TCONS_00008344	1	orange	YOR060C	chrXV	StringTie	transcript	440390	441163	.	-	.	transcript_id TCONS_00008344; gene_id XLOC_007768; oId YOR060C_mRNA; cmp_ref YOR060C_mRNA; class_code =; tss_id TSS8127;	XLOC_007768	YOR060C_mRNA	YOR060C_mRNA	=	TSS8127	S000005586	SLD7	Protein with a role in chromosomal DNA replication; interacts with Sld3p and reduces its affinity for Cdc45p; deletion mutant has aberrant mitochondria
TCONS_00008389	1	orange	YOR128C	chrXV	StringTie	transcript	564476	566191	.	-	.	transcript_id TCONS_00008389; gene_id XLOC_007810; oId YOR128C_mRNA; cmp_ref YOR128C_mRNA; class_code =; tss_id TSS8170;	XLOC_007810	YOR128C_mRNA	YOR128C_mRNA	=	TSS8170	S000005654	ADE2	Phosphoribosylaminoimidazole carboxylase; catalyzes a step in the 'de novo' purine nucleotide biosynthetic pathway; red pigment accumulates in mutant cells deprived of adenine
TCONS_00008448	1	orange	YOR196C	chrXV	StringTie	transcript	715593	716837	.	-	.	transcript_id TCONS_00008448; gene_id XLOC_007868; oId YOR196C_mRNA; cmp_ref YOR196C_mRNA; class_code =; tss_id TSS8228;	XLOC_007868	YOR196C_mRNA	YOR196C_mRNA	=	TSS8228	S000005722	LIP5	Protein involved in biosynthesis of the coenzyme lipoic acid; has similarity to E. coli lipoic acid synthase
TCONS_00008516	1	orange	YOR290C	chrXV	StringTie	transcript	855147	860258	.	-	.	transcript_id TCONS_00008516; gene_id XLOC_007935; oId YOR290C_mRNA; cmp_ref YOR290C_mRNA; class_code =; tss_id TSS8296;	XLOC_007935	YOR290C_mRNA	YOR290C_mRNA	=	TSS8296	S000005816	SNF2	Catalytic subunit of the SWI/SNF chromatin remodeling complex; involved in transcriptional regulation; contains DNA-stimulated ATPase activity; functions interdependently in transcriptional activation with Snf5p and Snf6p
TCONS_00008529	1	orange	YOR310C	chrXV	StringTie	transcript	896562	898331	.	-	.	transcript_id TCONS_00008529; gene_id XLOC_007948; oId MSTRG.7838.1; cmp_ref YOR310C_mRNA; class_code o; tss_id TSS8309;	XLOC_007948	MSTRG.7838.1	YOR310C_mRNA	o	TSS8309	S000005837	NOP58	Protein involved in producing mature rRNAs and snoRNAs; involved in pre-rRNA processing, 18S rRNA synthesis, and snoRNA synthesis; component of the small subunit processome complex, which is required for processing of pre-18S rRNA
TCONS_00008531	1	orange	YOR310C	chrXV	StringTie	transcript	896825	898360	.	-	.	transcript_id TCONS_00008531; gene_id XLOC_007948; oId YOR310C_mRNA; cmp_ref YOR310C_mRNA; class_code =; tss_id TSS8309;	XLOC_007948	YOR310C_mRNA	YOR310C_mRNA	=	TSS8309	S000005837	NOP58	Protein involved in producing mature rRNAs and snoRNAs; involved in pre-rRNA processing, 18S rRNA synthesis, and snoRNA synthesis; component of the small subunit processome complex, which is required for processing of pre-18S rRNA
TCONS_00008592	1	orange		chrXVI	StringTie	transcript	22183	22621	.	+	.	transcript_id TCONS_00008592; gene_id XLOC_008008; oId MSTRG.7965.1; class_code u; tss_id TSS8371;	XLOC_008008	MSTRG.7965.1		u	TSS8371
TCONS_00008597	1	orange	YPL270W	chrXVI	StringTie	transcript	30482	32803	.	+	.	transcript_id TCONS_00008597; gene_id XLOC_008013; oId YPL270W_mRNA; cmp_ref YPL270W_mRNA; class_code =; tss_id TSS8376;	XLOC_008013	YPL270W_mRNA	YPL270W_mRNA	=	TSS8376	S000006191	MDL2	Mitochondrial inner membrane half-type ABC transporter; required for respiratory growth at high temperature; localizes to vacuole membrane in response to H2O2; similar to human TAP1 and TAP2 implicated in bare lymphocyte syndrome and Wegener-like granulomatosis
TCONS_00008598	1	orange	YPL269W	chrXVI	StringTie	transcript	33013	34947	.	+	.	transcript_id TCONS_00008598; gene_id XLOC_008014; oId YPL269W_mRNA; cmp_ref YPL269W_mRNA; class_code =; tss_id TSS8377;	XLOC_008014	YPL269W_mRNA	YPL269W_mRNA	=	TSS8377	S000006190	KAR9	Karyogamy protein; required for correct positioning of the mitotic spindle and for orienting cytoplasmic microtubules; localizes at the shmoo tip in mating cells and at the tip of the growing bud in small-budded cells through anaphase
TCONS_00008623	1	orange	YPL231W	chrXVI	StringTie	transcript	108652	114315	.	+	.	transcript_id TCONS_00008623; gene_id XLOC_008037; oId YPL231W_mRNA; cmp_ref YPL231W_mRNA; class_code =; tss_id TSS8401;	XLOC_008037	YPL231W_mRNA	YPL231W_mRNA	=	TSS8401	S000006152	FAS2	Alpha subunit of fatty acid synthetase; complex catalyzes the synthesis of long-chain saturated fatty acids; contains the acyl-carrier protein domain and beta-ketoacyl reductase, beta-ketoacyl synthase and self-pantetheinylation activities
TCONS_00008722	1	orange	YPL091W	chrXVI	StringTie	transcript	375502	376953	.	+	.	transcript_id TCONS_00008722; gene_id XLOC_008127; oId YPL091W_mRNA; cmp_ref YPL091W_mRNA; class_code =; tss_id TSS8495;	XLOC_008127	YPL091W_mRNA	YPL091W_mRNA	=	TSS8495	S000006012	GLR1	Cytosolic and mitochondrial glutathione oxidoreductase; converts oxidized glutathione to reduced glutathione; cytosolic Glr1p is the main determinant of the glutathione redox state of the mitochondrial intermembrane space; mitochondrial Glr1p has a role in resistance to hyperoxia; protein abundance increases in response to DNA replication stress
TCONS_00008725	1	orange	YPL085W	chrXVI	StringTie	transcript	387067	393654	.	+	.	transcript_id TCONS_00008725; gene_id XLOC_008130; oId YPL085W_mRNA; cmp_ref YPL085W_mRNA; class_code =; tss_id TSS8498;	XLOC_008130	YPL085W_mRNA	YPL085W_mRNA	=	TSS8498	S000006006	SEC16	COPII vesicle coat protein required for ER transport vesicle budding; essential factor in endoplasmic reticulum exit site (ERES) formation, as well as in COPII-mediated ER-to-Golgi traffic; bound to periphery of ER membranes and may act to stabilize initial COPII complexes; interacts with Sec23p, Sec24p and Sec31p
TCONS_00008739	1	orange	YPL063W	chrXVI	StringTie	transcript	429939	431369	.	+	.	transcript_id TCONS_00008739; gene_id XLOC_008140; oId YPL063W_mRNA; cmp_ref YPL063W_mRNA; class_code =; tss_id TSS8511;	XLOC_008140	YPL063W_mRNA	YPL063W_mRNA	=	TSS8511	S000005984	TIM50	Essential component of the TIM23 complex; acts as receptor for the translocase of the inner mitochondrial membrane (TIM23) complex guiding incoming precursors from the TOM complex; may control the gating of the Tim23p-Tim17p channel
TCONS_00008770	1	orange	YPL018W	chrXVI	StringTie	transcript	517651	518760	.	+	.	transcript_id TCONS_00008770; gene_id XLOC_008171; oId YPL018W_mRNA; cmp_ref YPL018W_mRNA; class_code =; tss_id TSS8542;	XLOC_008171	YPL018W_mRNA	YPL018W_mRNA	=	TSS8542	S000005939	CTF19	Outer kinetochore protein, needed for accurate chromosome segregation; component of the kinetochore sub-complex COMA (Ctf19p, Okp1p, Mcm21p, Ame1p) that functions as a platform for kinetochore assembly; required for the spindle assembly checkpoint; orthologous to human centromere constitutive-associated network (CCAN) subunit CENP-P and fission yeast fta2
TCONS_00008798	1	orange	YPR019W	chrXVI	StringTie	transcript	596750	599551	.	+	.	transcript_id TCONS_00008798; gene_id XLOC_008199; oId YPR019W_mRNA; cmp_ref YPR019W_mRNA; class_code =; tss_id TSS8570;	XLOC_008199	YPR019W_mRNA	YPR019W_mRNA	=	TSS8570	S000006223	MCM4	Essential helicase component of heterohexameric MCM2-7 complexes; MCM2-7 complexes bind pre-replication complexes on DNA and melt DNA prior to replication; forms an Mcm4p-6p-7p subcomplex; shows nuclear accumulation in G1; homolog of S. pombe Cdc21p
TCONS_00008801	1	orange	YPR024W	chrXVI	StringTie	transcript	610481	612724	.	+	.	transcript_id TCONS_00008801; gene_id XLOC_008202; oId YPR024W_mRNA; cmp_ref YPR024W_mRNA; class_code =; tss_id TSS8573;	XLOC_008202	YPR024W_mRNA	YPR024W_mRNA	=	TSS8573	S000006228	YME1	Catalytic subunit of i-AAA protease complex; complex is located in mitochondrial inner membrane; responsible for degradation of unfolded or misfolded mitochondrial gene products; serves as nonconventional translocation motor to pull PNPase into intermembrane space; also has role in intermembrane space protein folding; mutation causes elevated rate of mitochondrial turnover; human homolog YME1L1 c…
TCONS_00008803	1	orange	YPR026W	chrXVI	StringTie	transcript	615379	619014	.	+	.	transcript_id TCONS_00008803; gene_id XLOC_008204; oId YPR026W_mRNA; cmp_ref YPR026W_mRNA; class_code =; tss_id TSS8575;	XLOC_008204	YPR026W_mRNA	YPR026W_mRNA	=	TSS8575	S000006230	ATH1	Acid trehalase required for utilization of extracellular trehalose; involved in intracellular trehalose degradation during growth recovery after saline stress
TCONS_00008808	1	orange	YPR032W	chrXVI	StringTie	transcript	634123	637224	.	+	.	transcript_id TCONS_00008808; gene_id XLOC_008208; oId YPR032W_mRNA; cmp_ref YPR032W_mRNA; class_code =; tss_id TSS8580;	XLOC_008208	YPR032W_mRNA	YPR032W_mRNA	=	TSS8580	S000006236	SRO7	Effector of Rab GTPase Sec4p; forms a complex with Sec4p and t-SNARE Sec9p; involved in exocytosis and docking and fusion of post-Golgi vesicles with plasma membrane; regulates cell proliferation and colony development via the Rho1-Tor1 pathway; homolog of Drosophila lgl tumor suppressor; SRO7 has a paralog, SRO77, that arose from the whole genome duplication
TCONS_00008868	1	orange	YPR115W	chrXVI	StringTie	transcript	754877	758128	.	+	.	transcript_id TCONS_00008868; gene_id XLOC_008264; oId YPR115W_mRNA; cmp_ref YPR115W_mRNA; class_code =; tss_id TSS8639;	XLOC_008264	YPR115W_mRNA	YPR115W_mRNA	=	TSS8639	S000006319	RGC1	Putative regulator of the Fps1p glycerol channel; multiply phosphorylated by Hog1p under osmotic stress; contains a pleckstrin homology domain; forms homodimers and heterodimerizes with paralog Ask10p; green fluorescent protein (GFP)-fusion protein localizes to the cytoplasm
TCONS_00008927	1	orange	YPR184W	chrXVI	StringTie	transcript	902044	906654	.	+	.	transcript_id TCONS_00008927; gene_id XLOC_008318; oId YPR184W_mRNA; cmp_ref YPR184W_mRNA; class_code =; tss_id TSS8695;	XLOC_008318	YPR184W_mRNA	YPR184W_mRNA	=	TSS8695	S000006388	GDB1	Glycogen debranching enzyme; contains glucanotranferase and alpha-1,6-amyloglucosidase activities; required for glycogen degradation; phosphorylated in mitochondria; activity is inhibited by Igd1p; protein abundance increases in response to DNA replication stress
TCONS_00008953	1	orange	YPL263C	chrXVI	StringTie	transcript	44551	46506	.	-	.	transcript_id TCONS_00008953; gene_id XLOC_008342; oId YPL263C_mRNA; cmp_ref YPL263C_mRNA; class_code =; tss_id TSS8721;	XLOC_008342	YPL263C_mRNA	YPL263C_mRNA	=	TSS8721	S000006184	KEL3	Cytoplasmic protein of unknown function
TCONS_00008965	1	orange	YPL249C	chrXVI	StringTie	transcript	76669	79353	.	-	.	transcript_id TCONS_00008965; gene_id XLOC_008353; oId YPL249C_mRNA; cmp_ref YPL249C_mRNA; class_code =; tss_id TSS8733;	XLOC_008353	YPL249C_mRNA	YPL249C_mRNA	=	TSS8733	S000006170	GYP5	GTPase-activating protein (GAP) for yeast Rab family members; involved in ER to Golgi trafficking; exhibits GAP activity toward Ypt1p that is stimulated by Gyl1p, also acts on Sec4p; interacts with Gyl1p, Rvs161p and Rvs167p; involved in recruiting Rvs167p to the bud tip during polarized growth; relocalizes from bud neck to cytoplasm upon DNA replication stress; GYP5 has a paralog, GYL1, that aro…
TCONS_00008987	1	orange	YPL217C	chrXVI	StringTie	transcript	139620	143171	.	-	.	transcript_id TCONS_00008987; gene_id XLOC_008375; oId YPL217C_mRNA; cmp_ref YPL217C_mRNA; class_code =; tss_id TSS8755;	XLOC_008375	YPL217C_mRNA	YPL217C_mRNA	=	TSS8755	S000006138	BMS1	GTPase required for ribosomal subunit synthesis and rRNA processing; required for synthesis of 40S ribosomal subunits and for processing the 35S pre-rRNA at sites A0, A1, and A2; interacts with Rcl1p, which stimulates its GTPase and U3 snoRNA binding activities; has similarity to Tsr1p
TCONS_00009020	1	orange	YPL176C	chrXVI	StringTie	transcript	216012	218363	.	-	.	transcript_id TCONS_00009020; gene_id XLOC_008408; oId YPL176C_mRNA; cmp_ref YPL176C_mRNA; class_code =; tss_id TSS8788;	XLOC_008408	YPL176C_mRNA	YPL176C_mRNA	=	TSS8788	S000006097	TRE1	Transferrin receptor-like protein; plasma membrane protein that binds Bsd2p and regulates ubiquitylation and vacuolar degradation of the metal transporter Smf1p; functionally redundant with Tre2p; TRE1 has a paralog, TRE2, that arose from the whole genome duplication
TCONS_00009046	1	orange	YPL141C	chrXVI	StringTie	transcript	283464	286061	.	-	.	transcript_id TCONS_00009046; gene_id XLOC_008434; oId YPL141C_mRNA; cmp_ref YPL141C_mRNA; class_code =; tss_id TSS8814;	XLOC_008434	YPL141C_mRNA	YPL141C_mRNA	=	TSS8814	S000006062	FRK1	Protein kinase of unknown cellular role; green fluorescent protein (GFP)-fusion protein localizes to the cytoplasm; interacts with rRNA transcription and ribosome biogenesis factors and the long chain fatty acyl-CoA synthetase Faa3p; FRK1 has a paralog, KIN4, that arose from the whole genome duplication
TCONS_00009074	1	orange	YPL110C	chrXVI	StringTie	transcript	341068	344739	.	-	.	transcript_id TCONS_00009074; gene_id XLOC_008460; oId YPL110C_mRNA; cmp_ref YPL110C_mRNA; class_code =; tss_id TSS8842;	XLOC_008460	YPL110C_mRNA	YPL110C_mRNA	=	TSS8842	S000006031	GDE1	Glycerophosphocholine (GroPCho) phosphodiesterase; hydrolyzes GroPCho to choline and glycerolphosphate, for use as a phosphate source and as a precursor for phosphocholine synthesis; may interact with ribosomes
TCONS_00009090	1	orange	YPL089C	chrXVI	StringTie	transcript	379120	381150	.	-	.	transcript_id TCONS_00009090; gene_id XLOC_008475; oId YPL089C_mRNA; cmp_ref YPL089C_mRNA; class_code =; tss_id TSS8858;	XLOC_008475	YPL089C_mRNA	YPL089C_mRNA	=	TSS8858	S000006010	RLM1	MADS-box transcription factor; component of the protein kinase C-mediated MAP kinase pathway involved in the maintenance of cell integrity; phosphorylated and activated by the MAP-kinase Slt2p; RLM1 has a paralog, SMP1, that arose from the whole genome duplication
TCONS_00009092	1	orange	YPL086C	chrXVI	StringTie	transcript	384773	386446	.	-	.	transcript_id TCONS_00009092; gene_id XLOC_008477; oId YPL086C_mRNA; cmp_ref YPL086C_mRNA; class_code =; tss_id TSS8860;	XLOC_008477	YPL086C_mRNA	YPL086C_mRNA	=	TSS8860	S000006007	ELP3	Subunit of Elongator complex; Elongator is required for modification of wobble nucleosides in tRNA; exhibits histone acetyltransferase activity that is directed to histones H3 and H4; disruption confers resistance to K. lactis zymotoxin; human homolog ELP3 can partially complement yeast elp3 null mutant
TCONS_00009120	1	orange	YPL049C	chrXVI	StringTie	transcript	462481	463839	.	-	.	transcript_id TCONS_00009120; gene_id XLOC_008504; oId YPL049C_mRNA; cmp_ref YPL049C_mRNA; class_code =; tss_id TSS8888;	XLOC_008504	YPL049C_mRNA	YPL049C_mRNA	=	TSS8888	S000005970	DIG1	MAP kinase-responsive inhibitor of the Ste12p transcription factor; involved in the regulation of mating-specific genes and the invasive growth pathway; related regulators Dig1p and Dig2p bind to Ste12p; DIG1 has a paralog, DIG2, that arose from the whole genome duplication
TCONS_00009155	1	orange	YPL004C	chrXVI	StringTie	transcript	550632	551657	.	-	.	transcript_id TCONS_00009155; gene_id XLOC_008538; oId YPL004C_mRNA; cmp_ref YPL004C_mRNA; class_code =; tss_id TSS8923;	XLOC_008538	YPL004C_mRNA	YPL004C_mRNA	=	TSS8923	S000005925	LSP1	Eisosome core component; eisosomes are large immobile patch structures at the cell cortex associated with endocytosis; phosphorylated on Thr233 upon Pkc1p hyperactivation in a Slt2p MAPK-dependent fashion; null mutants show activation of Pkc1p/Ypk1p stress resistance pathways; member of the BAR domain family
TCONS_00009211	1	orange	YPR075C	chrXVI	StringTie	transcript	695737	696819	.	-	.	transcript_id TCONS_00009211; gene_id XLOC_008590; oId YPR075C_mRNA; cmp_ref YPR075C_mRNA; class_code =; tss_id TSS8978;	XLOC_008590	YPR075C_mRNA	YPR075C_mRNA	=	TSS8978	S000006279	OPY2	Integral membrane protein that acts as a membrane anchor for Ste50p; involved in the signaling branch of the high-osmolarity glycerol (HOG) pathway and as a regulator of the filamentous growth pathway; overproduction blocks cell cycle arrest in the presence of mating pheromone; relocalizes from vacuole to plasma membrane upon DNA replication stress
TCONS_00009226	1	orange	YPR095C	chrXVI	StringTie	transcript	721037	724717	.	-	.	transcript_id TCONS_00009226; gene_id XLOC_008604; oId YPR095C_mRNA; cmp_ref YPR095C_mRNA; class_code =; tss_id TSS8993;	XLOC_008604	YPR095C_mRNA	YPR095C_mRNA	=	TSS8993	S000006299	SYT1	Guanine nucleotide exchange factor (GEF) for Arf proteins; promotes activation of Arl1p, which recruits Imh1p to the Golgi; involved in vesicular transport; member of the Sec7-domain family; contains a PH domain
TCONS_00000024	2	gray65	YAL047W-A	chrI	StringTie	transcript	54584	54913	.	+	.	transcript_id TCONS_00000024; gene_id XLOC_000022; oId YAL047W-A_mRNA; cmp_ref YAL047W-A_mRNA; class_code =; tss_id TSS24;	XLOC_000022	YAL047W-A_mRNA	YAL047W-A_mRNA	=	TSS24	S000028733		Dubious open reading frame; unlikely to encode a functional protein, based on available experimental and comparative sequence data; partially overlaps ORF GEM1/YAL048C
TCONS_00000036	2	gray65	YAL030W	chrI	StringTie	transcript	87159	92270	.	+	.	transcript_id TCONS_00000036; gene_id XLOC_000034; oId MSTRG.67.1; cmp_ref YAL030W_mRNA; class_code e; tss_id TSS36;	XLOC_000034	MSTRG.67.1	YAL030W_mRNA	e	TSS36	S000000028	SNC1	Vesicle membrane receptor protein (v-SNARE); involved in the fusion between Golgi-derived secretory vesicles with the plasma membrane; proposed to be involved in endocytosis; member of the synaptobrevin/VAMP family of R-type v-SNARE proteins; SNC1 has a paralog, SNC2, that arose from the whole genome duplication
TCONS_00000037	2	gray65	YAL030W	chrI	StringTie	transcript	87286	87752	.	+	.	transcript_id TCONS_00000037; gene_id XLOC_000034; oId YAL030W_mRNA; cmp_ref YAL030W_mRNA; class_code =; tss_id TSS37;	XLOC_000034	YAL030W_mRNA	YAL030W_mRNA	=	TSS37	S000000028	SNC1	Vesicle membrane receptor protein (v-SNARE); involved in the fusion between Golgi-derived secretory vesicles with the plasma membrane; proposed to be involved in endocytosis; member of the synaptobrevin/VAMP family of R-type v-SNARE proteins; SNC1 has a paralog, SNC2, that arose from the whole genome duplication
TCONS_00000049	2	gray65	YAL013W	chrI	StringTie	transcript	129270	130487	.	+	.	transcript_id TCONS_00000049; gene_id XLOC_000046; oId YAL013W_mRNA; cmp_ref YAL013W_mRNA; class_code =; tss_id TSS49;	XLOC_000046	YAL013W_mRNA	YAL013W_mRNA	=	TSS49	S000000011	DEP1	Component of the Rpd3L histone deacetylase complex; required for diauxic shift-induced histone H2B deposition onto rDNA genes; transcriptional modulator involved in regulation of structural phospholipid biosynthesis genes and metabolically unrelated genes, as well as maintenance of telomeres, mating efficiency, and sporulation
TCONS_00000068	2	gray65	YAR019W-A	chrI	StringTie	transcript	175331	176559	.	+	.	transcript_id TCONS_00000068; gene_id XLOC_000064; oId MSTRG.125.1; cmp_ref YAR019W-A_mRNA; class_code p; tss_id TSS68;	XLOC_000064	MSTRG.125.1	YAR019W-A_mRNA	p	TSS68	S000028735		Dubious open reading frame; unlikely to encode a functional protein, based on available experimental and comparative sequence data; partially overlaps ORF CDC15/YAR019C
TCONS_00000136	2	gray65	YAL014C	chrI	StringTie	transcript	128252	129019	.	-	.	transcript_id TCONS_00000136; gene_id XLOC_000129; oId YAL014C_mRNA; cmp_ref YAL014C_mRNA; class_code =; tss_id TSS136;	XLOC_000129	YAL014C_mRNA	YAL014C_mRNA	=	TSS136	S000000012	SYN8	Endosomal SNARE related to mammalian syntaxin 8
TCONS_00000171	2	gray65	YBL105C	chrII	StringTie	transcript	9908	17696	.	+	.	transcript_id TCONS_00000171; gene_id XLOC_000164; oId MSTRG.161.1; cmp_ref YBL105C_mRNA; class_code x; tss_id TSS171;	XLOC_000164	MSTRG.161.1	YBL105C_mRNA	x	TSS171	S000000201	PKC1	Protein serine/threonine kinase; essential for cell wall remodeling during growth; localized to sites of polarized growth and the mother-daughter bud neck; homolog of the alpha, beta, and gamma isoforms of mammalian protein kinase C (PKC)
TCONS_00000217	2	gray65	YBL043W	chrII	StringTie	transcript	136688	137461	.	+	.	transcript_id TCONS_00000217; gene_id XLOC_000201; oId YBL043W_mRNA; cmp_ref YBL043W_mRNA; class_code =; tss_id TSS215;	XLOC_000201	YBL043W_mRNA	YBL043W_mRNA	=	TSS215	S000000139	ECM13	Non-essential protein of unknown function; induced by treatment with 8-methoxypsoralen and UVA irradiation; ECM13 has a paralog, YJR115W, that arose from the whole genome duplication
TCONS_00000227	2	gray65	YBL031W	chrII	StringTie	transcript	161699	162715	.	+	.	transcript_id TCONS_00000227; gene_id XLOC_000211; oId YBL031W_mRNA; cmp_ref YBL031W_mRNA; class_code =; tss_id TSS225;	XLOC_000211	YBL031W_mRNA	YBL031W_mRNA	=	TSS225	S000000127	SHE1	Mitotic spindle protein; interacts with components of the Dam1 (DASH) complex, its effector Sli15p, and microtubule-associated protein Bim1p; also localizes to nuclear microtubules and to the bud neck in a ring-shaped structure; inhibits dynein function
TCONS_00000255	2	gray65	YBL002W	chrII	StringTie	transcript	236492	236887	.	+	.	transcript_id TCONS_00000255; gene_id XLOC_000234; oId YBL002W_mRNA; cmp_ref YBL002W_mRNA; class_code =; tss_id TSS251;	XLOC_000234	YBL002W_mRNA	YBL002W_mRNA	=	TSS251	S000000098	HTB2	Histone H2B; core histone protein required for chromatin assembly and chromosome function; nearly identical to HTB1; Rad6p-Bre1p-Lge1p mediated ubiquitination regulates reassembly after DNA replication, transcriptional activation, meiotic DSB formation and H3 methylation
TCONS_00000256	2	gray65	YBR001C	chrII	StringTie	transcript	238515	241283	.	+	.	transcript_id TCONS_00000256; gene_id XLOC_000235; oId MSTRG.300.1; cmp_ref YBR001C_mRNA; class_code x; tss_id TSS252;	XLOC_000235	MSTRG.300.1	YBR001C_mRNA	x	TSS252	S000000205	NTH2	Putative neutral trehalase, required for thermotolerance; may mediate resistance to other cellular stresses; NTH2 has a paralog, NTH1, that arose from the whole genome duplication
TCONS_00000261	2	gray65	YBR008C	chrII	StringTie	transcript	251183	252653	.	+	.	transcript_id TCONS_00000261; gene_id XLOC_000240; oId MSTRG.310.1; cmp_ref YBR008C_mRNA; class_code x; tss_id TSS257;	XLOC_000240	MSTRG.310.1	YBR008C_mRNA	x	TSS257	S000000212	FLR1	Plasma membrane transporter of the major facilitator superfamily; member of the 12-spanner drug:H(+) antiporter DHA1 family; involved in efflux of fluconazole, diazaborine, benomyl, methotrexate, and other drugs; expression induced in cells treated with the mycotoxin patulin; relocalizes from nucleus to plasma membrane upon DNA replication stress
TCONS_00000263	2	gray65	YBR010W	chrII	StringTie	transcript	256331	256741	.	+	.	transcript_id TCONS_00000263; gene_id XLOC_000242; oId YBR010W_mRNA; cmp_ref YBR010W_mRNA; class_code =; tss_id TSS259;	XLOC_000242	YBR010W_mRNA	YBR010W_mRNA	=	TSS259	S000000214	HHT1	Histone H3; core histone protein required for chromatin assembly, part of heterochromatin-mediated telomeric and HM silencing; one of two identical histone H3 proteins (see HHT2); regulated by acetylation, methylation, and phosphorylation; H3K14 acetylation plays an important role in the unfolding of strongly positioned nucleosomes during repair of UV damage
TCONS_00000290	2	gray65	YBR047W	chrII	StringTie	transcript	331833	332360	.	+	.	transcript_id TCONS_00000290; gene_id XLOC_000268; oId YBR047W_mRNA; cmp_ref YBR047W_mRNA; class_code =; tss_id TSS285;	XLOC_000268	YBR047W_mRNA	YBR047W_mRNA	=	TSS285	S000000251	FMP23	Putative protein of unknown function; proposed to be involved in iron or copper homeostasis; the authentic, non-tagged protein is detected in highly purified mitochondria in high-throughput studies
TCONS_00000294	2	gray65	YBR053C	chrII	StringTie	transcript	338449	342529	.	+	.	transcript_id TCONS_00000294; gene_id XLOC_000271; oId MSTRG.376.1; cmp_ref YBR053C_mRNA; class_code x; tss_id TSS288;	XLOC_000271	MSTRG.376.1	YBR053C_mRNA	x	TSS288	S000000257		Putative protein of unknown function; induced by cell wall perturbation
TCONS_00000304	2	gray65	YBR071W	chrII	StringTie	transcript	380411	381046	.	+	.	transcript_id TCONS_00000304; gene_id XLOC_000279; oId YBR071W_mRNA; cmp_ref YBR071W_mRNA; class_code =; tss_id TSS297;	XLOC_000279	YBR071W_mRNA	YBR071W_mRNA	=	TSS297	S000000275		Protein of unknown function found in the cytoplasm and bud neck; mRNA expression may be regulated by the cell cycle and/or cell wall stress; overexpression of YBR071W affects endocytic protein trafficking
TCONS_00000308	2	gray65	YBR076W	chrII	StringTie	transcript	390227	391291	.	+	.	transcript_id TCONS_00000308; gene_id XLOC_000283; oId YBR076W_mRNA; cmp_ref YBR076W_mRNA; class_code =; tss_id TSS301;	XLOC_000283	YBR076W_mRNA	YBR076W_mRNA	=	TSS301	S000000280	ECM8	Non-essential protein of unknown function
TCONS_00000313	2	gray65	tD(GUC)B	chrII	StringTie	transcript	407454	408578	.	+	.	transcript_id TCONS_00000313; gene_id XLOC_000287; oId MSTRG.421.1; cmp_ref tD(GUC)B; class_code p; tss_id TSS306;	XLOC_000287	MSTRG.421.1	tD(GUC)B	p	TSS306	S000006530		Aspartate tRNA (tRNA-Asp), predicted by tRNAscan-SE analysis
TCONS_00000460	2	gray65	YBR285W	chrII	StringTie	transcript	773922	774356	.	+	.	transcript_id TCONS_00000460; gene_id XLOC_000420; oId YBR285W_mRNA; cmp_ref YBR285W_mRNA; class_code =; tss_id TSS446;	XLOC_000420	YBR285W_mRNA	YBR285W_mRNA	=	TSS446	S000000489		Putative protein of unknown function; YBR285W is not an essential gene
TCONS_00000490	2	gray65	YBL091C-A	chrII	StringTie	transcript	46565	47180	.	-	.	transcript_id TCONS_00000490; gene_id XLOC_000447; oId YBL091C-A_mRNA; cmp_ref YBL091C-A_mRNA; class_code =; tss_id TSS476;	XLOC_000447	YBL091C-A_mRNA	YBL091C-A_mRNA	=	TSS476	S000007228	SCS22	Protein involved in regulation of phospholipid metabolism; one of 6 proteins (Ist2p, Scs2p, Scs22p, Tcb1p, Tcb2p, Tcb3p) that connect ER to the plasma membrane (PM) and regulate PM phosphatidylinositol-4-phosphate (PI4P) levels by controlling access of Sac1p phosphatase to its substrate PI4P in the PM; human VAP homolog; similar to D. melanogaster inturned protein; SCS22 has a paralog, SCS2, that…
TCONS_00000538	2	gray65	YBL029C-A	chrII	StringTie	transcript	164488	164772	.	-	.	transcript_id TCONS_00000538; gene_id XLOC_000488; oId YBL029C-A_mRNA; cmp_ref YBL029C-A_mRNA; class_code =; tss_id TSS523;	XLOC_000488	YBL029C-A_mRNA	YBL029C-A_mRNA	=	TSS523	S000007591		Protein of unknown function; green fluorescent protein (GFP)-fusion protein localizes to the cell periphery; protein abundance increases in response to DNA replication stress; has potential orthologs in Saccharomyces species and in Yarrowia lipolytica
TCONS_00000574	2	gray65	YBR025C	chrII	StringTie	transcript	288051	289116	.	-	.	transcript_id TCONS_00000574; gene_id XLOC_000522; oId MSTRG.334.1; cmp_ref YBR025C_mRNA; class_code p; tss_id TSS559;	XLOC_000522	MSTRG.334.1	YBR025C_mRNA	p	TSS559	S000000229	OLA1	P-loop ATPase with similarity to human OLA1 and bacterial YchF; identified as specifically interacting with the proteasome; null mutant displays increased translation rate and increased readthrough of premature stop codons; protein abundance increases in response to hydrogen peroxide and to DNA replication stress
TCONS_00000617	2	gray65	YBR071W	chrII	StringTie	transcript	379950	381590	.	-	.	transcript_id TCONS_00000617; gene_id XLOC_000564; oId MSTRG.403.1; cmp_ref YBR071W_mRNA; class_code x; tss_id TSS601;	XLOC_000564	MSTRG.403.1	YBR071W_mRNA	x	TSS601	S000000275		Protein of unknown function found in the cytoplasm and bud neck; mRNA expression may be regulated by the cell cycle and/or cell wall stress; overexpression of YBR071W affects endocytic protein trafficking
TCONS_00000626	2	gray65	YBR082C	chrII	StringTie	transcript	406038	407349	.	-	.	transcript_id TCONS_00000626; gene_id XLOC_000573; oId MSTRG.420.1; cmp_ref YBR082C_mRNA; class_code e; tss_id TSS610;	XLOC_000573	MSTRG.420.1	YBR082C_mRNA	e	TSS610	S000000286	UBC4	Ubiquitin-conjugating enzyme (E2); key E2 partner with Ubc1p for the anaphase-promoting complex (APC); mediates degradation of abnormal or excess proteins, including calmodulin and histone H3; regulates levels of DNA Polymerase-{alpha} to promote efficient and accurate DNA replication; interacts with many SCF ubiquitin protein ligases; component of the cellular stress response; UBC4 has a paralog…
TCONS_00000627	2	gray65	YBR082C	chrII	StringTie	transcript	406628	407169	.	-	.	transcript_id TCONS_00000627; gene_id XLOC_000573; oId YBR082C_mRNA; cmp_ref YBR082C_mRNA; class_code =; tss_id TSS611;	XLOC_000573	YBR082C_mRNA	YBR082C_mRNA	=	TSS611	S000000286	UBC4	Ubiquitin-conjugating enzyme (E2); key E2 partner with Ubc1p for the anaphase-promoting complex (APC); mediates degradation of abnormal or excess proteins, including calmodulin and histone H3; regulates levels of DNA Polymerase-{alpha} to promote efficient and accurate DNA replication; interacts with many SCF ubiquitin protein ligases; component of the cellular stress response; UBC4 has a paralog…
TCONS_00000758	2	gray65	YBR251W	chrII	StringTie	transcript	721305	723635	.	-	.	transcript_id TCONS_00000758; gene_id XLOC_000694; oId MSTRG.656.1; cmp_ref YBR251W_mRNA; class_code x; tss_id TSS741;	XLOC_000694	MSTRG.656.1	YBR251W_mRNA	x	TSS741	S000000455	MRPS5	Mitochondrial ribosomal protein of the small subunit
TCONS_00000760	2	gray65	YBR255C-A	chrII	StringTie	transcript	726618	727074	.	-	.	transcript_id TCONS_00000760; gene_id XLOC_000696; oId YBR255C-A_mRNA; cmp_ref YBR255C-A_mRNA; class_code =; tss_id TSS743;	XLOC_000696	YBR255C-A_mRNA	YBR255C-A_mRNA	=	TSS743	S000007649		Putative protein of unknown function; may interact with respiratory chain complexes III (ubiquinol-cytochrome c reductase) or IV (cytochrome c oxidase); identified by sequence comparison with hemiascomycetous yeast species
TCONS_00000764	2	gray65	YBR260C	chrII	StringTie	transcript	732639	734639	.	-	.	transcript_id TCONS_00000764; gene_id XLOC_000700; oId YBR260C_mRNA; cmp_ref YBR260C_mRNA; class_code =; tss_id TSS747;	XLOC_000700	YBR260C_mRNA	YBR260C_mRNA	=	TSS747	S000000464	RGD1	GTPase-activating protein (RhoGAP) for Rho3p and Rho4p; possibly involved in control of actin cytoskeleton organization
TCONS_00000771	2	gray65	YBR269C	chrII	StringTie	transcript	742160	742576	.	-	.	transcript_id TCONS_00000771; gene_id XLOC_000707; oId YBR269C_mRNA; cmp_ref YBR269C_mRNA; class_code =; tss_id TSS754;	XLOC_000707	YBR269C_mRNA	YBR269C_mRNA	=	TSS754	S000000473	SDH8	Protein required for assembly of succinate dehydrogenase; interacts with flavinylated Sdh1p and may function as a chaperone for free Sdh1p, protecting its FAD cofactor from redox reactions before assembly of the complex; soluble protein of the mitochondrial matrix; respiratory defect of null mutant is functionally complemented by Drosophila and human orthologs
TCONS_00000823	2	gray65	YCL018W	chrIII	StringTie	transcript	91324	92418	.	+	.	transcript_id TCONS_00000823; gene_id XLOC_000755; oId YCL018W_mRNA; cmp_ref YCL018W_mRNA; class_code =; tss_id TSS804;	XLOC_000755	YCL018W_mRNA	YCL018W_mRNA	=	TSS804	S000000523	LEU2	Beta-isopropylmalate dehydrogenase (IMDH); catalyzes the third step in the leucine biosynthesis pathway; can additionally catalyze the conversion of beta-ethylmalate into alpha-ketovalerate
TCONS_00000882	2	gray65	YCR073C	chrIII	StringTie	transcript	242533	246583	.	+	.	transcript_id TCONS_00000882; gene_id XLOC_000809; oId MSTRG.909.1; cmp_ref YCR073C_mRNA; class_code x; tss_id TSS861;	XLOC_000809	MSTRG.909.1	YCR073C_mRNA	x	TSS861	S000000669	SSK22	MAP kinase kinase kinase of HOG1 mitogen-activated signaling pathway; functionally redundant with Ssk2p; interacts with and is activated by Ssk1p; phosphorylates Pbs2p; SSK22 has a paralog, SSK2, that arose from the whole genome duplication
TCONS_00000909	2	gray65	YCR098C	chrIII	StringTie	transcript	295784	300450	.	+	.	transcript_id TCONS_00000909; gene_id XLOC_000832; oId MSTRG.947.1; cmp_ref YCR098C_mRNA; class_code x; tss_id TSS886;	XLOC_000832	MSTRG.947.1	YCR098C_mRNA	x	TSS886	S000000695	GIT1	Plasma membrane permease; mediates uptake of glycerophosphoinositol and glycerophosphocholine as sources of the nutrients inositol and phosphate; expression and transport rate are regulated by phosphate and inositol availability
TCONS_00000957	2	gray65	YCL012C	chrIII	StringTie	transcript	101166	101781	.	-	.	transcript_id TCONS_00000957; gene_id XLOC_000879; oId MSTRG.788.1; cmp_ref YCL012C_mRNA; class_code j; tss_id TSS934;	XLOC_000879	MSTRG.788.1	YCL012C_mRNA	j	TSS934	S000029705		Putative protein of unknown function; orthologs are present in S. bayanus, S. paradoxus and Ashbya gossypii; YCL012C is not an essential gene
TCONS_00000958	2	gray65	YCL012C	chrIII	StringTie	transcript	101179	101805	.	-	.	transcript_id TCONS_00000958; gene_id XLOC_000879; oId MSTRG.788.2; cmp_ref YCL012C_mRNA; class_code j; tss_id TSS934;	XLOC_000879	MSTRG.788.2	YCL012C_mRNA	j	TSS934	S000029705		Putative protein of unknown function; orthologs are present in S. bayanus, S. paradoxus and Ashbya gossypii; YCL012C is not an essential gene
TCONS_00000968	2	gray65	YCL001W	chrIII	StringTie	transcript	111855	114220	.	-	.	transcript_id TCONS_00000968; gene_id XLOC_000888; oId MSTRG.801.1; cmp_ref YCL001W_mRNA; class_code x; tss_id TSS943;	XLOC_000888	MSTRG.801.1	YCL001W_mRNA	x	TSS943	S000000507	RER1	Protein involved in retention of membrane proteins; including Sec12p, in the ER; localized to Golgi; functions as a retrieval receptor in returning membrane proteins to the ER
TCONS_00000996	2	gray65	YCR024C-B	chrIII	StringTie	transcript	162599	162865	.	-	.	transcript_id TCONS_00000996; gene_id XLOC_000916; oId YCR024C-B_mRNA; cmp_ref YCR024C-B_mRNA; class_code =; tss_id TSS971;	XLOC_000916	YCR024C-B_mRNA	YCR024C-B_mRNA	=	TSS971	S000028818		Putative protein of unknown function; identified by expression profiling and mass spectrometry
TCONS_00001003	2	gray65	YCR028C-A	chrIII	StringTie	transcript	172561	173554	.	-	.	transcript_id TCONS_00001003; gene_id XLOC_000923; oId MSTRG.858.1; cmp_ref YCR028C-A_mRNA; class_code e; tss_id TSS978;	XLOC_000923	MSTRG.858.1	YCR028C-A_mRNA	e	TSS978	S000007222	RIM1	ssDNA-binding protein essential for mitochondrial genome maintenance; involved in mitochondrial DNA replication; stimulates utilization by Mip1p DNA polymerase of RNA primers synthesized by Rpo41p
TCONS_00001004	2	gray65	YCR028C-A	chrIII	StringTie	transcript	172950	173440	.	-	.	transcript_id TCONS_00001004; gene_id XLOC_000923; oId YCR028C-A_mRNA; cmp_ref YCR028C-A_mRNA; class_code =; tss_id TSS979;	XLOC_000923	YCR028C-A_mRNA	YCR028C-A_mRNA	=	TSS979	S000007222	RIM1	ssDNA-binding protein essential for mitochondrial genome maintenance; involved in mitochondrial DNA replication; stimulates utilization by Mip1p DNA polymerase of RNA primers synthesized by Rpo41p
TCONS_00001017	2	gray65	YCR046C	chrIII	StringTie	transcript	209914	210423	.	-	.	transcript_id TCONS_00001017; gene_id XLOC_000935; oId YCR046C_mRNA; cmp_ref YCR046C_mRNA; class_code =; tss_id TSS992;	XLOC_000935	YCR046C_mRNA	YCR046C_mRNA	=	TSS992	S000000642	IMG1	Mitochondrial ribosomal protein of the large subunit; required for respiration and for maintenance of the mitochondrial genome
TCONS_00001069	2	gray65	YDL240C-A	chrIV	StringTie	transcript	21385	22608	.	+	.	transcript_id TCONS_00001069; gene_id XLOC_000985; oId MSTRG.975.1; cmp_ref YDL240C-A_mRNA; class_code x; tss_id TSS1044;	XLOC_000985	MSTRG.975.1	YDL240C-A_mRNA	x	TSS1044	S000007601		Dubious open reading frame; unlikely to encode a functional protein, based on available experimental and comparative sequence data; identified by sequence comparison with hemiascomycetous yeast species
TCONS_00001149	2	gray65	YDL127W	chrIV	StringTie	transcript	234927	235853	.	+	.	transcript_id TCONS_00001149; gene_id XLOC_001058; oId YDL127W_mRNA; cmp_ref YDL127W_mRNA; class_code =; tss_id TSS1122;	XLOC_001058	YDL127W_mRNA	YDL127W_mRNA	=	TSS1122	S000002285	PCL2	Cyclin, interacts with cyclin-dependent kinase Pho85p; member of the Pcl1,2-like subfamily, involved in the regulation of polarized growth and morphogenesis and progression through the cell cycle; localizes to sites of polarized cell growth; PCL2 has a paralog, PCL9, that arose from the whole genome duplication
TCONS_00001180	2	gray65	YDL082W	chrIV	StringTie	transcript	308424	309388	.	+	.	transcript_id TCONS_00001180; gene_id XLOC_001087; oId YDL082W_mRNA; cmp_ref YDL082W_mRNA; class_code =; tss_id TSS1152;	XLOC_001087	YDL082W_mRNA	YDL082W_mRNA	=	TSS1152	S000002240	RPL13A	Ribosomal 60S subunit protein L13A; not essential for viability; homologous to mammalian ribosomal protein L13, no bacterial homolog; RPL13A has a paralog, RPL13B, that arose from the whole genome duplication
TCONS_00001204	2	gray65	YDL046W	chrIV	StringTie	transcript	371240	371761	.	+	.	transcript_id TCONS_00001204; gene_id XLOC_001109; oId YDL046W_mRNA; cmp_ref YDL046W_mRNA; class_code =; tss_id TSS1176;	XLOC_001109	YDL046W_mRNA	YDL046W_mRNA	=	TSS1176	S000002204	NPC2	Sterol transport protein and functional homolog of human NPC2/He1; human NPC2 is a cholesterol-binding protein whose deficiency causes Niemann-Pick type C2 disease involving retention of cholesterol in lysosomes; yeast NPC2 can complement mutations in human NPC2
TCONS_00001205	2	gray65	YDL045W-A	chrIV	StringTie	transcript	372248	372535	.	+	.	transcript_id TCONS_00001205; gene_id XLOC_001110; oId YDL045W-A_mRNA; cmp_ref YDL045W-A_mRNA; class_code =; tss_id TSS1177;	XLOC_001110	YDL045W-A_mRNA	YDL045W-A_mRNA	=	TSS1177	S000006430	MRP10	Mitochondrial ribosomal protein of the small subunit; contains twin cysteine-x9-cysteine motifs; oxidized by Mia40p during import into mitochondria
TCONS_00001218	2	gray65	YDL024C	chrIV	StringTie	transcript	407356	409857	.	+	.	transcript_id TCONS_00001218; gene_id XLOC_001122; oId MSTRG.1256.1; cmp_ref YDL024C_mRNA; class_code x; tss_id TSS1189;	XLOC_001122	MSTRG.1256.1	YDL024C_mRNA	x	TSS1189	S000002182	DIA3	Protein of unknown function; involved in invasive and pseudohyphal growth
TCONS_00001244	2	gray65	YDR003W-A	chrIV	StringTie	transcript	454782	454904	.	+	.	transcript_id TCONS_00001244; gene_id XLOC_001144; oId YDR003W-A_mRNA; cmp_ref YDR003W-A_mRNA; class_code =; tss_id TSS1212;	XLOC_001144	YDR003W-A_mRNA	YDR003W-A_mRNA	=	TSS1212	S000028819		Putative protein of unknown function; identified by expression profiling and mass spectrometry
TCONS_00001251	2	gray65	YDR013W	chrIV	StringTie	transcript	473157	473783	.	+	.	transcript_id TCONS_00001251; gene_id XLOC_001151; oId YDR013W_mRNA; cmp_ref YDR013W_mRNA; class_code =; tss_id TSS1219;	XLOC_001151	YDR013W_mRNA	YDR013W_mRNA	=	TSS1219	S000002420	PSF1	Subunit of the GINS complex (Sld5p, Psf1p, Psf2p, Psf3p); complex is localized to DNA replication origins and implicated in assembly of the DNA replication machinery
TCONS_00001264	2	gray65	YDR033W	chrIV	StringTie	transcript	508147	509109	.	+	.	transcript_id TCONS_00001264; gene_id XLOC_001164; oId YDR033W_mRNA; cmp_ref YDR033W_mRNA; class_code =; tss_id TSS1232;	XLOC_001164	YDR033W_mRNA	YDR033W_mRNA	=	TSS1232	S000002440	MRH1	Protein that localizes primarily to the plasma membrane; also found at the nuclear envelope; long-lived protein that is asymmetrically retained in the plasma membrane of mother cells; the authentic, non-tagged protein is detected in mitochondria in a phosphorylated state; null mutation confers sensitivity to acetic acid
TCONS_00001298	2	gray65	YDR073W	chrIV	StringTie	transcript	592439	592948	.	+	.	transcript_id TCONS_00001298; gene_id XLOC_001193; oId YDR073W_mRNA; cmp_ref YDR073W_mRNA; class_code =; tss_id TSS1265;	XLOC_001193	YDR073W_mRNA	YDR073W_mRNA	=	TSS1265	S000002480	SNF11	Subunit of the SWI/SNF chromatin remodeling complex; involved in transcriptional regulation; interacts with a highly conserved 40-residue sequence of Snf2p; relocates to the cytosol under hypoxic conditions
TCONS_00001312	2	gray65	YDR092W	chrIV	StringTie	transcript	628863	630822	.	+	.	transcript_id TCONS_00001312; gene_id XLOC_001204; oId MSTRG.1416.1; cmp_ref YDR092W_mRNA; class_code e; tss_id TSS1279;	XLOC_001204	MSTRG.1416.1	YDR092W_mRNA	e	TSS1279	S000002499	UBC13	E2 ubiquitin-conjugating enzyme; involved in the error-free DNA postreplication repair pathway; interacts with Mms2p to assemble ubiquitin chains at the Ub Lys-63 residue; DNA damage triggers redistribution from the cytoplasm to the nucleus
TCONS_00001313	2	gray65	YDR092W	chrIV	StringTie	transcript	629876	630605	.	+	.	transcript_id TCONS_00001313; gene_id XLOC_001204; oId YDR092W_mRNA; cmp_ref YDR092W_mRNA; class_code =; tss_id TSS1280;	XLOC_001204	YDR092W_mRNA	YDR092W_mRNA	=	TSS1280	S000002499	UBC13	E2 ubiquitin-conjugating enzyme; involved in the error-free DNA postreplication repair pathway; interacts with Mms2p to assemble ubiquitin chains at the Ub Lys-63 residue; DNA damage triggers redistribution from the cytoplasm to the nucleus
TCONS_00001322	2	gray65	YDR103W	chrIV	StringTie	transcript	658350	661103	.	+	.	transcript_id TCONS_00001322; gene_id XLOC_001208; oId YDR103W_mRNA; cmp_ref YDR103W_mRNA; class_code =; tss_id TSS1287;	XLOC_001208	YDR103W_mRNA	YDR103W_mRNA	=	TSS1287	S000002510	STE5	Pheromone-responsive MAPK scaffold protein; couples activation of the G-protein-coupled pheromone receptor to MAPK activation; intramolecular interaction of PH and VWA domains blocks activation of assembled signaling cascade components (Ste11p, Ste7p and Fus3p) under basal conditions; Gbeta-gamma (Ste4p-Ste18p)-dependent docking at the plasma membrane and binding of PI(4,5)P2 by the PH domain rel…
TCONS_00001328	2	gray65	YDR113C	chrIV	StringTie	transcript	679854	681617	.	+	.	transcript_id TCONS_00001328; gene_id XLOC_001214; oId MSTRG.1440.1; cmp_ref YDR113C_mRNA; class_code x; tss_id TSS1293;	XLOC_001214	MSTRG.1440.1	YDR113C_mRNA	x	TSS1293	S000002520	PDS1	Securin; inhibits anaphase by binding separin Esp1p; blocks cyclin destruction and mitotic exit, essential for meiotic progression and mitotic cell cycle arrest; localization is cell-cycle dependent and regulated by Cdc28p phosphorylation
TCONS_00001354	2	gray65	YDR156W	chrIV	StringTie	transcript	769525	769938	.	+	.	transcript_id TCONS_00001354; gene_id XLOC_001239; oId YDR156W_mRNA; cmp_ref YDR156W_mRNA; class_code =; tss_id TSS1319;	XLOC_001239	YDR156W_mRNA	YDR156W_mRNA	=	TSS1319	S000002563	RPA14	RNA polymerase I subunit A14
TCONS_00001355	2	gray65	YDR157W	chrIV	StringTie	transcript	769931	770332	.	+	.	transcript_id TCONS_00001355; gene_id XLOC_001239; oId YDR157W_mRNA; cmp_ref YDR157W_mRNA; class_code =; tss_id TSS1320;	XLOC_001239	YDR157W_mRNA	YDR157W_mRNA	=	TSS1320	S000002564		Dubious open reading frame; unlikely to encode a functional protein, based on available experimental and comparative sequence data
TCONS_00001385	2	gray65	YDR194C	chrIV	StringTie	transcript	845006	847972	.	+	.	transcript_id TCONS_00001385; gene_id XLOC_001269; oId MSTRG.1549.1; cmp_ref YDR194C_mRNA; class_code x; tss_id TSS1350;	XLOC_001269	MSTRG.1549.1	YDR194C_mRNA	x	TSS1350	S000002602	MSS116	Mitochondrial transcription elongation factor; DEAD-box protein; required for efficient splicing of mitochondrial Group I and II introns; non-polar RNA helicase that also facilities strand annealing; promotes RNA folding by stabilizing an early assembly intermediate
TCONS_00001430	2	gray65	YDR247W	chrIV	StringTie	transcript	956013	957398	.	+	.	transcript_id TCONS_00001430; gene_id XLOC_001313; oId YDR247W_mRNA; cmp_ref YDR247W_mRNA; class_code =; tss_id TSS1394;	XLOC_001313	YDR247W_mRNA	YDR247W_mRNA	=	TSS1394	S000002655	VHS1	Cytoplasmic serine/threonine protein kinase; identified as a high-copy suppressor of the synthetic lethality of a sis2 sit4 double mutant, suggesting a role in G1/S phase progression; VHS1 has a paralog, SKS1, that arose from the whole genome duplication
TCONS_00001435	2	gray65	YDR261C	chrIV	StringTie	transcript	975862	980966	.	+	.	transcript_id TCONS_00001435; gene_id XLOC_001318; oId MSTRG.1642.1; cmp_ref YDR261C_mRNA; class_code x; tss_id TSS1399;	XLOC_001318	MSTRG.1642.1	YDR261C_mRNA	x	TSS1399	S000002669	EXG2	Exo-1,3-beta-glucanase; involved in cell wall beta-glucan assembly; may be anchored to the plasma membrane via a glycosylphosphatidylinositol (GPI) anchor
TCONS_00001505	2	gray65	YDR362C	chrIV	StringTie	transcript	1195333	1198774	.	+	.	transcript_id TCONS_00001505; gene_id XLOC_001386; oId MSTRG.1793.1; cmp_ref YDR362C_mRNA; class_code x; tss_id TSS1467;	XLOC_001386	MSTRG.1793.1	YDR362C_mRNA	x	TSS1467	S000002770	TFC6	Subunit of RNA polymerase III transcription initiation factor complex; one of six subunits of RNA polymerase III transcription initiation factor complex (TFIIIC); part of TFIIIC TauB domain that binds BoxB promoter sites of tRNA and other genes; cooperates with Tfc3p in DNA binding; human homolog is TFIIIC-110
TCONS_00001612	2	gray65	YDR513W	chrIV	StringTie	transcript	1471017	1471448	.	+	.	transcript_id TCONS_00001612; gene_id XLOC_001486; oId YDR513W_mRNA; cmp_ref YDR513W_mRNA; class_code =; tss_id TSS1571;	XLOC_001486	YDR513W_mRNA	YDR513W_mRNA	=	TSS1571	S000002921	GRX2	Cytoplasmic glutaredoxin; thioltransferase, glutathione-dependent disulfide oxidoreductase involved in maintaining redox state of target proteins, also exhibits glutathione peroxidase activity, expression induced in response to stress; GRX2 has two in-frame start codons resulting in a shorter isoform that is retained in the cytosol and a longer form translocated to the mitochondrial matrix; GRX2 …
TCONS_00001622	2	gray65	YDR525W-A	chrIV	StringTie	transcript	1490596	1490835	.	+	.	transcript_id TCONS_00001622; gene_id XLOC_001496; oId YDR525W-A_mRNA; cmp_ref YDR525W-A_mRNA; class_code =; tss_id TSS1581;	XLOC_001496	YDR525W-A_mRNA	YDR525W-A_mRNA	=	TSS1581	S000007236	SNA2	Protein of unknown function; has similarity to Pmp3p, which is involved in cation transport; green fluorescent protein (GFP)-fusion protein localizes to the cytoplasm in a punctate pattern
TCONS_00001727	2	gray65	YDL111C	chrIV	StringTie	transcript	263313	264110	.	-	.	transcript_id TCONS_00001727; gene_id XLOC_001594; oId YDL111C_mRNA; cmp_ref YDL111C_mRNA; class_code =; tss_id TSS1685;	XLOC_001594	YDL111C_mRNA	YDL111C_mRNA	=	TSS1685	S000002269	RRP42	Exosome non-catalytic core component; involved in 3'-5' RNA processing and degradation in both the nucleus and the cytoplasm; has similarity to E. coli RNase PH and to human hRrp42p (EXOSC7)
TCONS_00001756	2	gray65	YDL072C	chrIV	StringTie	transcript	329836	330447	.	-	.	transcript_id TCONS_00001756; gene_id XLOC_001622; oId YDL072C_mRNA; cmp_ref YDL072C_mRNA; class_code =; tss_id TSS1714;	XLOC_001622	YDL072C_mRNA	YDL072C_mRNA	=	TSS1714	S000002230	YET3	Protein of unknown function; YET3 null mutant decreases the level of secreted invertase; homolog of human BAP31 protein; protein abundance increases in response to DNA replication stress
TCONS_00001762	2	gray65	YDL061C	chrIV	StringTie	transcript	340263	341265	.	-	.	transcript_id TCONS_00001762; gene_id XLOC_001628; oId MSTRG.1207.1; cmp_ref YDL061C_mRNA; class_code e; tss_id TSS1720;	XLOC_001628	MSTRG.1207.1	YDL061C_mRNA	e	TSS1720	S000002219	RPS29B	Protein component of the small (40S) ribosomal subunit; homologous to mammalian ribosomal protein S29 and bacterial S14; RPS29B has a paralog, RPS29A, that arose from the whole genome duplication
TCONS_00001763	2	gray65	YDL061C	chrIV	StringTie	transcript	340628	341219	.	-	.	transcript_id TCONS_00001763; gene_id XLOC_001628; oId YDL061C_mRNA; cmp_ref YDL061C_mRNA; class_code =; tss_id TSS1720;	XLOC_001628	YDL061C_mRNA	YDL061C_mRNA	=	TSS1720	S000002219	RPS29B	Protein component of the small (40S) ribosomal subunit; homologous to mammalian ribosomal protein S29 and bacterial S14; RPS29B has a paralog, RPS29A, that arose from the whole genome duplication
TCONS_00001773	2	gray65	YDL049C	chrIV	StringTie	transcript	365068	365874	.	-	.	transcript_id TCONS_00001773; gene_id XLOC_001637; oId YDL049C_mRNA; cmp_ref YDL049C_mRNA; class_code =; tss_id TSS1730;	XLOC_001637	YDL049C_mRNA	YDL049C_mRNA	=	TSS1730	S000002207	KNH1	Protein with similarity to Kre9p; Kre9p is involved in cell wall beta 1,6-glucan synthesis; overproduction suppresses growth defects of a kre9 null mutant; required for propionic acid resistance
TCONS_00001801	2	gray65	YDL012C	chrIV	StringTie	transcript	428874	432008	.	-	.	transcript_id TCONS_00001801; gene_id XLOC_001661; oId MSTRG.1271.1; cmp_ref YDL012C_mRNA; class_code e; tss_id TSS1757;	XLOC_001661	MSTRG.1271.1	YDL012C_mRNA	e	TSS1757	S000002170		Tail-anchored plasma membrane protein with a conserved CYSTM module; possibly involved in response to stress; may contribute to non-homologous end-joining (NHEJ) based on ydl012c htz1 double null phenotype; YDL012C has a paralog, YBR016W, that arose from the whole genome duplication
TCONS_00001802	2	gray65	YDL012C	chrIV	StringTie	transcript	431108	431517	.	-	.	transcript_id TCONS_00001802; gene_id XLOC_001661; oId YDL012C_mRNA; cmp_ref YDL012C_mRNA; class_code =; tss_id TSS1758;	XLOC_001661	YDL012C_mRNA	YDL012C_mRNA	=	TSS1758	S000002170		Tail-anchored plasma membrane protein with a conserved CYSTM module; possibly involved in response to stress; may contribute to non-homologous end-joining (NHEJ) based on ydl012c htz1 double null phenotype; YDL012C has a paralog, YBR016W, that arose from the whole genome duplication
TCONS_00001866	2	gray65	YDR067C	chrIV	StringTie	transcript	582791	583465	.	-	.	transcript_id TCONS_00001866; gene_id XLOC_001716; oId YDR067C_mRNA; cmp_ref YDR067C_mRNA; class_code =; tss_id TSS1819;	XLOC_001716	YDR067C_mRNA	YDR067C_mRNA	=	TSS1819	S000002474	OCA6	Cytoplasmic protein required for replication of Brome mosaic virus; S. cerevisiae is a model system for studying positive-strand RNA virus replication; null mutation confers sensitivity to tunicamycin and DTT
TCONS_00001905	2	gray65	YDR118W	chrIV	StringTie	transcript	686903	687943	.	-	.	transcript_id TCONS_00001905; gene_id XLOC_001751; oId MSTRG.1447.1; cmp_ref YDR118W_mRNA; class_code x; tss_id TSS1856;	XLOC_001751	MSTRG.1447.1	YDR118W_mRNA	x	TSS1856	S000002525	APC4	Subunit of the Anaphase-Promoting Complex/Cyclosome (APC/C); APC/C is a ubiquitin-protein ligase required for degradation of anaphase inhibitors, including mitotic cyclins, during the metaphase/anaphase transition; component of the platform domain of the APC/C, based on structural analysis; relative distribution to the nucleus increases upon DNA replication stress
TCONS_00001930	2	gray65	YDR151C	chrIV	StringTie	transcript	764178	765155	.	-	.	transcript_id TCONS_00001930; gene_id XLOC_001769; oId YDR151C_mRNA; cmp_ref YDR151C_mRNA; class_code =; tss_id TSS1880;	XLOC_001769	YDR151C_mRNA	YDR151C_mRNA	=	TSS1880	S000002558	CTH1	Member of the CCCH zinc finger family; similar to mammalian Tis11 protein, which activates transcription and also has a role in mRNA degradation; may function with Tis11p in iron homeostasis; CTH1 has a paralog, TIS11, that arose from the whole genome duplication
TCONS_00001954	2	gray65	YDR179W-A	chrIV	StringTie	transcript	819224	820966	.	-	.	transcript_id TCONS_00001954; gene_id XLOC_001792; oId MSTRG.1529.1; cmp_ref YDR179W-A_mRNA; class_code x; tss_id TSS1904;	XLOC_001792	MSTRG.1529.1	YDR179W-A_mRNA	x	TSS1904	S000002587	NVJ3	Protein with a potential role in tethering ER and vacuoles; localizes to nucleus-vacuole junctions in an Mdm1p-dependent manner; contains a lipid-binding PXA domain
TCONS_00001984	2	gray65	YDR224C	chrIV	StringTie	transcript	914317	914712	.	-	.	transcript_id TCONS_00001984; gene_id XLOC_001820; oId YDR224C_mRNA; cmp_ref YDR224C_mRNA; class_code =; tss_id TSS1933;	XLOC_001820	YDR224C_mRNA	YDR224C_mRNA	=	TSS1933	S000002632	HTB1	Histone H2B; core histone protein required for chromatin assembly and chromosome function; nearly identical to HTB2; Rad6p-Bre1p-Lge1p mediated ubiquitination regulates reassembly after DNA replication, transcriptional activation, meiotic DSB formation and H3 methylation
TCONS_00002078	2	gray65	YDR339C	chrIV	StringTie	transcript	1149951	1150520	.	-	.	transcript_id TCONS_00002078; gene_id XLOC_001912; oId YDR339C_mRNA; cmp_ref YDR339C_mRNA; class_code =; tss_id TSS2025;	XLOC_001912	YDR339C_mRNA	YDR339C_mRNA	=	TSS2025	S000002747	FCF1	Putative PINc domain nuclease; required for early cleavages of 35S pre-rRNA and maturation of 18S rRNA; component of the SSU (small subunit) processome involved in 40S ribosomal subunit biogenesis; copurifies with Faf1p
TCONS_00002143	2	gray65	YDR428C	chrIV	StringTie	transcript	1323454	1324239	.	-	.	transcript_id TCONS_00002143; gene_id XLOC_001969; oId YDR428C_mRNA; cmp_ref YDR428C_mRNA; class_code =; tss_id TSS2087;	XLOC_001969	YDR428C_mRNA	YDR428C_mRNA	=	TSS2087	S000002836	BNA7	Formylkynurenine formamidase; involved in the de novo biosynthesis of NAD from tryptophan via kynurenine
TCONS_00002252	2	gray65	YIL152W	chrIX	StringTie	transcript	56545	57252	.	+	.	transcript_id TCONS_00002252; gene_id XLOC_002069; oId YIL152W_mRNA; cmp_ref YIL152W_mRNA; class_code =; tss_id TSS2191;	XLOC_002069	YIL152W_mRNA	YIL152W_mRNA	=	TSS2191	S000001414		Putative protein of unknown function
TCONS_00002310	2	gray65	YIL073C	chrIX	StringTie	transcript	222826	226598	.	+	.	transcript_id TCONS_00002310; gene_id XLOC_002117; oId MSTRG.2177.1; cmp_ref YIL073C_mRNA; class_code x; tss_id TSS2243;	XLOC_002117	MSTRG.2177.1	YIL073C_mRNA	x	TSS2243	S000001335	SPO22	Meiosis-specific protein essential for chromosome synapsis; involved in completion of nuclear divisions during meiosis; induced early in meiosis
TCONS_00002326	2	gray65	YIL049W	chrIX	StringTie	transcript	260158	260919	.	+	.	transcript_id TCONS_00002326; gene_id XLOC_002133; oId YIL049W_mRNA; cmp_ref YIL049W_mRNA; class_code =; tss_id TSS2259;	XLOC_002133	YIL049W_mRNA	YIL049W_mRNA	=	TSS2259	S000001311	DFG10	Probable polyprenol reductase; catalyzes conversion of polyprenol to dolichol, the precursor for N-glycosylation; involved in filamentous growth; mutations in human homolog SRD5A3 confer CDG (Congenital Disorders of Glycosylation); human SRD5A3 can complement yeast null mutant
TCONS_00002332	2	gray65	YIL041W	chrIX	StringTie	transcript	276525	277505	.	+	.	transcript_id TCONS_00002332; gene_id XLOC_002139; oId YIL041W_mRNA; cmp_ref YIL041W_mRNA; class_code =; tss_id TSS2265;	XLOC_002139	YIL041W_mRNA	YIL041W_mRNA	=	TSS2265	S000001303	GVP36	BAR domain protein that localizes to early and late Golgi vesicles; required for adaptation to varying nutrient concentrations, fluid-phase endocytosis, polarization of the actin cytoskeleton, and vacuole biogenesis
TCONS_00002333	2	gray65	YIL041W	chrIX	StringTie	transcript	276590	277611	.	+	.	transcript_id TCONS_00002333; gene_id XLOC_002139; oId MSTRG.2222.2; cmp_ref YIL041W_mRNA; class_code o; tss_id TSS2265;	XLOC_002139	MSTRG.2222.2	YIL041W_mRNA	o	TSS2265	S000001303	GVP36	BAR domain protein that localizes to early and late Golgi vesicles; required for adaptation to varying nutrient concentrations, fluid-phase endocytosis, polarization of the actin cytoskeleton, and vacuole biogenesis
TCONS_00002334	2	gray65	YIL040W	chrIX	StringTie	transcript	277723	278139	.	+	.	transcript_id TCONS_00002334; gene_id XLOC_002140; oId YIL040W_mRNA; cmp_ref YIL040W_mRNA; class_code =; tss_id TSS2266;	XLOC_002140	YIL040W_mRNA	YIL040W_mRNA	=	TSS2266	S000001302	APQ12	Protein required for nuclear envelope morphology; nuclear pore complex localization, mRNA export from the nucleus; exhibits synthetic lethal genetic interactions with genes involved in lipid metabolism
TCONS_00002354	2	gray65	YIL014C-A	chrIX	StringTie	transcript	324405	325683	.	+	.	transcript_id TCONS_00002354; gene_id XLOC_002156; oId MSTRG.2259.1; cmp_ref YIL014C-A_mRNA; class_code x; tss_id TSS2285;	XLOC_002156	MSTRG.2259.1	YIL014C-A_mRNA	x	TSS2285	S000003536		Putative protein of unknown function
TCONS_00002359	2	gray65	YIL010W	chrIX	StringTie	transcript	334882	335529	.	+	.	transcript_id TCONS_00002359; gene_id XLOC_002161; oId YIL010W_mRNA; cmp_ref YIL010W_mRNA; class_code =; tss_id TSS2290;	XLOC_002161	YIL010W_mRNA	YIL010W_mRNA	=	TSS2290	S000001272	DOT5	Nuclear thiol peroxidase; functions as an alkyl-hydroperoxide reductase during post-diauxic growth
TCONS_00002367	2	gray65	YIL001W	chrIX	StringTie	transcript	353940	355481	.	+	.	transcript_id TCONS_00002367; gene_id XLOC_002169; oId YIL001W_mRNA; cmp_ref YIL001W_mRNA; class_code =; tss_id TSS2298;	XLOC_002169	YIL001W_mRNA	YIL001W_mRNA	=	TSS2298	S000001263		Putative protein of unknown function; contains a BTB/POZ domain which generally function in protein interactions; deletion slightly improved competitive fitness in rich media; GFP-tagged protein is localized to the cytoplasm
TCONS_00002371	2	gray65	YIR005W	chrIX	StringTie	transcript	364889	365335	.	+	.	transcript_id TCONS_00002371; gene_id XLOC_002173; oId YIR005W_mRNA; cmp_ref YIR005W_mRNA; class_code =; tss_id TSS2302;	XLOC_002173	YIR005W_mRNA	YIR005W_mRNA	=	TSS2302	S000001444	IST3	Component of the U2 snRNP; required for the first catalytic step of splicing and for spliceosomal assembly; interacts with Rds3p and is required for Mer1p-activated splicing; diploid mutants have a specific defect in MATa1 pre-mRNA splicing which leads to haploid gene expression in diploids
TCONS_00002379	2	gray65	YIR016W	chrIX	StringTie	transcript	382628	383425	.	+	.	transcript_id TCONS_00002379; gene_id XLOC_002181; oId YIR016W_mRNA; cmp_ref YIR016W_mRNA; class_code =; tss_id TSS2310;	XLOC_002181	YIR016W_mRNA	YIR016W_mRNA	=	TSS2310	S000001455		Putative protein of unknown function; expression directly regulated by the metabolic and meiotic transcriptional regulator Ume6p; overexpression causes a cell cycle delay or arrest; non-essential gene; YIR016W has a paralog, YOL036W, that arose from the whole genome duplication
TCONS_00002397	2	gray65		chrIX	StringTie	transcript	426921	430456	.	+	.	transcript_id TCONS_00002397; gene_id XLOC_002199; oId MSTRG.2340.1; class_code u; tss_id TSS2328;	XLOC_002199	MSTRG.2340.1		u	TSS2328
TCONS_00002439	2	gray65	YIL119C	chrIX	StringTie	transcript	136654	137877	.	-	.	transcript_id TCONS_00002439; gene_id XLOC_002240; oId YIL119C_mRNA; cmp_ref YIL119C_mRNA; class_code =; tss_id TSS2370;	XLOC_002240	YIL119C_mRNA	YIL119C_mRNA	=	TSS2370	S000001381	RPI1	Transcription factor, allelic differences between S288C and Sigma1278b; mediates fermentation stress tolerance by modulating cell wall integrity; overexpression suppresses heat shock sensitivity of wild-type RAS2 overexpression and also suppresses cell lysis defect of mpk1 mutation; allele from S288c can confer fMAPK pathway independent transcription of FLO11; S288C and Sigma1278b alleles differ …
TCONS_00002451	2	gray65	YIL103W	chrIX	StringTie	transcript	171699	173028	.	-	.	transcript_id TCONS_00002451; gene_id XLOC_002252; oId MSTRG.2129.1; cmp_ref YIL103W_mRNA; class_code x; tss_id TSS2382;	XLOC_002252	MSTRG.2129.1	YIL103W_mRNA	x	TSS2382	S000001365	DPH1	Protein required for synthesis of diphthamide; required along with Dph2p, Kti11p, Jjj3p, and Dph5p; diphthamide is a modified histidine residue of translation elongation factor 2 (Eft1p or Eft2p); may act in a complex with Dph2p and Kti11p
TCONS_00002481	2	gray65	YIL070C	chrIX	StringTie	transcript	230272	231072	.	-	.	transcript_id TCONS_00002481; gene_id XLOC_002281; oId YIL070C_mRNA; cmp_ref YIL070C_mRNA; class_code =; tss_id TSS2412;	XLOC_002281	YIL070C_mRNA	YIL070C_mRNA	=	TSS2412	S000001332	MAM33	Specific translational activator for the mitochondrial COX1 mRNA; acidic protein of the mitochondrial matrix; related to the human complement receptor gC1q-R
TCONS_00002497	2	gray65	YIL051C	chrIX	StringTie	transcript	257843	258280	.	-	.	transcript_id TCONS_00002497; gene_id XLOC_002295; oId YIL051C_mRNA; cmp_ref YIL051C_mRNA; class_code =; tss_id TSS2428;	XLOC_002295	YIL051C_mRNA	YIL051C_mRNA	=	TSS2428	S000001313	MMF1	Mitochondrial protein required for transamination of isoleucine; but not of valine or leucine; may regulate specificity of branched-chain transaminases Bat1p and Bat2p; induction of expression in response to stress is mediated by a Hog1p-regulated antisense RNA and gene looping; interacts genetically with mitochondrial ribosomal protein genes; MMF1 has a paralog, HMF1, that arose from the whole g…
TCONS_00002501	2	gray65	YIL044C	chrIX	StringTie	transcript	272950	273846	.	-	.	transcript_id TCONS_00002501; gene_id XLOC_002298; oId YIL044C_mRNA; cmp_ref YIL044C_mRNA; class_code =; tss_id TSS2432;	XLOC_002298	YIL044C_mRNA	YIL044C_mRNA	=	TSS2432	S000001306	AGE2	ADP-ribosylation factor (ARF) GTPase activating protein (GAP) effector; involved in Trans-Golgi-Network (TGN) transport; contains C2C2H2 cysteine/histidine motif
TCONS_00002508	2	gray65	YIL034C	chrIX	StringTie	transcript	289226	290089	.	-	.	transcript_id TCONS_00002508; gene_id XLOC_002305; oId YIL034C_mRNA; cmp_ref YIL034C_mRNA; class_code =; tss_id TSS2439;	XLOC_002305	YIL034C_mRNA	YIL034C_mRNA	=	TSS2439	S000001296	CAP2	Beta subunit of the capping protein heterodimer (Cap1p and Cap2p); capping protein (CP) binds to the barbed ends of actin filaments preventing further polymerization; localized predominantly to cortical actin patches; protein increases in abundance and relocalizes from bud neck to plasma membrane upon DNA replication stress
TCONS_00002570	2	gray65	y_YybT	chrPWAY	StringTie	transcript	4027	5658	.	+	.	transcript_id TCONS_00002570; gene_id XLOC_002365; oId y_YybT; cmp_ref y_YybT; class_code =; tss_id TSS2501;	XLOC_002365	y_YybT	y_YybT	=	TSS2501
TCONS_00002596	2	gray65	YEL049W	chrV	StringTie	transcript	63728	64090	.	+	.	transcript_id TCONS_00002596; gene_id XLOC_002391; oId YEL049W_mRNA; cmp_ref YEL049W_mRNA; class_code =; tss_id TSS2527;	XLOC_002391	YEL049W_mRNA	YEL049W_mRNA	=	TSS2527	S000000775	PAU2	Member of the seripauperin multigene family; encoded mainly in subtelomeric region; active during alcoholic fermentation; regulated by anaerobiosis; negatively regulated by oxygen; repressed by heme
TCONS_00002616	2	gray65	YEL026W	chrV	StringTie	transcript	101943	102323	.	+	.	transcript_id TCONS_00002616; gene_id XLOC_002411; oId YEL026W_mRNA; cmp_ref YEL026W_mRNA; class_code =; tss_id TSS2547;	XLOC_002411	YEL026W_mRNA	YEL026W_mRNA	=	TSS2547	S000000752	SNU13	RNA binding protein; part of U3 snoRNP involved in rRNA processing, part of U4/U6-U5 tri-snRNP involved in mRNA splicing, similar to human 15.5K protein
TCONS_00002625	2	gray65	YEL017W	chrV	StringTie	transcript	123657	124670	.	+	.	transcript_id TCONS_00002625; gene_id XLOC_002420; oId YEL017W_mRNA; cmp_ref YEL017W_mRNA; class_code =; tss_id TSS2556;	XLOC_002420	YEL017W_mRNA	YEL017W_mRNA	=	TSS2556	S000000743	GTT3	Protein of unknown function may be involved in glutathione metabolism; function suggested by computational analysis of large-scale protein-protein interaction data; GFP-fusion protein localizes to the nuclear periphery
TCONS_00002647	2	gray65	YER008C	chrV	StringTie	transcript	167048	171818	.	+	.	transcript_id TCONS_00002647; gene_id XLOC_002441; oId MSTRG.2499.1; cmp_ref YER008C_mRNA; class_code x; tss_id TSS2577;	XLOC_002441	MSTRG.2499.1	YER008C_mRNA	x	TSS2577	S000000810	SEC3	Subunit of the exocyst complex; the exocyst mediates polarized targeting and tethering of post-Golgi secretory vesicles to sites of exocytosis prior to SNARE-mediated fusion; PtdIns[4,5]P2-binding protein that localizes to exocytic sites in a Rho1p-dependent, actin-independent manner, targeting and anchoring the exocyst to the plasma membrane with Exo70p; direct GTP Rho1p effector; required for E…
TCONS_00002667	2	gray65	YER034W	chrV	StringTie	transcript	221846	222403	.	+	.	transcript_id TCONS_00002667; gene_id XLOC_002461; oId YER034W_mRNA; cmp_ref YER034W_mRNA; class_code =; tss_id TSS2597;	XLOC_002461	YER034W_mRNA	YER034W_mRNA	=	TSS2597	S000000836		Protein of unknown function; non-essential gene; expression induced upon calcium shortage; protein abundance increases in response to DNA replication stress
TCONS_00002692	2	gray65	YER062C	chrV	StringTie	transcript	279821	281320	.	+	.	transcript_id TCONS_00002692; gene_id XLOC_002486; oId MSTRG.2590.1; cmp_ref YER062C_mRNA; class_code x; tss_id TSS2622;	XLOC_002486	MSTRG.2590.1	YER062C_mRNA	x	TSS2622	S000000864	GPP2	DL-glycerol-3-phosphate phosphatase involved in glycerol biosynthesis; also known as glycerol-1-phosphatase; induced in response to hyperosmotic or oxidative stress, and during diauxic shift; GPP2 has a paralog, GPP1, that arose from the whole genome duplication
TCONS_00002764	2	gray65	YER138C	chrV	StringTie	transcript	442552	449321	.	+	.	transcript_id TCONS_00002764; gene_id XLOC_002547; oId MSTRG.2717.1; cmp_ref YER138C; class_code x; tss_id TSS2691;	XLOC_002547	MSTRG.2717.1	YER138C	x	TSS2691	S000000940		Retrotransposon TYA Gag and TYB Pol genes; transcribed/translated as one unit; polyprotein is processed to make a nucleocapsid-like protein (Gag), reverse transcriptase (RT), protease (PR), and integrase (IN); similar to retroviral genes
TCONS_00002773	2	gray65	YER150W	chrV	StringTie	transcript	468370	468816	.	+	.	transcript_id TCONS_00002773; gene_id XLOC_002556; oId YER150W_mRNA; cmp_ref YER150W_mRNA; class_code =; tss_id TSS2700;	XLOC_002556	YER150W_mRNA	YER150W_mRNA	=	TSS2700	S000000952	SPI1	GPI-anchored cell wall protein involved in weak acid resistance; basal expression requires Msn2p/Msn4p; expression is induced under conditions of stress and during the diauxic shift; SPI1 has a paralog, SED1, that arose from the whole genome duplication
TCONS_00002794	2	gray65	YER177W	chrV	StringTie	transcript	545314	546619	.	+	.	transcript_id TCONS_00002794; gene_id XLOC_002577; oId MSTRG.2780.1; cmp_ref YER177W_mRNA; class_code o; tss_id TSS2721;	XLOC_002577	MSTRG.2780.1	YER177W_mRNA	o	TSS2721	S000000979	BMH1	14-3-3 protein, major isoform; controls proteome at post-transcriptional level, binds proteins and DNA, involved in regulation of exocytosis, vesicle transport, Ras/MAPK and rapamycin-sensitive signaling, aggresome formation, spindle position checkpoint; protein increases in abundance and relative distribution to the nucleus increases upon DNA replication stress; antiapoptotic gene similar to hum…
TCONS_00002812	2	gray65	YEL072W	chrV	StringTie	transcript	13628	15946	.	-	.	transcript_id TCONS_00002812; gene_id XLOC_002592; oId MSTRG.2360.1; cmp_ref YEL072W_mRNA; class_code x; tss_id TSS2738;	XLOC_002592	MSTRG.2360.1	YEL072W_mRNA	x	TSS2738	S000000798	RMD6	Protein required for sporulation
TCONS_00002880	2	gray65	YEL005C	chrV	StringTie	transcript	145907	146755	.	-	.	transcript_id TCONS_00002880; gene_id XLOC_002658; oId YEL005C_mRNA; cmp_ref YEL005C_mRNA; class_code =; tss_id TSS2806;	XLOC_002658	YEL005C_mRNA	YEL005C_mRNA	=	TSS2806	S000000731	VAB2	Subunit of the BLOC-1 complex involved in endosomal maturation; interacts with Vps21p-GFP; has potential role in vacuolar function, as suggested by its ability to bind Vac8p; likely member of; Vab2p-GFP-fusion localizes to cytoplasm in punctate pattern
TCONS_00002881	2	gray65	YEL004W	chrV	StringTie	transcript	146769	147979	.	-	.	transcript_id TCONS_00002881; gene_id XLOC_002659; oId MSTRG.2484.1; cmp_ref YEL004W_mRNA; class_code x; tss_id TSS2807;	XLOC_002659	MSTRG.2484.1	YEL004W_mRNA	x	TSS2807	S000000730	YEA4	Uridine diphosphate-N-acetylglucosamine (UDP-GlcNAc) transporter; required for cell wall chitin synthesis; localized to the ER
TCONS_00002891	2	gray65	YER010C	chrV	StringTie	transcript	172634	173338	.	-	.	transcript_id TCONS_00002891; gene_id XLOC_002668; oId YER010C_mRNA; cmp_ref YER010C_mRNA; class_code =; tss_id TSS2817;	XLOC_002668	YER010C_mRNA	YER010C_mRNA	=	TSS2817	S000000812		Bifunctional HMG aldolase/oxaloacetate decarboxylase; requires divalent metal ions for activity; competitively inhibited by oxalate; forms a ring-shaped homotrimer; similar to members of the prokaryotic RraA family of class II (divalent metal ion dependent) pyruvate aldolases from the meta cleavage pathways of protocatechuate and gallate
TCONS_00002957	2	gray65	YER087C-A	chrV	StringTie	transcript	331817	332368	.	-	.	transcript_id TCONS_00002957; gene_id XLOC_002734; oId YER087C-A_mRNA; cmp_ref YER087C-A_mRNA; class_code =; tss_id TSS2883;	XLOC_002734	YER087C-A_mRNA	YER087C-A_mRNA	=	TSS2883	S000028753		Dubious open reading frame; unlikely to encode a functional protein, based on available experimental and comparative sequence data; almost completely overlaps ORF AIM10/YER087W
TCONS_00002967	2	gray65	YER093C-A	chrV	StringTie	transcript	347912	348400	.	-	.	transcript_id TCONS_00002967; gene_id XLOC_002743; oId YER093C-A_mRNA; cmp_ref YER093C-A_mRNA; class_code =; tss_id TSS2893;	XLOC_002743	YER093C-A_mRNA	YER093C-A_mRNA	=	TSS2893	S000002960	AIM11	Protein of unknown function; null mutant is viable but shows increased loss of mitochondrial genome and synthetic interaction with prohibitin (phb1); contains an intron; YER093C-A has a paralog, YBL059W, that arose from the whole genome duplication
TCONS_00003045	2	gray65		chrV	StringTie	transcript	562831	565335	.	-	.	transcript_id TCONS_00003045; gene_id XLOC_002818; oId MSTRG.2796.1; class_code u; tss_id TSS2968;	XLOC_002818	MSTRG.2796.1		u	TSS2968
TCONS_00003046	2	gray65	YER187W	chrV	StringTie	transcript	566643	567638	.	-	.	transcript_id TCONS_00003046; gene_id XLOC_002819; oId MSTRG.2799.1; cmp_ref YER187W_mRNA; class_code x; tss_id TSS2969;	XLOC_002819	MSTRG.2799.1	YER187W_mRNA	x	TSS2969	S000000989		Putative protein of unknown function; induced in respiratory-deficient cells
TCONS_00003108	2	gray65	YFR012W	chrVI	StringTie	transcript	167888	168496	.	+	.	transcript_id TCONS_00003108; gene_id XLOC_002878; oId YFR012W_mRNA; cmp_ref YFR012W_mRNA; class_code =; tss_id TSS3030;	XLOC_002878	YFR012W_mRNA	YFR012W_mRNA	=	TSS3030	S000001908	DCV1	Protein of unknown function; deletion mutant shows strong genetic interaction with cdc28-as1 mutant in the presence of 1-NM-PP1; DCV1 has a paralog, YOL019W, that arose from the whole genome duplication
TCONS_00003130	2	gray65	YFR045W	chrVI	StringTie	transcript	241803	244221	.	+	.	transcript_id TCONS_00003130; gene_id XLOC_002900; oId MSTRG.2967.1; cmp_ref YFR045W_mRNA; class_code e; tss_id TSS3052;	XLOC_002900	MSTRG.2967.1	YFR045W_mRNA	e	TSS3052	S000001941		Putative mitochondrial transport protein; null mutant is viable, exhibits decreased levels of chitin and normal resistance to calcofluor white
TCONS_00003131	2	gray65	YFR045W	chrVI	StringTie	transcript	241998	242999	.	+	.	transcript_id TCONS_00003131; gene_id XLOC_002900; oId YFR045W_mRNA; cmp_ref YFR045W_mRNA; class_code =; tss_id TSS3053;	XLOC_002900	YFR045W_mRNA	YFR045W_mRNA	=	TSS3053	S000001941		Putative mitochondrial transport protein; null mutant is viable, exhibits decreased levels of chitin and normal resistance to calcofluor white
TCONS_00003135	2	gray65	YFR052W	chrVI	StringTie	transcript	252505	253329	.	+	.	transcript_id TCONS_00003135; gene_id XLOC_002904; oId YFR052W_mRNA; cmp_ref YFR052W_mRNA; class_code =; tss_id TSS3057;	XLOC_002904	YFR052W_mRNA	YFR052W_mRNA	=	TSS3057	S000001948	RPN12	Subunit of the 19S regulatory particle of the 26S proteasome lid; synthetically lethal with RPT1, which is an ATPase component of the 19S regulatory particle; physically interacts with Nob1p and Rpn3p; protein abundance increases in response to DNA replication stress
TCONS_00003172	2	gray65	YFL020C	chrVI	StringTie	transcript	99231	99599	.	-	.	transcript_id TCONS_00003172; gene_id XLOC_002938; oId YFL020C_mRNA; cmp_ref YFL020C_mRNA; class_code =; tss_id TSS3094;	XLOC_002938	YFL020C_mRNA	YFL020C_mRNA	=	TSS3094	S000001874	PAU5	Member of the seripauperin multigene family; encoded mainly in subtelomeric regions; induced during alcoholic fermentation; induced by low temperature and also by anaerobic conditions; negatively regulated by oxygen and repressed by heme
TCONS_00003200	2	gray65	YFR012W	chrVI	StringTie	transcript	167586	168617	.	-	.	transcript_id TCONS_00003200; gene_id XLOC_002965; oId MSTRG.2916.1; cmp_ref YFR012W_mRNA; class_code x; tss_id TSS3122;	XLOC_002965	MSTRG.2916.1	YFR012W_mRNA	x	TSS3122	S000001908	DCV1	Protein of unknown function; deletion mutant shows strong genetic interaction with cdc28-as1 mutant in the presence of 1-NM-PP1; DCV1 has a paralog, YOL019W, that arose from the whole genome duplication
TCONS_00003221	2	gray65	YFR032C-A	chrVI	StringTie	transcript	223041	223973	.	-	.	transcript_id TCONS_00003221; gene_id XLOC_002985; oId MSTRG.2949.1; cmp_ref YFR032C-A_mRNA; class_code o; tss_id TSS3143;	XLOC_002985	MSTRG.2949.1	YFR032C-A_mRNA	o	TSS3143	S000006437	RPL29	Ribosomal 60S subunit protein L29; not essential for translation, but required for proper joining of large and small ribosomal subunits and for normal translation rate; homologous to mammalian ribosomal protein L29, no bacterial homolog
TCONS_00003251	2	gray65	YGL257C	chrVII	StringTie	transcript	11965	14299	.	+	.	transcript_id TCONS_00003251; gene_id XLOC_003012; oId MSTRG.2994.1; cmp_ref YGL257C_mRNA; class_code x; tss_id TSS3172;	XLOC_003012	MSTRG.2994.1	YGL257C_mRNA	x	TSS3172	S000003226	MNT2	Mannosyltransferase; involved in adding the 4th and 5th mannose residues of O-linked glycans
TCONS_00003290	2	gray65	YGL204C	chrVII	StringTie	transcript	110734	112272	.	+	.	transcript_id TCONS_00003290; gene_id XLOC_003051; oId MSTRG.3065.1; cmp_ref YGL204C_mRNA; class_code x; tss_id TSS3211;	XLOC_003051	MSTRG.3065.1	YGL204C_mRNA	x	TSS3211	S000003172		Protein of unknown function; mRNA identified as translated by ribosome profiling data
TCONS_00003320	2	gray65	YGL159W	chrVII	StringTie	transcript	204147	205477	.	+	.	transcript_id TCONS_00003320; gene_id XLOC_003080; oId MSTRG.3126.1; cmp_ref YGL159W_mRNA; class_code p; tss_id TSS3241;	XLOC_003080	MSTRG.3126.1	YGL159W_mRNA	p	TSS3241	S000003127		Putative protein of unknown function; deletion mutant has no detectable phenotype
TCONS_00003364	2	gray65	YGL096W	chrVII	StringTie	transcript	325331	326161	.	+	.	transcript_id TCONS_00003364; gene_id XLOC_003124; oId YGL096W_mRNA; cmp_ref YGL096W_mRNA; class_code =; tss_id TSS3285;	XLOC_003124	YGL096W_mRNA	YGL096W_mRNA	=	TSS3285	S000003064	TOS8	Homeodomain-containing protein and putative transcription factor; found associated with chromatin; target of SBF transcription factor; induced during meiosis and under cell-damaging conditions; TOS8 has a paralog, CUP9, that arose from the whole genome duplication
TCONS_00003365	2	gray65	YGL096W	chrVII	StringTie	transcript	326752	328261	.	+	.	transcript_id TCONS_00003365; gene_id XLOC_003125; oId MSTRG.3200.1; cmp_ref YGL096W_mRNA; class_code p; tss_id TSS3286;	XLOC_003125	MSTRG.3200.1	YGL096W_mRNA	p	TSS3286	S000003064	TOS8	Homeodomain-containing protein and putative transcription factor; found associated with chromatin; target of SBF transcription factor; induced during meiosis and under cell-damaging conditions; TOS8 has a paralog, CUP9, that arose from the whole genome duplication
TCONS_00003377	2	gray65	YGL080W	chrVII	StringTie	transcript	358636	359028	.	+	.	transcript_id TCONS_00003377; gene_id XLOC_003136; oId YGL080W_mRNA; cmp_ref YGL080W_mRNA; class_code =; tss_id TSS3298;	XLOC_003136	YGL080W_mRNA	YGL080W_mRNA	=	TSS3298	S000003048	MPC1	Highly conserved subunit of mitochondrial pyruvate carrier; a mitochondrial inner membrane complex that comprises Mpc1p and either Mpc2p or Mpc3p, and mediates mitochondrial pyruvate uptake; null mutant displays slow growth that is complemented by expression of human or mouse ortholog; mutation in human ortholog MPC1 is associated with lactic acidosis and hyperpyruvatemia
TCONS_00003413	2	gray65	YGL033W	chrVII	StringTie	transcript	435625	436401	.	+	.	transcript_id TCONS_00003413; gene_id XLOC_003168; oId YGL033W_mRNA; cmp_ref YGL033W_mRNA; class_code =; tss_id TSS3334;	XLOC_003168	YGL033W_mRNA	YGL033W_mRNA	=	TSS3334	S000003001	HOP2	Meiosis-specific protein that localizes to chromosomes; prevents synapsis between nonhomologous chromosomes and ensures synapsis between homologs; complexes with Mnd1p to promote homolog pairing and meiotic double-strand break repair; heterodimer of Hop2p-Mnd1p stimulates the Dmc1p-meidated strand invasion
TCONS_00003477	2	gray65	YGR049W	chrVII	StringTie	transcript	591314	591877	.	+	.	transcript_id TCONS_00003477; gene_id XLOC_003227; oId YGR049W_mRNA; cmp_ref YGR049W_mRNA; class_code =; tss_id TSS3396;	XLOC_003227	YGR049W_mRNA	YGR049W_mRNA	=	TSS3396	S000003281	SCM4	Mitochondrial outer membrane protein of unknown function; predicted to have 4 transmembrane segments; import is mediated by Tom70p and Mim1p; interacts genetically with a cdc4 mutation; SCM4 has a paralog, ATG33, that arose from the whole genome duplication
TCONS_00003549	2	gray65	YGR136W	chrVII	StringTie	transcript	762428	763153	.	+	.	transcript_id TCONS_00003549; gene_id XLOC_003297; oId YGR136W_mRNA; cmp_ref YGR136W_mRNA; class_code =; tss_id TSS3467;	XLOC_003297	YGR136W_mRNA	YGR136W_mRNA	=	TSS3467	S000003368	LSB1	Negative regulator of actin nucleation-promoting factor activity; interacts with Las17p, a homolog of human Wiskott-Aldrich Syndrome protein (WASP), via an N-terminal SH3 domain, and along with PIN3 cooperatively inhibits the nucleation of actin filaments; overexpression blocks receptor-mediated endocytosis; protein increases in abundance and forms nuclear foci in response to DNA replication stre…
TCONS_00003550	2	gray65	YGR137W	chrVII	StringTie	transcript	762888	763262	.	+	.	transcript_id TCONS_00003550; gene_id XLOC_003297; oId YGR137W_mRNA; cmp_ref YGR137W_mRNA; class_code =; tss_id TSS3468;	XLOC_003297	YGR137W_mRNA	YGR137W_mRNA	=	TSS3468	S000003369		Dubious open reading frame; unlikely to encode a functional protein, based on available experimental and comparative sequence data
TCONS_00003590	2	gray65	YGR181W	chrVII	StringTie	transcript	858287	858604	.	+	.	transcript_id TCONS_00003590; gene_id XLOC_003336; oId YGR181W_mRNA; cmp_ref YGR181W_mRNA; class_code =; tss_id TSS3507;	XLOC_003336	YGR181W_mRNA	YGR181W_mRNA	=	TSS3507	S000003413	TIM13	Mitochondrial intermembrane space protein; forms a complex with Tim8p that delivers a subset of hydrophobic proteins to the TIM22 complex for insertion into the inner membrane
TCONS_00003628	2	gray65	YGR234W	chrVII	StringTie	transcript	959904	961103	.	+	.	transcript_id TCONS_00003628; gene_id XLOC_003372; oId YGR234W_mRNA; cmp_ref YGR234W_mRNA; class_code =; tss_id TSS3545;	XLOC_003372	YGR234W_mRNA	YGR234W_mRNA	=	TSS3545	S000003466	YHB1	Nitric oxide oxidoreductase; flavohemoglobin involved in nitric oxide detoxification; plays a role in the oxidative and nitrosative stress responses; protein increases in abundance and relocalizes from nucleus to cytoplasmic foci upon DNA replication stress
TCONS_00003636	2	gray65	YGR248W	chrVII	StringTie	transcript	985972	986739	.	+	.	transcript_id TCONS_00003636; gene_id XLOC_003380; oId YGR248W_mRNA; cmp_ref YGR248W_mRNA; class_code =; tss_id TSS3553;	XLOC_003380	YGR248W_mRNA	YGR248W_mRNA	=	TSS3553	S000003480	SOL4	6-phosphogluconolactonase; protein abundance increases in response to DNA replication stress; SOL4 has a paralog, SOL3, that arose from the whole genome duplication
TCONS_00003697	2	gray65	YGL222C	chrVII	StringTie	transcript	80659	81186	.	-	.	transcript_id TCONS_00003697; gene_id XLOC_003439; oId YGL222C_mRNA; cmp_ref YGL222C_mRNA; class_code =; tss_id TSS3614;	XLOC_003439	YGL222C_mRNA	YGL222C_mRNA	=	TSS3614	S000003190	EDC1	RNA-binding protein that activates mRNA decapping directly; binds to mRNA substrate and enhances activity of decapping proteins Dcp1p and Dcp2p; has a role in translation during heat stress; protein becomes more abundant and forms cytoplasmic foci in response to DNA replication stress; EDC1 has a paralog, EDC2, that arose from the whole genome duplication
TCONS_00003706	2	gray65	YGL204C	chrVII	StringTie	transcript	111700	112005	.	-	.	transcript_id TCONS_00003706; gene_id XLOC_003448; oId YGL204C_mRNA; cmp_ref YGL204C_mRNA; class_code =; tss_id TSS3623;	XLOC_003448	YGL204C_mRNA	YGL204C_mRNA	=	TSS3623	S000003172		Protein of unknown function; mRNA identified as translated by ribosome profiling data
TCONS_00003718	2	gray65	YGL189C	chrVII	StringTie	transcript	148072	148993	.	-	.	transcript_id TCONS_00003718; gene_id XLOC_003459; oId MSTRG.3090.1; cmp_ref YGL189C_mRNA; class_code o; tss_id TSS3635;	XLOC_003459	MSTRG.3090.1	YGL189C_mRNA	o	TSS3635	S000003157	RPS26A	Protein component of the small (40S) ribosomal subunit; homologous to mammalian ribosomal protein S26, no bacterial homolog; RPS26A has a paralog, RPS26B, that arose from the whole genome duplication
TCONS_00003719	2	gray65	YGL189C	chrVII	StringTie	transcript	148093	148964	.	-	.	transcript_id TCONS_00003719; gene_id XLOC_003459; oId MSTRG.3090.2; cmp_ref YGL189C_mRNA; class_code o; tss_id TSS3635;	XLOC_003459	MSTRG.3090.2	YGL189C_mRNA	o	TSS3635	S000003157	RPS26A	Protein component of the small (40S) ribosomal subunit; homologous to mammalian ribosomal protein S26, no bacterial homolog; RPS26A has a paralog, RPS26B, that arose from the whole genome duplication
TCONS_00003720	2	gray65	YGL189C	chrVII	StringTie	transcript	148229	148966	.	-	.	transcript_id TCONS_00003720; gene_id XLOC_003459; oId YGL189C_mRNA; cmp_ref YGL189C_mRNA; class_code =; tss_id TSS3635;	XLOC_003459	YGL189C_mRNA	YGL189C_mRNA	=	TSS3635	S000003157	RPS26A	Protein component of the small (40S) ribosomal subunit; homologous to mammalian ribosomal protein S26, no bacterial homolog; RPS26A has a paralog, RPS26B, that arose from the whole genome duplication
TCONS_00003766	2	gray65	YGL127C	chrVII	StringTie	transcript	270392	270775	.	-	.	transcript_id TCONS_00003766; gene_id XLOC_003498; oId YGL127C_mRNA; cmp_ref YGL127C_mRNA; class_code =; tss_id TSS3679;	XLOC_003498	YGL127C_mRNA	YGL127C_mRNA	=	TSS3679	S000003095	SOH1	Subunit of the RNA polymerase II mediator complex; associates with core polymerase subunits to form the RNA polymerase II holoenzyme; involved in telomere maintenance; conserved with other metazoan MED31 subunits
TCONS_00003794	2	gray65	YGL087C	chrVII	StringTie	transcript	345952	347111	.	-	.	transcript_id TCONS_00003794; gene_id XLOC_003526; oId MSTRG.3222.1; cmp_ref YGL087C_mRNA; class_code e; tss_id TSS3707;	XLOC_003526	MSTRG.3222.1	YGL087C_mRNA	e	TSS3707	S000003055	MMS2	Ubiquitin-conjugating enzyme variant; involved in error-free postreplication repair; forms a heteromeric complex with Ubc13p, an active ubiquitin-conjugating enzyme; cooperates with chromatin-associated RING finger proteins, Rad18p and Rad5p; protein abundance increases in response to DNA replication stress
TCONS_00003795	2	gray65	YGL087C	chrVII	StringTie	transcript	346406	346904	.	-	.	transcript_id TCONS_00003795; gene_id XLOC_003526; oId YGL087C_mRNA; cmp_ref YGL087C_mRNA; class_code =; tss_id TSS3708;	XLOC_003526	YGL087C_mRNA	YGL087C_mRNA	=	TSS3708	S000003055	MMS2	Ubiquitin-conjugating enzyme variant; involved in error-free postreplication repair; forms a heteromeric complex with Ubc13p, an active ubiquitin-conjugating enzyme; cooperates with chromatin-associated RING finger proteins, Rad18p and Rad5p; protein abundance increases in response to DNA replication stress
TCONS_00003818	2	gray65	YGL057C	chrVII	StringTie	transcript	394966	395829	.	-	.	transcript_id TCONS_00003818; gene_id XLOC_003548; oId YGL057C_mRNA; cmp_ref YGL057C_mRNA; class_code =; tss_id TSS3730;	XLOC_003548	YGL057C_mRNA	YGL057C_mRNA	=	TSS3730	S000003025	GEP7	Protein of unknown function; null mutant exhibits a respiratory growth defect and synthetic interactions with prohibitin (phb1) and gem1; authentic, non-tagged protein is detected in highly purified mitochondria in high-throughput studies
TCONS_00003836	2	gray65	YGL032C	chrVII	StringTie	transcript	436570	436833	.	-	.	transcript_id TCONS_00003836; gene_id XLOC_003566; oId YGL032C_mRNA; cmp_ref YGL032C_mRNA; class_code =; tss_id TSS3748;	XLOC_003566	YGL032C_mRNA	YGL032C_mRNA	=	TSS3748	S000003000	AGA2	Adhesion subunit of a-agglutinin of a-cells; C-terminal sequence acts as a ligand for alpha-agglutinin (Sag1p) during agglutination, modified with O-linked oligomannosyl chains, linked to anchorage subunit Aga1p via two disulfide bonds
TCONS_00003847	2	gray65	YGL018C	chrVII	StringTie	transcript	459110	459664	.	-	.	transcript_id TCONS_00003847; gene_id XLOC_003574; oId YGL018C_mRNA; cmp_ref YGL018C_mRNA; class_code =; tss_id TSS3757;	XLOC_003574	YGL018C_mRNA	YGL018C_mRNA	=	TSS3757	S000002986	JAC1	Specialized J-protein that functions in Fe-S cluster biogenesis; functions with Hsp70 in Fe-S cluster biogenesis in mitochondria; involved in iron metabolism; contains a J domain typical to J-type chaperones; localizes to the mitochondrial matrix
TCONS_00003863	2	gray65	YGR001C	chrVII	StringTie	transcript	497000	498310	.	-	.	transcript_id TCONS_00003863; gene_id XLOC_003590; oId MSTRG.3347.1; cmp_ref YGR001C_mRNA; class_code j; tss_id TSS3773;	XLOC_003590	MSTRG.3347.1	YGR001C_mRNA	j	TSS3773	S000003233	EFM5	S-adenosylmethionine-dependent lysine methyltransferase; involved in the trimethylation of eEF1A (Tef1p/Tef2p) at lysine 79; green fluorescent protein (GFP)-fusion protein localizes to the cytoplasm; required for replication of Brome mosaic virus in budding yeast; expresses a circular RNA; originally misclassified as a N-6-adenine specific DNA methyltransferase based on sequence similarity
TCONS_00003864	2	gray65	YGR001C	chrVII	StringTie	transcript	497133	498034	.	-	.	transcript_id TCONS_00003864; gene_id XLOC_003590; oId YGR001C_mRNA; cmp_ref YGR001C_mRNA; class_code =; tss_id TSS3774;	XLOC_003590	YGR001C_mRNA	YGR001C_mRNA	=	TSS3774	S000003233	EFM5	S-adenosylmethionine-dependent lysine methyltransferase; involved in the trimethylation of eEF1A (Tef1p/Tef2p) at lysine 79; green fluorescent protein (GFP)-fusion protein localizes to the cytoplasm; required for replication of Brome mosaic virus in budding yeast; expresses a circular RNA; originally misclassified as a N-6-adenine specific DNA methyltransferase based on sequence similarity
TCONS_00003942	2	gray65	YGR109C	chrVII	StringTie	transcript	705359	706501	.	-	.	transcript_id TCONS_00003942; gene_id XLOC_003662; oId YGR109C_mRNA; cmp_ref YGR109C_mRNA; class_code =; tss_id TSS3848;	XLOC_003662	YGR109C_mRNA	YGR109C_mRNA	=	TSS3848	S000003341	CLB6	B-type cyclin involved in DNA replication during S phase; activates Cdc28p to promote initiation of DNA synthesis; functions in formation of mitotic spindles along with Clb3p and Clb4p; most abundant during late G1; CLB6 has a paralog, CLB5, that arose from the whole genome duplication
TCONS_00003966	2	gray65	YGR146C	chrVII	StringTie	transcript	784223	784858	.	-	.	transcript_id TCONS_00003966; gene_id XLOC_003685; oId YGR146C_mRNA; cmp_ref YGR146C_mRNA; class_code =; tss_id TSS3872;	XLOC_003685	YGR146C_mRNA	YGR146C_mRNA	=	TSS3872	S000003378	ECL1	Protein of unknown function; mitochondrial-dependent role in the extension of chronological lifespan; overexpression increases oxygen consumption and respiratory activity while deletion results in reduced oxygen consumption under conditions of caloric restriction; induced by iron homeostasis transcription factor Aft2p; multicopy suppressor of temperature sensitive hsf1 mutant; induced by treatmen…
TCONS_00003981	2	gray65	YGR161C	chrVII	StringTie	transcript	808629	809420	.	-	.	transcript_id TCONS_00003981; gene_id XLOC_003697; oId YGR161C_mRNA; cmp_ref YGR161C_mRNA; class_code =; tss_id TSS3887;	XLOC_003697	YGR161C_mRNA	YGR161C_mRNA	=	TSS3887	S000003393	RTS3	Putative component of the protein phosphatase type 2A complex
TCONS_00004000	2	gray65	YGR182C	chrVII	StringTie	transcript	858551	858904	.	-	.	transcript_id TCONS_00004000; gene_id XLOC_003715; oId YGR182C_mRNA; cmp_ref YGR182C_mRNA; class_code =; tss_id TSS3905;	XLOC_003715	YGR182C_mRNA	YGR182C_mRNA	=	TSS3905	S000003414		Dubious open reading frame; unlikely to encode a functional protein, based on available experimental and comparative sequence data; partially overlaps the verified ORF TIM13/YGR181W
TCONS_00004029	2	gray65	YGR218W	chrVII	StringTie	transcript	931074	932904	.	-	.	transcript_id TCONS_00004029; gene_id XLOC_003744; oId MSTRG.3669.1; cmp_ref YGR218W_mRNA; class_code x; tss_id TSS3934;	XLOC_003744	MSTRG.3669.1	YGR218W_mRNA	x	TSS3934	S000003450	CRM1	Major karyopherin; involved in export of proteins, RNAs, and ribosomal subunits from the nucleus; exportin
TCONS_00004164	2	gray65	YHR038W	chrVIII	StringTie	transcript	184066	184758	.	+	.	transcript_id TCONS_00004164; gene_id XLOC_003875; oId YHR038W_mRNA; cmp_ref YHR038W_mRNA; class_code =; tss_id TSS4066;	XLOC_003875	YHR038W_mRNA	YHR038W_mRNA	=	TSS4066	S000001080	RRF1	Mitochondrial ribosome recycling factor; essential for mitochondrial protein synthesis and for the maintenance of the respiratory function of mitochondria
TCONS_00004169	2	gray65	YHR049W	chrVIII	StringTie	transcript	206462	207193	.	+	.	transcript_id TCONS_00004169; gene_id XLOC_003880; oId YHR049W_mRNA; cmp_ref YHR049W_mRNA; class_code =; tss_id TSS4071;	XLOC_003880	YHR049W_mRNA	YHR049W_mRNA	=	TSS4071	S000001091	FSH1	Putative serine hydrolase; localizes to both the nucleus and cytoplasm; sequence is similar to S. cerevisiae Fsh2p and Fsh3p and the human candidate tumor suppressor OVCA2
TCONS_00004371	2	gray65		chrVIII	StringTie	transcript	133127	134266	.	-	.	transcript_id TCONS_00004371; gene_id XLOC_004071; oId MSTRG.3892.1; class_code u; tss_id TSS4267;	XLOC_004071	MSTRG.3892.1		u	TSS4267
TCONS_00004443	2	gray65	YHR090C	chrVIII	StringTie	transcript	283777	284625	.	-	.	transcript_id TCONS_00004443; gene_id XLOC_004134; oId YHR090C_mRNA; cmp_ref YHR090C_mRNA; class_code =; tss_id TSS4334;	XLOC_004134	YHR090C_mRNA	YHR090C_mRNA	=	TSS4334	S000001132	YNG2	Subunit of NuA4, an essential histone acetyltransferase complex; positions Piccolo NuA4 for efficient acetylation of histone H4 or histone H2A; relocalizes to the cytosol in response to hypoxia; similar to human tumor suppressor ING1 and its isoforms ING4 and ING5
TCONS_00004589	2	gray65	YJL149W	chrX	StringTie	transcript	137379	139370	.	+	.	transcript_id TCONS_00004589; gene_id XLOC_004271; oId YJL149W_mRNA; cmp_ref YJL149W_mRNA; class_code =; tss_id TSS4478;	XLOC_004271	YJL149W_mRNA	YJL149W_mRNA	=	TSS4478	S000003685	DAS1	Putative SCF ubiquitin ligase F-box protein; interacts physically with both Cdc53p and Skp1 and genetically with CDC34; similar to putative F-box protein YDR131C
TCONS_00004693	2	gray65	YJL007C	chrX	StringTie	transcript	421936	422920	.	+	.	transcript_id TCONS_00004693; gene_id XLOC_004369; oId MSTRG.4494.1; cmp_ref YJL007C_mRNA; class_code x; tss_id TSS4579;	XLOC_004369	MSTRG.4494.1	YJL007C_mRNA	x	TSS4579	S000003544		Dubious open reading frame; unlikely to encode a functional protein, based on available experimental and comparative sequence data
TCONS_00004704	2	gray65	YJR007W	chrX	StringTie	transcript	451020	451934	.	+	.	transcript_id TCONS_00004704; gene_id XLOC_004379; oId YJR007W_mRNA; cmp_ref YJR007W_mRNA; class_code =; tss_id TSS4590;	XLOC_004379	YJR007W_mRNA	YJR007W_mRNA	=	TSS4590	S000003767	SUI2	Alpha subunit of the translation initiation factor eIF2; eIF2 is involved in identification of the start codon; phosphorylation of Ser51 is required for regulation of translation by inhibiting the exchange of GDP for GTP; protein abundance increases in response to DNA replication stress
TCONS_00004712	2	gray65	YJR022W	chrX	StringTie	transcript	469784	470113	.	+	.	transcript_id TCONS_00004712; gene_id XLOC_004387; oId YJR022W_mRNA; cmp_ref YJR022W_mRNA; class_code =; tss_id TSS4598;	XLOC_004387	YJR022W_mRNA	YJR022W_mRNA	=	TSS4598	S000003783	LSM8	Lsm (Like Sm) protein; forms heteroheptameric complex (with Lsm2p, Lsm3p, Lsm4p, Lsm5p, Lsm6p, and Lsm7p) that is part of spliceosomal U6 snRNP and is also implicated in processing of pre-tRNA, pre-snoRNA, and pre-rRNA
TCONS_00004756	2	gray65	YJR086W	chrX	StringTie	transcript	586068	586400	.	+	.	transcript_id TCONS_00004756; gene_id XLOC_004428; oId YJR086W_mRNA; cmp_ref YJR086W_mRNA; class_code =; tss_id TSS4640;	XLOC_004428	YJR086W_mRNA	YJR086W_mRNA	=	TSS4640	S000003846	STE18	G protein gamma subunit; forms a dimer with Ste4p to activate the mating signaling pathway, forms a heterotrimer with Gpa1p and Ste4p to dampen signaling; C-terminus is palmitoylated and farnesylated, which are required for normal signaling
TCONS_00004757	2	gray65	YJR087W	chrX	StringTie	transcript	586400	586750	.	+	.	transcript_id TCONS_00004757; gene_id XLOC_004428; oId YJR087W_mRNA; cmp_ref YJR087W_mRNA; class_code =; tss_id TSS4641;	XLOC_004428	YJR087W_mRNA	YJR087W_mRNA	=	TSS4641	S000003847		Dubious open reading frame; unlikely to encode a functional protein, based on available experimental and comparative sequence data; not conserved in closely related Saccharomyces species; partially overlaps the verified genes STE18 and ECM2
TCONS_00004776	2	gray65	YJR115W	chrX	StringTie	transcript	639942	640451	.	+	.	transcript_id TCONS_00004776; gene_id XLOC_004447; oId YJR115W_mRNA; cmp_ref YJR115W_mRNA; class_code =; tss_id TSS4660;	XLOC_004447	YJR115W_mRNA	YJR115W_mRNA	=	TSS4660	S000003876		Putative protein of unknown function; YJR115W has a paralog, ECM13, that arose from the whole genome duplication
TCONS_00004802	2	gray65	YJR151C	chrX	StringTie	transcript	709991	715740	.	+	.	transcript_id TCONS_00004802; gene_id XLOC_004472; oId MSTRG.4699.1; cmp_ref YJR151C_mRNA; class_code x; tss_id TSS4686;	XLOC_004472	MSTRG.4699.1	YJR151C_mRNA	x	TSS4686	S000003912	DAN4	Cell wall mannoprotein; has similarity to Tir1p, Tir2p, Tir3p, and Tir4p; expressed under anaerobic conditions, completely repressed during aerobic growth
TCONS_00004851	2	gray65	YJL173C	chrX	StringTie	transcript	96161	96529	.	-	.	transcript_id TCONS_00004851; gene_id XLOC_004519; oId YJL173C_mRNA; cmp_ref YJL173C_mRNA; class_code =; tss_id TSS4734;	XLOC_004519	YJL173C_mRNA	YJL173C_mRNA	=	TSS4734	S000003709	RFA3	Subunit of heterotrimeric Replication Protein A (RPA); RPA is a highly conserved single-stranded DNA binding protein complex involved in DNA replication, repair, recombination; RPA protects against inappropriate telomere recombination, and upon telomere uncapping, prevents cell proliferation by a checkpoint-independent pathway; with Sgs1p-Top2p-Rmi1p, stimulates DNA catenation/decatenation activi…
TCONS_00004854	2	gray65	YJL170C	chrX	StringTie	transcript	101150	101779	.	-	.	transcript_id TCONS_00004854; gene_id XLOC_004522; oId YJL170C_mRNA; cmp_ref YJL170C_mRNA; class_code =; tss_id TSS4737;	XLOC_004522	YJL170C_mRNA	YJL170C_mRNA	=	TSS4737	S000003706	ASG7	Protein that regulates signaling from G protein beta subunit Ste4p; contributes to relocalization of Ste4p within the cell; specific to a-cells and induced by alpha-factor
TCONS_00004862	2	gray65	YJL161W	chrX	StringTie	transcript	116032	117787	.	-	.	transcript_id TCONS_00004862; gene_id XLOC_004530; oId MSTRG.4280.1; cmp_ref YJL161W_mRNA; class_code x; tss_id TSS4745;	XLOC_004530	MSTRG.4280.1	YJL161W_mRNA	x	TSS4745	S000003697	FMP33	Putative protein of unknown function; the authentic, non-tagged protein is detected in highly purified mitochondria in high-throughput studies
TCONS_00004871	2	gray65	YJL151C	chrX	StringTie	transcript	136372	136773	.	-	.	transcript_id TCONS_00004871; gene_id XLOC_004539; oId YJL151C_mRNA; cmp_ref YJL151C_mRNA; class_code =; tss_id TSS4754;	XLOC_004539	YJL151C_mRNA	YJL151C_mRNA	=	TSS4754	S000003687	SNA3	Protein involved in efficient MVB sorting of proteins to the vacuole; may function as an RSP5 adapter protein for MVB cargos; integral membrane protein localized to vacuolar intralumenal vesicles
TCONS_00004884	2	gray65	YJL133C-A	chrX	StringTie	transcript	159623	159847	.	-	.	transcript_id TCONS_00004884; gene_id XLOC_004550; oId YJL133C-A_mRNA; cmp_ref YJL133C-A_mRNA; class_code =; tss_id TSS4767;	XLOC_004550	YJL133C-A_mRNA	YJL133C-A_mRNA	=	TSS4767	S000028805		Putative protein of unknown function; the authentic, non-tagged protein is detected in highly purified mitochondria in high-throughput studies
TCONS_00004909	2	gray65	snR37	chrX	StringTie	transcript	228094	228479	.	-	.	transcript_id TCONS_00004909; gene_id XLOC_004573; oId snR37; cmp_ref snR37; class_code =; tss_id TSS4792;	XLOC_004573	snR37	snR37	=	TSS4792	S000006501	SNR37	H/ACA box small nucleolar RNA (snoRNA); guides pseudouridylation of large subunit (LSU) rRNA at position U2944
TCONS_00004992	2	gray65	YJR011C	chrX	StringTie	transcript	458641	459426	.	-	.	transcript_id TCONS_00004992; gene_id XLOC_004653; oId YJR011C_mRNA; cmp_ref YJR011C_mRNA; class_code =; tss_id TSS4873;	XLOC_004653	YJR011C_mRNA	YJR011C_mRNA	=	TSS4873	S000003772		Putative protein of unknown function; GFP-fusion protein expression is induced in response to the DNA-damaging agent MMS
TCONS_00005012	2	gray65	YJR044C	chrX	StringTie	transcript	518763	519185	.	-	.	transcript_id TCONS_00005012; gene_id XLOC_004672; oId YJR044C_mRNA; cmp_ref YJR044C_mRNA; class_code =; tss_id TSS4892;	XLOC_004672	YJR044C_mRNA	YJR044C_mRNA	=	TSS4892	S000003805	VPS55	Late endosomal protein involved in late endosome to vacuole transport; functional homolog of human obesity receptor gene-related protein (OB-RGRP)
TCONS_00005057	2	gray65	YJR111C	chrX	StringTie	transcript	635855	636706	.	-	.	transcript_id TCONS_00005057; gene_id XLOC_004716; oId YJR111C_mRNA; cmp_ref YJR111C_mRNA; class_code =; tss_id TSS4937;	XLOC_004716	YJR111C_mRNA	YJR111C_mRNA	=	TSS4937	S000003872		Putative protein of unknown function; green fluorescent protein (GFP)-fusion protein localizes to the mitochondria
TCONS_00005117	2	gray65	YKL189W	chrXI	StringTie	transcript	84704	85903	.	+	.	transcript_id TCONS_00005117; gene_id XLOC_004773; oId YKL189W_mRNA; cmp_ref YKL189W_mRNA; class_code =; tss_id TSS4997;	XLOC_004773	YKL189W_mRNA	YKL189W_mRNA	=	TSS4997	S000001672	HYM1	Component of the RAM signaling network; is involved in regulation of Ace2p activity and cellular morphogenesis, interacts with Kic1p and Sog2p, localizes to sites of polarized growth during budding and during the mating response
TCONS_00005152	2	gray65	YKL142W	chrXI	StringTie	transcript	178515	179174	.	+	.	transcript_id TCONS_00005152; gene_id XLOC_004798; oId YKL142W_mRNA; cmp_ref YKL142W_mRNA; class_code =; tss_id TSS5030;	XLOC_004798	YKL142W_mRNA	YKL142W_mRNA	=	TSS5030	S000001625	MRP8	Protein of unknown function; undergoes sumoylation; transcription induced under cell wall stress; protein levels are reduced under anaerobic conditions; protein abundance increases in response to DNA replication stress; originally thought to be a mitochondrial ribosomal protein based on sequence analysis
TCONS_00005173	2	gray65	YKL113C	chrXI	StringTie	transcript	223220	226029	.	+	.	transcript_id TCONS_00005173; gene_id XLOC_004818; oId MSTRG.4859.1; cmp_ref YKL113C_mRNA; class_code x; tss_id TSS5051;	XLOC_004818	MSTRG.4859.1	YKL113C_mRNA	x	TSS5051	S000001596	RAD27	5' to 3' exonuclease, 5' flap endonuclease; required for Okazaki fragment processing and maturation, for long-patch base-excision repair and large loop repair (LLR), ribonucleotide excision repair; member of the S. pombe RAD2/FEN1 family; relocalizes to the cytosol in response to hypoxia
TCONS_00005183	2	gray65	YKL096W-A	chrXI	StringTie	transcript	259253	259531	.	+	.	transcript_id TCONS_00005183; gene_id XLOC_004828; oId YKL096W-A_mRNA; cmp_ref YKL096W-A_mRNA; class_code =; tss_id TSS5061;	XLOC_004828	YKL096W-A_mRNA	YKL096W-A_mRNA	=	TSS5061	S000001956	CWP2	Covalently linked cell wall mannoprotein; major constituent of the cell wall; plays a role in stabilizing the cell wall; involved in low pH resistance; precursor is GPI-anchored
TCONS_00005191	2	gray65	YKL086W	chrXI	StringTie	transcript	278281	278664	.	+	.	transcript_id TCONS_00005191; gene_id XLOC_004836; oId YKL086W_mRNA; cmp_ref YKL086W_mRNA; class_code =; tss_id TSS5069;	XLOC_004836	YKL086W_mRNA	YKL086W_mRNA	=	TSS5069	S000001569	SRX1	Sulfiredoxin; contributes to oxidative stress resistance by reducing cysteine-sulfinic acid groups in the peroxiredoxin Tsa1p, which is formed upon exposure to oxidants; conserved in higher eukaryotes; protein abundance increases in response to DNA replication stress
TCONS_00005193	2	gray65	YKL084W	chrXI	StringTie	transcript	280509	280859	.	+	.	transcript_id TCONS_00005193; gene_id XLOC_004838; oId YKL084W_mRNA; cmp_ref YKL084W_mRNA; class_code =; tss_id TSS5071;	XLOC_004838	YKL084W_mRNA	YKL084W_mRNA	=	TSS5071	S000001567	HOT13	Zinc-binding mitochondrial intermembrane space (IMS) protein; involved in a disulfide relay system for IMS import of cysteine-containing proteins; binds Mia40p and stimulates its Erv1p-dependent oxidation, probably by sequestering zinc
TCONS_00005194	2	gray65	YKL083W	chrXI	StringTie	transcript	280921	281535	.	+	.	transcript_id TCONS_00005194; gene_id XLOC_004839; oId YKL083W_mRNA; cmp_ref YKL083W_mRNA; class_code =; tss_id TSS5072;	XLOC_004839	YKL083W_mRNA	YKL083W_mRNA	=	TSS5072	S000001566		Dubious open reading frame; unlikely to encode a functional protein, based on available experimental and comparative sequence data; not conserved in closely related Saccharomyces species; partially overlaps the verified essential gene RRP14
TCONS_00005214	2	gray65	YKL062W	chrXI	StringTie	transcript	323228	325120	.	+	.	transcript_id TCONS_00005214; gene_id XLOC_004859; oId YKL062W_mRNA; cmp_ref YKL062W_mRNA; class_code =; tss_id TSS5092;	XLOC_004859	YKL062W_mRNA	YKL062W_mRNA	=	TSS5092	S000001545	MSN4	Stress-responsive transcriptional activator; activated in stochastic pulses of nuclear localization in response to various stress conditions; binds DNA at stress response elements of responsive genes, inducing gene expression; involved in diauxic shift
TCONS_00005219	2	gray65	YKL053W	chrXI	StringTie	transcript	339572	339946	.	+	.	transcript_id TCONS_00005219; gene_id XLOC_004864; oId YKL053W_mRNA; cmp_ref YKL053W_mRNA; class_code =; tss_id TSS5097;	XLOC_004864	YKL053W_mRNA	YKL053W_mRNA	=	TSS5097	S000001536		Dubious open reading frame; unlikely to encode a functional protein, based on available experimental and comparative sequence data; partially overlaps verified ORF ASK1
TCONS_00005251	2	gray65	YKL008C	chrXI	StringTie	transcript	427151	428839	.	+	.	transcript_id TCONS_00005251; gene_id XLOC_004896; oId MSTRG.5016.1; cmp_ref YKL008C_mRNA; class_code x; tss_id TSS5129;	XLOC_004896	MSTRG.5016.1	YKL008C_mRNA	x	TSS5129	S000001491	LAC1	Ceramide synthase component; involved in synthesis of ceramide from C26(acyl)-coenzyme A and dihydrosphingosine or phytosphingosine, functionally equivalent to Lag1p; LAC1 has a paralog, LAG1, that arose from the whole genome duplication
TCONS_00005264	2	gray65	YKR011C	chrXI	StringTie	transcript	461578	463639	.	+	.	transcript_id TCONS_00005264; gene_id XLOC_004908; oId MSTRG.5042.1; cmp_ref YKR011C_mRNA; class_code x; tss_id TSS5142;	XLOC_004908	MSTRG.5042.1	YKR011C_mRNA	x	TSS5142	S000001719		Protein of unknown function; green fluorescent protein (GFP)-fusion protein localizes to the nucleus; protein abundance increases in response to DNA replication stress
TCONS_00005278	2	gray65	YKR034W	chrXI	StringTie	transcript	506898	507707	.	+	.	transcript_id TCONS_00005278; gene_id XLOC_004922; oId YKR034W_mRNA; cmp_ref YKR034W_mRNA; class_code =; tss_id TSS5156;	XLOC_004922	YKR034W_mRNA	YKR034W_mRNA	=	TSS5156	S000001742	DAL80	Negative regulator of genes in multiple nitrogen degradation pathways; expression is regulated by nitrogen levels and by Gln3p; member of the GATA-binding family, forms homodimers and heterodimers with Gzf3p; DAL80 has a paralog, GZF3, that arose from the whole genome duplication
TCONS_00005306	2	gray65	YKR074W	chrXI	StringTie	transcript	579209	579676	.	+	.	transcript_id TCONS_00005306; gene_id XLOC_004949; oId YKR074W_mRNA; cmp_ref YKR074W_mRNA; class_code =; tss_id TSS5184;	XLOC_004949	YKR074W_mRNA	YKR074W_mRNA	=	TSS5184	S000001782	AIM29	Putative protein of unknown function; epitope-tagged protein localizes to the cytoplasm; YKR074W is not an essential gene; null mutant displays elevated frequency of mitochondrial genome loss
TCONS_00005357	2	gray65	YKL186C	chrXI	StringTie	transcript	92548	96132	.	-	.	transcript_id TCONS_00005357; gene_id XLOC_004999; oId MSTRG.4762.1; cmp_ref YKL186C_mRNA; class_code o; tss_id TSS5234;	XLOC_004999	MSTRG.4762.1	YKL186C_mRNA	o	TSS5234	S000001669	MTR2	mRNA transport regulator; essential nuclear protein; Mex67p and Mtr2p form a mRNA export complex which binds to RNA
TCONS_00005358	2	gray65	YKL186C	chrXI	StringTie	transcript	92571	94595	.	-	.	transcript_id TCONS_00005358; gene_id XLOC_004999; oId MSTRG.4762.2; cmp_ref YKL186C_mRNA; class_code o; tss_id TSS5235;	XLOC_004999	MSTRG.4762.2	YKL186C_mRNA	o	TSS5235	S000001669	MTR2	mRNA transport regulator; essential nuclear protein; Mex67p and Mtr2p form a mRNA export complex which binds to RNA
TCONS_00005359	2	gray65	YKL186C	chrXI	StringTie	transcript	92590	94541	.	-	.	transcript_id TCONS_00005359; gene_id XLOC_004999; oId MSTRG.4762.3; cmp_ref YKL186C_mRNA; class_code o; tss_id TSS5235;	XLOC_004999	MSTRG.4762.3	YKL186C_mRNA	o	TSS5235	S000001669	MTR2	mRNA transport regulator; essential nuclear protein; Mex67p and Mtr2p form a mRNA export complex which binds to RNA
TCONS_00005360	2	gray65	YKL186C	chrXI	StringTie	transcript	92641	94282	.	-	.	transcript_id TCONS_00005360; gene_id XLOC_004999; oId MSTRG.4762.4; cmp_ref YKL186C_mRNA; class_code o; tss_id TSS5236;	XLOC_004999	MSTRG.4762.4	YKL186C_mRNA	o	TSS5236	S000001669	MTR2	mRNA transport regulator; essential nuclear protein; Mex67p and Mtr2p form a mRNA export complex which binds to RNA
TCONS_00005361	2	gray65	YKL186C	chrXI	StringTie	transcript	92645	93589	.	-	.	transcript_id TCONS_00005361; gene_id XLOC_004999; oId MSTRG.4762.5; cmp_ref YKL186C_mRNA; class_code o; tss_id TSS5237;	XLOC_004999	MSTRG.4762.5	YKL186C_mRNA	o	TSS5237	S000001669	MTR2	mRNA transport regulator; essential nuclear protein; Mex67p and Mtr2p form a mRNA export complex which binds to RNA
TCONS_00005362	2	gray65	YKL186C	chrXI	StringTie	transcript	92744	93465	.	-	.	transcript_id TCONS_00005362; gene_id XLOC_004999; oId YKL186C_mRNA; cmp_ref YKL186C_mRNA; class_code =; tss_id TSS5238;	XLOC_004999	YKL186C_mRNA	YKL186C_mRNA	=	TSS5238	S000001669	MTR2	mRNA transport regulator; essential nuclear protein; Mex67p and Mtr2p form a mRNA export complex which binds to RNA
TCONS_00005385	2	gray65	YKL159C	chrXI	StringTie	transcript	153816	154451	.	-	.	transcript_id TCONS_00005385; gene_id XLOC_005022; oId YKL159C_mRNA; cmp_ref YKL159C_mRNA; class_code =; tss_id TSS5261;	XLOC_005022	YKL159C_mRNA	YKL159C_mRNA	=	TSS5261	S000001642	RCN1	Protein involved in calcineurin regulation during calcium signaling; has similarity to H. sapiens DSCR1 which is found in the Down Syndrome candidate region
TCONS_00005404	2	gray65	YKL130C	chrXI	StringTie	transcript	195288	196028	.	-	.	transcript_id TCONS_00005404; gene_id XLOC_005041; oId YKL130C_mRNA; cmp_ref YKL130C_mRNA; class_code =; tss_id TSS5280;	XLOC_005041	YKL130C_mRNA	YKL130C_mRNA	=	TSS5280	S000001613	SHE2	RNA-binding protein that binds specific mRNAs and interacts with She3p; part of the mRNA localization machinery that restricts accumulation of certain proteins to the bud; binds to ER-derived membranes and targets mRNAs to cortical ER
TCONS_00005409	2	gray65	YKL122C	chrXI	StringTie	transcript	212495	212998	.	-	.	transcript_id TCONS_00005409; gene_id XLOC_005046; oId YKL122C_mRNA; cmp_ref YKL122C_mRNA; class_code =; tss_id TSS5285;	XLOC_005046	YKL122C_mRNA	YKL122C_mRNA	=	TSS5285	S000001605	SRP21	Subunit of the signal recognition particle (SRP); SRP functions in protein targeting to the endoplasmic reticulum membrane; not found in mammalian SRP; forms a pre-SRP structure in the nucleolus that is translocated to the cytoplasm
TCONS_00005411	2	gray65	YKL119C	chrXI	StringTie	transcript	218570	219217	.	-	.	transcript_id TCONS_00005411; gene_id XLOC_005048; oId YKL119C_mRNA; cmp_ref YKL119C_mRNA; class_code =; tss_id TSS5287;	XLOC_005048	YKL119C_mRNA	YKL119C_mRNA	=	TSS5287	S000001602	VPH2	Integral membrane protein required for V-ATPase function; not an actual component of the vacuolar H+-ATPase (V-ATPase) complex; functions in the assembly of the V-ATPase; localized to the endoplasmic reticulum (ER); involved in methionine restriction extension of chronological lifespan in an autophagy-dependent manner
TCONS_00005450	2	gray65	YKL063C	chrXI	StringTie	transcript	321015	321518	.	-	.	transcript_id TCONS_00005450; gene_id XLOC_005085; oId YKL063C_mRNA; cmp_ref YKL063C_mRNA; class_code =; tss_id TSS5326;	XLOC_005085	YKL063C_mRNA	YKL063C_mRNA	=	TSS5326	S000001546		Putative protein of unknown function; green fluorescent protein (GFP)-fusion protein localizes to the Golgi
TCONS_00005475	2	gray65	YKL032C	chrXI	StringTie	transcript	378803	379567	.	-	.	transcript_id TCONS_00005475; gene_id XLOC_005109; oId MSTRG.4980.1; cmp_ref YKL032C_mRNA; class_code p; tss_id TSS5350;	XLOC_005109	MSTRG.4980.1	YKL032C_mRNA	p	TSS5350	S000001515	IXR1	Transcriptional repressor that regulates hypoxic genes during normoxia; involved in the aerobic repression of genes such as COX5b, TIR1, and HEM13; binds DNA intrastrand cross-links formed by cisplatin; HMG (high mobility group box) domain containing protein which binds and bends cisplatin-modified DNA, blocking excision repair; IXR1 has a paralog, ABF2, that arose from the whole genome duplicati…
TCONS_00005494	2	gray65	YKL011C	chrXI	StringTie	transcript	420155	421216	.	-	.	transcript_id TCONS_00005494; gene_id XLOC_005128; oId YKL011C_mRNA; cmp_ref YKL011C_mRNA; class_code =; tss_id TSS5369;	XLOC_005128	YKL011C_mRNA	YKL011C_mRNA	=	TSS5369	S000001494	CCE1	Mitochondrial cruciform cutting endonuclease; cleaves Holliday junctions formed during recombination of mitochondrial DNA; CCE1 has a paralog, MRS1, that arose from the whole genome duplication
TCONS_00005505	2	gray65	YKR005C	chrXI	StringTie	transcript	443234	450273	.	-	.	transcript_id TCONS_00005505; gene_id XLOC_005139; oId MSTRG.5031.1; cmp_ref YKR005C_mRNA; class_code e; tss_id TSS5380;	XLOC_005139	MSTRG.5031.1	YKR005C_mRNA	e	TSS5380	S000001713		Putative protein of unknown function
TCONS_00005506	2	gray65	YKR004C	chrXI	StringTie	transcript	446799	448036	.	-	.	transcript_id TCONS_00005506; gene_id XLOC_005139; oId YKR004C_mRNA; cmp_ref YKR004C_mRNA; class_code =; tss_id TSS5381;	XLOC_005139	YKR004C_mRNA	YKR004C_mRNA	=	TSS5381	S000001712	ECM9	Non-essential protein of unknown function
TCONS_00005512	2	gray65	YKR011C	chrXI	StringTie	transcript	461635	462696	.	-	.	transcript_id TCONS_00005512; gene_id XLOC_005144; oId YKR011C_mRNA; cmp_ref YKR011C_mRNA; class_code =; tss_id TSS5387;	XLOC_005144	YKR011C_mRNA	YKR011C_mRNA	=	TSS5387	S000001719		Protein of unknown function; green fluorescent protein (GFP)-fusion protein localizes to the nucleus; protein abundance increases in response to DNA replication stress
TCONS_00005648	2	gray65	YLR035C-A	chrXII	StringTie	transcript	216677	222809	.	+	.	transcript_id TCONS_00005648; gene_id XLOC_005277; oId MSTRG.5312.1; cmp_ref YLR035C-A; class_code x; tss_id TSS5520;	XLOC_005277	MSTRG.5312.1	YLR035C-A	x	TSS5520	S000007225		Retrotransposon TYA Gag and TYB Pol genes; polyprotein is processed to make a nucleocapsid-like protein (Gag), reverse transcriptase (RT), protease (PR), and integrase (IN); YLR035C-A is part of a mutant retrotransposon
TCONS_00005656	2	gray65	YLR052W	chrXII	StringTie	transcript	247201	247953	.	+	.	transcript_id TCONS_00005656; gene_id XLOC_005283; oId YLR052W_mRNA; cmp_ref YLR052W_mRNA; class_code =; tss_id TSS5527;	XLOC_005283	YLR052W_mRNA	YLR052W_mRNA	=	TSS5527	S000004042	IES3	Subunit of the INO80 chromatin remodeling complex
TCONS_00005660	2	gray65	YLR061W	chrXII	StringTie	transcript	263147	264134	.	+	.	transcript_id TCONS_00005660; gene_id XLOC_005287; oId MSTRG.5346.1; cmp_ref YLR061W_mRNA; class_code j; tss_id TSS5531;	XLOC_005287	MSTRG.5346.1	YLR061W_mRNA	j	TSS5531	S000004051	RPL22A	Ribosomal 60S subunit protein L22A; required for the oxidative stress response in yeast; homologous to mammalian ribosomal protein L22, no bacterial homolog; RPL22A has a paralog, RPL22B, that arose from the whole genome duplication
TCONS_00005661	2	gray65	YLR061W	chrXII	StringTie	transcript	263194	263948	.	+	.	transcript_id TCONS_00005661; gene_id XLOC_005287; oId YLR061W_mRNA; cmp_ref YLR061W_mRNA; class_code =; tss_id TSS5531;	XLOC_005287	YLR061W_mRNA	YLR061W_mRNA	=	TSS5531	S000004051	RPL22A	Ribosomal 60S subunit protein L22A; required for the oxidative stress response in yeast; homologous to mammalian ribosomal protein L22, no bacterial homolog; RPL22A has a paralog, RPL22B, that arose from the whole genome duplication
TCONS_00005662	2	gray65	YLR061W	chrXII	StringTie	transcript	263234	264065	.	+	.	transcript_id TCONS_00005662; gene_id XLOC_005287; oId MSTRG.5346.3; cmp_ref YLR061W_mRNA; class_code j; tss_id TSS5531;	XLOC_005287	MSTRG.5346.3	YLR061W_mRNA	j	TSS5531	S000004051	RPL22A	Ribosomal 60S subunit protein L22A; required for the oxidative stress response in yeast; homologous to mammalian ribosomal protein L22, no bacterial homolog; RPL22A has a paralog, RPL22B, that arose from the whole genome duplication
TCONS_00005664	2	gray65	YLR064W	chrXII	StringTie	transcript	265456	266277	.	+	.	transcript_id TCONS_00005664; gene_id XLOC_005289; oId YLR064W_mRNA; cmp_ref YLR064W_mRNA; class_code =; tss_id TSS5533;	XLOC_005289	YLR064W_mRNA	YLR064W_mRNA	=	TSS5533	S000004054	PER33	Protein that localizes to the endoplasmic reticulum; also associates with the nuclear pore complex; deletion extends chronological lifespan; highly conserved across species, orthologous to human TMEM33 and paralogous to Pom33p; protein abundance increases in response to DNA replication stress
TCONS_00005688	2	gray65	YLR109W	chrXII	StringTie	transcript	368781	369311	.	+	.	transcript_id TCONS_00005688; gene_id XLOC_005313; oId YLR109W_mRNA; cmp_ref YLR109W_mRNA; class_code =; tss_id TSS5557;	XLOC_005313	YLR109W_mRNA	YLR109W_mRNA	=	TSS5557	S000004099	AHP1	Thiol-specific peroxiredoxin; reduces hydroperoxides to protect against oxidative damage; function in vivo requires covalent conjugation to Urm1p
TCONS_00005697	2	gray65	YLR119W	chrXII	StringTie	transcript	385534	386175	.	+	.	transcript_id TCONS_00005697; gene_id XLOC_005320; oId YLR119W_mRNA; cmp_ref YLR119W_mRNA; class_code =; tss_id TSS5566;	XLOC_005320	YLR119W_mRNA	YLR119W_mRNA	=	TSS5566	S000004109	SRN2	Component of the ESCRT-I complex; ESCRT-I is involved in ubiquitin-dependent sorting of proteins into the endosome; suppressor of rna1-1 mutation; may be involved in RNA export from nucleus
TCONS_00005814	2	gray65	YLR268W	chrXII	StringTie	transcript	680200	680844	.	+	.	transcript_id TCONS_00005814; gene_id XLOC_005430; oId YLR268W_mRNA; cmp_ref YLR268W_mRNA; class_code =; tss_id TSS5679;	XLOC_005430	YLR268W_mRNA	YLR268W_mRNA	=	TSS5679	S000004258	SEC22	R-SNARE protein; assembles into SNARE complex with Bet1p, Bos1p and Sed5p; cycles between the ER and Golgi complex; involved in anterograde and retrograde transport between the ER and Golgi; synaptobrevin homolog
TCONS_00005818	2	gray65	YLR275W	chrXII	StringTie	transcript	694234	696830	.	+	.	transcript_id TCONS_00005818; gene_id XLOC_005434; oId MSTRG.5648.1; cmp_ref YLR275W_mRNA; class_code e; tss_id TSS5683;	XLOC_005434	MSTRG.5648.1	YLR275W_mRNA	e	TSS5683	S000004265	SMD2	Core Sm protein Sm D2; part of heteroheptameric complex (with Smb1p, Smd1p, Smd3p, Sme1p, Smx3p, and Smx2p) that is part of the spliceosomal U1, U2, U4, and U5 snRNPs; homolog of human Sm D2
TCONS_00005819	2	gray65	YLR275W	chrXII	StringTie	transcript	694378	694800	.	+	.	transcript_id TCONS_00005819; gene_id XLOC_005434; oId YLR275W_mRNA; cmp_ref YLR275W_mRNA; class_code =; tss_id TSS5684;	XLOC_005434	YLR275W_mRNA	YLR275W_mRNA	=	TSS5684	S000004265	SMD2	Core Sm protein Sm D2; part of heteroheptameric complex (with Smb1p, Smd1p, Smd3p, Sme1p, Smx3p, and Smx2p) that is part of the spliceosomal U1, U2, U4, and U5 snRNPs; homolog of human Sm D2
TCONS_00005873	2	gray65	YLR350W	chrXII	StringTie	transcript	828730	829380	.	+	.	transcript_id TCONS_00005873; gene_id XLOC_005484; oId YLR350W_mRNA; cmp_ref YLR350W_mRNA; class_code =; tss_id TSS5737;	XLOC_005484	YLR350W_mRNA	YLR350W_mRNA	=	TSS5737	S000004342	ORM2	Protein that mediates sphingolipid homeostasis; evolutionarily conserved, required for resistance to agents that induce unfolded protein response; Orm1p and Orm2p together control membrane biogenesis by coordinating lipid homeostasis with protein quality control; protein abundance increases in response to DNA replication stress; ORM2 has a paralog, ORM1, that arose from the whole genome duplicati…
TCONS_00005877	2	gray65	YLR356W	chrXII	StringTie	transcript	840321	840914	.	+	.	transcript_id TCONS_00005877; gene_id XLOC_005488; oId YLR356W_mRNA; cmp_ref YLR356W_mRNA; class_code =; tss_id TSS5741;	XLOC_005488	YLR356W_mRNA	YLR356W_mRNA	=	TSS5741	S000004348	ATG33	Mitochondrial mitophagy-specific protein; required primarily for mitophagy induced at post-log phase; not required for other types of selective autophagy or macroautophagy; conserved within fungi, but not in higher eukaryotes; ATG33 has a paralog, SCM4, that arose from the whole genome duplication
TCONS_00005932	2	gray65	YLR412W	chrXII	StringTie	transcript	948368	949192	.	+	.	transcript_id TCONS_00005932; gene_id XLOC_005531; oId YLR412W_mRNA; cmp_ref YLR412W_mRNA; class_code =; tss_id TSS5791;	XLOC_005531	YLR412W_mRNA	YLR412W_mRNA	=	TSS5791	S000004404	BER1	Protein involved in microtubule-related processes; GFP-fusion protein localizes to the cytoplasm and is induced in response to the DNA-damaging agent MMS; YLR412W is not an essential gene; similar to Arabidopsis SRR1 gene
TCONS_00005954	2	gray65	YLR446W	chrXII	StringTie	transcript	1025214	1026515	.	+	.	transcript_id TCONS_00005954; gene_id XLOC_005553; oId YLR446W_mRNA; cmp_ref YLR446W_mRNA; class_code =; tss_id TSS5813;	XLOC_005553	YLR446W_mRNA	YLR446W_mRNA	=	TSS5813	S000004438		Putative hexokinase; transcript is upregulated during sporulation and the unfolded protein response; YLR446W is not an essential gene
TCONS_00005956	2	gray65	YLR448W	chrXII	StringTie	transcript	1028738	1030750	.	+	.	transcript_id TCONS_00005956; gene_id XLOC_005555; oId MSTRG.5886.1; cmp_ref YLR448W_mRNA; class_code e; tss_id TSS5815;	XLOC_005555	MSTRG.5886.1	YLR448W_mRNA	e	TSS5815	S000004440	RPL6B	Ribosomal 60S subunit protein L6B; binds 5.8S rRNA; homologous to mammalian ribosomal protein L6, no bacterial homolog; RPL6B has a paralog, RPL6A, that arose from the whole genome duplication
TCONS_00005957	2	gray65	YLR448W	chrXII	StringTie	transcript	1028854	1029768	.	+	.	transcript_id TCONS_00005957; gene_id XLOC_005555; oId YLR448W_mRNA; cmp_ref YLR448W_mRNA; class_code =; tss_id TSS5816;	XLOC_005555	YLR448W_mRNA	YLR448W_mRNA	=	TSS5816	S000004440	RPL6B	Ribosomal 60S subunit protein L6B; binds 5.8S rRNA; homologous to mammalian ribosomal protein L6, no bacterial homolog; RPL6B has a paralog, RPL6A, that arose from the whole genome duplication
TCONS_00005962	2	gray65	YLR455W	chrXII	StringTie	transcript	1053629	1054543	.	+	.	transcript_id TCONS_00005962; gene_id XLOC_005560; oId YLR455W_mRNA; cmp_ref YLR455W_mRNA; class_code =; tss_id TSS5821;	XLOC_005560	YLR455W_mRNA	YLR455W_mRNA	=	TSS5821	S000004447	PDP3	Component of the NuA3b histone acetyltransferase complex; regulates interaction between NuA3b and H3K36me3 at the transcribed regions of genes; contains PWWP domain; deletion confers sensitivity to 4-(N-(S-glutathionylacetyl)amino) phenylarsenoxide (GSAO); protein abundance increases in response to DNA replication stress; relocalizes to the cytosol in response to hypoxia
TCONS_00005963	2	gray65	YLR456W	chrXII	StringTie	transcript	1055070	1055684	.	+	.	transcript_id TCONS_00005963; gene_id XLOC_005561; oId YLR456W_mRNA; cmp_ref YLR456W_mRNA; class_code =; tss_id TSS5822;	XLOC_005561	YLR456W_mRNA	YLR456W_mRNA	=	TSS5822	S000004448		Protein of unknown function; predicted to encode a pyridoxal 5'-phosphate synthase based on sequence similarity but purified protein does not possess this activity, nor does it bind flavin mononucleotide (FMN); null mutant displays increased resistance to antifungal agents gliotoxin, cycloheximide and H2O2; YLR456W has a paralog, YPR172W, that arose from the whole genome duplication
TCONS_00006083	2	gray65	YLR053C	chrXII	StringTie	transcript	248100	248426	.	-	.	transcript_id TCONS_00006083; gene_id XLOC_005656; oId YLR053C_mRNA; cmp_ref YLR053C_mRNA; class_code =; tss_id TSS5925;	XLOC_005656	YLR053C_mRNA	YLR053C_mRNA	=	TSS5925	S000004043		Putative protein of unknown function
TCONS_00006097	2	gray65	YLR073C	chrXII	StringTie	transcript	281019	281621	.	-	.	transcript_id TCONS_00006097; gene_id XLOC_005670; oId YLR073C_mRNA; cmp_ref YLR073C_mRNA; class_code =; tss_id TSS5939;	XLOC_005670	YLR073C_mRNA	YLR073C_mRNA	=	TSS5939	S000004063	RFU1	Protein that inhibits Doa4p deubiquitinating activity; contributes to ubiquitin homeostasis by regulating the conversion of free ubiquitin chains to ubiquitin monomers by Doa4p; GFP-fusion protein localizes to endosomes
TCONS_00006144	2	gray65	YLR141W	chrXII	StringTie	transcript	423481	424774	.	-	.	transcript_id TCONS_00006144; gene_id XLOC_005714; oId MSTRG.5445.1; cmp_ref YLR141W_mRNA; class_code x; tss_id TSS5985;	XLOC_005714	MSTRG.5445.1	YLR141W_mRNA	x	TSS5985	S000004131	RRN5	Protein involved in transcription of rDNA by RNA polymerase I; transcription factor, member of UAF (upstream activation factor) family along with Rrn9p and Rrn10p
TCONS_00006190	2	gray65	YLR178C	chrXII	StringTie	transcript	513162	513821	.	-	.	transcript_id TCONS_00006190; gene_id XLOC_005750; oId YLR178C_mRNA; cmp_ref YLR178C_mRNA; class_code =; tss_id TSS6028;	XLOC_005750	YLR178C_mRNA	YLR178C_mRNA	=	TSS6028	S000004168	TFS1	Inhibitor of carboxypeptidase Y (Prc1p), and Ras GAP (Ira2p); phosphatidylethanolamine-binding protein (PEBP) family member and ortholog of hPEBP1/RKIP, a natural metastasis suppressor; targets to vacuolar membranes during stationary phase; acetylated by NatB N-terminal acetyltransferase; protein abundance increases in response to DNA replication stress
TCONS_00006210	2	gray65	YLR205C	chrXII	StringTie	transcript	552724	553677	.	-	.	transcript_id TCONS_00006210; gene_id XLOC_005769; oId YLR205C_mRNA; cmp_ref YLR205C_mRNA; class_code =; tss_id TSS6048;	XLOC_005769	YLR205C_mRNA	YLR205C_mRNA	=	TSS6048	S000004195	HMX1	ER localized heme oxygenase; involved in heme degradation during iron starvation and in the oxidative stress response; expression is regulated by AFT1 and oxidative stress; relocates to the perinuclear region in the presence of oxidants
TCONS_00006236	2	gray65	YLR237W	chrXII	StringTie	transcript	612186	614636	.	-	.	transcript_id TCONS_00006236; gene_id XLOC_005792; oId MSTRG.5590.1; cmp_ref YLR237W_mRNA; class_code x; tss_id TSS6074;	XLOC_005792	MSTRG.5590.1	YLR237W_mRNA	x	TSS6074	S000004227	THI7	Plasma membrane transporter responsible for the uptake of thiamine; contributes to uptake of 5-aminoimidazole-4-carboxamide-1-beta-D-ribofuranoside (acadesine); member of the major facilitator superfamily of transporters; mutation of human ortholog causes thiamine-responsive megaloblastic anemia
TCONS_00006240	2	gray65	YLR244C	chrXII	StringTie	transcript	625168	626331	.	-	.	transcript_id TCONS_00006240; gene_id XLOC_005796; oId YLR244C_mRNA; cmp_ref YLR244C_mRNA; class_code =; tss_id TSS6078;	XLOC_005796	YLR244C_mRNA	YLR244C_mRNA	=	TSS6078	S000004234	MAP1	Methionine aminopeptidase; catalyzes the cotranslational removal of N-terminal methionine from nascent polypeptides; function is partially redundant with that of Map2p
TCONS_00006277	2	gray65	YLR287C-A	chrXII	StringTie	transcript	712202	713264	.	-	.	transcript_id TCONS_00006277; gene_id XLOC_005830; oId MSTRG.5664.1; cmp_ref YLR287C-A_mRNA; class_code e; tss_id TSS6115;	XLOC_005830	MSTRG.5664.1	YLR287C-A_mRNA	e	TSS6115	S000004278	RPS30A	Protein component of the small (40S) ribosomal subunit; homologous to mammalian ribosomal protein S30, no bacterial homolog; RPS30A has a paralog, RPS30B, that arose from the whole genome duplication
TCONS_00006283	2	gray65	YLR293C	chrXII	StringTie	transcript	720771	721430	.	-	.	transcript_id TCONS_00006283; gene_id XLOC_005835; oId YLR293C_mRNA; cmp_ref YLR293C_mRNA; class_code =; tss_id TSS6121;	XLOC_005835	YLR293C_mRNA	YLR293C_mRNA	=	TSS6121	S000004284	GSP1	Ran GTPase; GTP binding protein (mammalian Ranp homolog) involved in the maintenance of nuclear organization, RNA processing and transport; regulated by Srm1p, Rna1p, Yrb1p, Yrb2p, Yrp4p, Yrb30p, Cse1p and Kap95p; GSP1 has a paralog, GSP2, that arose from the whole genome duplication
TCONS_00006313	2	gray65	snR57	chrXII	StringTie	transcript	794937	795024	.	-	.	transcript_id TCONS_00006313; gene_id XLOC_005862; oId snR57; cmp_ref snR57; class_code =; tss_id TSS6149;	XLOC_005862	snR57	snR57	=	TSS6149	S000006448	SNR57	C/D box small nucleolar RNA (snoRNA); guides 2'-O-methylation of small subunit (SSU) rRNA at position G1572
TCONS_00006477	2	gray65	YML036W	chrXIII	StringTie	transcript	205642	206293	.	+	.	transcript_id TCONS_00006477; gene_id XLOC_006016; oId YML036W_mRNA; cmp_ref YML036W_mRNA; class_code =; tss_id TSS6308;	XLOC_006016	YML036W_mRNA	YML036W_mRNA	=	TSS6308	S000004500	CGI121	Component of the EKC/KEOPS complex; EKC/KEOPS complex is required for t6A tRNA modification and telomeric TG1-3 recombination; may have role in transcription; Cgi121p is dispensable for tRNA modification; other complex members are Bud32p, Kae1p, Pcc1p, and Gon7p
TCONS_00006505	2	gray65	YMR002W	chrXIII	StringTie	transcript	272193	272663	.	+	.	transcript_id TCONS_00006505; gene_id XLOC_006041; oId YMR002W_mRNA; cmp_ref YMR002W_mRNA; class_code =; tss_id TSS6335;	XLOC_006041	YMR002W_mRNA	YMR002W_mRNA	=	TSS6335	S000004604	MIX17	Mitochondrial intermembrane space protein; required for normal oxygen consumption; contains twin cysteine-x9-cysteine motifs; protein abundance increases in response to DNA replication stress
TCONS_00006536	2	gray65	YMR030W	chrXIII	StringTie	transcript	330793	331923	.	+	.	transcript_id TCONS_00006536; gene_id XLOC_006071; oId YMR030W_mRNA; cmp_ref YMR030W_mRNA; class_code =; tss_id TSS6365;	XLOC_006071	YMR030W_mRNA	YMR030W_mRNA	=	TSS6365	S000004632	RSF1	Protein required for respiratory growth; localized to both the nucleus and mitochondrion; may interact with transcription factors to mediate the transition to respiratory growth and activate transcription of nuclear and mitochondrial genes
TCONS_00006567	2	gray65	YMR072W	chrXIII	StringTie	transcript	411569	412120	.	+	.	transcript_id TCONS_00006567; gene_id XLOC_006099; oId YMR072W_mRNA; cmp_ref YMR072W_mRNA; class_code =; tss_id TSS6394;	XLOC_006099	YMR072W_mRNA	YMR072W_mRNA	=	TSS6394	S000004676	ABF2	Mitochondrial DNA-binding protein; involved in mitochondrial DNA replication and recombination, member of HMG1 DNA-binding protein family; activity may be regulated by protein kinase A phosphorylation; ABF2 has a paralog, IXR1, that arose from the whole genome duplication; human homolog TFAM can complement yeast abf2 mutant, rescuing the loss-of-mitochondrial DNA phenotype in a yeast abf2 strain
TCONS_00006623	2	gray65	YMR149W	chrXIII	StringTie	transcript	558899	562419	.	+	.	transcript_id TCONS_00006623; gene_id XLOC_006150; oId MSTRG.6320.1; cmp_ref YMR149W_mRNA; class_code o; tss_id TSS6449;	XLOC_006150	MSTRG.6320.1	YMR149W_mRNA	o	TSS6449	S000004757	SWP1	Delta subunit of the oligosaccharyl transferase glycoprotein complex; complex is required for N-linked glycosylation of proteins in the endoplasmic reticulum
TCONS_00006654	2	gray65	YMR184W	chrXIII	StringTie	transcript	628189	628785	.	+	.	transcript_id TCONS_00006654; gene_id XLOC_006175; oId YMR184W_mRNA; cmp_ref YMR184W_mRNA; class_code =; tss_id TSS6480;	XLOC_006175	YMR184W_mRNA	YMR184W_mRNA	=	TSS6480	S000004796	ADD37	Protein of unknown function; involved in ER-associated protein degradation; green fluorescent protein (GFP)-fusion protein localizes to the cytoplasm and is induced in response to the DNA-damaging agent MMS; YMR184W is not an essential gene; protein abundance increases in response to DNA replication stress
TCONS_00006665	2	gray65	YMR195W	chrXIII	StringTie	transcript	654034	654417	.	+	.	transcript_id TCONS_00006665; gene_id XLOC_006185; oId YMR195W_mRNA; cmp_ref YMR195W_mRNA; class_code =; tss_id TSS6491;	XLOC_006185	YMR195W_mRNA	YMR195W_mRNA	=	TSS6491	S000004808	ICY1	Protein of unknown function; required for viability in rich media of cells lacking mitochondrial DNA; mutants have an invasive growth defect with elongated morphology; induced by amino acid starvation; ICY1 has a paralog, ICY2, that arose from the whole genome duplication
TCONS_00006691	2	gray65	YMR230W-A	chrXIII	StringTie	transcript	733268	733456	.	+	.	transcript_id TCONS_00006691; gene_id XLOC_006210; oId YMR230W-A_mRNA; cmp_ref YMR230W-A_mRNA; class_code =; tss_id TSS6516;	XLOC_006210	YMR230W-A_mRNA	YMR230W-A_mRNA	=	TSS6516	S000028576		Putative protein of unknown function
TCONS_00006710	2	gray65	YMR255W	chrXIII	StringTie	transcript	778001	778567	.	+	.	transcript_id TCONS_00006710; gene_id XLOC_006227; oId YMR255W_mRNA; cmp_ref YMR255W_mRNA; class_code =; tss_id TSS6534;	XLOC_006227	YMR255W_mRNA	YMR255W_mRNA	=	TSS6534	S000004868	GFD1	Coiled-coiled protein of unknown function; identified as a high-copy suppressor of a dbp5 mutation; protein abundance increases in response to DNA replication stress
TCONS_00006711	2	gray65	YMR257C	chrXIII	StringTie	transcript	778875	782570	.	+	.	transcript_id TCONS_00006711; gene_id XLOC_006228; oId MSTRG.6480.1; cmp_ref YMR257C_mRNA; class_code x; tss_id TSS6535;	XLOC_006228	MSTRG.6480.1	YMR257C_mRNA	x	TSS6535	S000004870	PET111	Mitochondrial translational activator specific for the COX2 mRNA; located in the mitochondrial inner membrane
TCONS_00006719	2	gray65	YMR271C	chrXIII	StringTie	transcript	806830	808120	.	+	.	transcript_id TCONS_00006719; gene_id XLOC_006236; oId MSTRG.6500.1; cmp_ref YMR271C_mRNA; class_code x; tss_id TSS6543;	XLOC_006236	MSTRG.6500.1	YMR271C_mRNA	x	TSS6543	S000004884	URA10	Minor orotate phosphoribosyltransferase (OPRTase) isozyme; catalyzes the fifth enzymatic step in the de novo biosynthesis of pyrimidines, converting orotate into orotidine-5'-phosphate; URA10 has a paralog, URA5, that arose from the whole genome duplication
TCONS_00006726	2	gray65	YMR281W	chrXIII	StringTie	transcript	832339	833253	.	+	.	transcript_id TCONS_00006726; gene_id XLOC_006243; oId YMR281W_mRNA; cmp_ref YMR281W_mRNA; class_code =; tss_id TSS6550;	XLOC_006243	YMR281W_mRNA	YMR281W_mRNA	=	TSS6550	S000004894	GPI12	ER membrane protein involved in the second step of GPI anchor assembly; the second step is the de-N-acetylation of the N-acetylglucosaminylphosphatidylinositol intermediate; functional homolog of human PIG-Lp; GPI stands for glycosylphosphatidylinositol
TCONS_00006784	2	gray65	YML101C-A	chrXIII	StringTie	transcript	69409	69726	.	-	.	transcript_id TCONS_00006784; gene_id XLOC_006300; oId YML101C-A_mRNA; cmp_ref YML101C-A_mRNA; class_code =; tss_id TSS6608;	XLOC_006300	YML101C-A_mRNA	YML101C-A_mRNA	=	TSS6608	S000004569		Dubious open reading frame; unlikely to encode a functional protein, based on available experimental and comparative sequence data
TCONS_00006785	2	gray65	YML101C	chrXIII	StringTie	transcript	69735	70088	.	-	.	transcript_id TCONS_00006785; gene_id XLOC_006301; oId YML101C_mRNA; cmp_ref YML101C_mRNA; class_code =; tss_id TSS6609;	XLOC_006301	YML101C_mRNA	YML101C_mRNA	=	TSS6609	S000004568	CUE4	Protein of unknown function; has a CUE domain that binds ubiquitin, which may facilitate intramolecular monoubiquitination; CUE4 has a paralog, CUE1, that arose from the whole genome duplication
TCONS_00006794	2	gray65	YML089C	chrXIII	StringTie	transcript	91041	91409	.	-	.	transcript_id TCONS_00006794; gene_id XLOC_006310; oId YML089C_mRNA; cmp_ref YML089C_mRNA; class_code =; tss_id TSS6618;	XLOC_006310	YML089C_mRNA	YML089C_mRNA	=	TSS6618	S000004554		Dubious open reading frame; unlikely to encode a functional protein, based on available experimental and comparative sequence data; expression induced by calcium shortage
TCONS_00006864	2	gray65	YML002W	chrXIII	StringTie	transcript	264195	267800	.	-	.	transcript_id TCONS_00006864; gene_id XLOC_006379; oId MSTRG.6101.1; cmp_ref YML002W_mRNA; class_code x; tss_id TSS6688;	XLOC_006379	MSTRG.6101.1	YML002W_mRNA	x	TSS6688	S000004461		Putative protein of unknown function; expression induced by heat and by calcium shortage
TCONS_00006915	2	gray65	YMR067C	chrXIII	StringTie	transcript	404323	405573	.	-	.	transcript_id TCONS_00006915; gene_id XLOC_006426; oId YMR067C_mRNA; cmp_ref YMR067C_mRNA; class_code =; tss_id TSS6737;	XLOC_006426	YMR067C_mRNA	YMR067C_mRNA	=	TSS6737	S000004671	UBX4	UBX domain-containing protein that interacts with Cdc48p; involved in degradation of polyubiquitinated proteins via the ERAD (ER-associated degradation) pathway; modulates the Cdc48p-Nplp-Ufd1p AAA ATPase complex during its role in delivery of misfolded proteins to the proteasome; protein abundance increases in response to DNA replication stress
TCONS_00006999	2	gray65	YMR181C	chrXIII	StringTie	transcript	623616	624080	.	-	.	transcript_id TCONS_00006999; gene_id XLOC_006508; oId YMR181C_mRNA; cmp_ref YMR181C_mRNA; class_code =; tss_id TSS6819;	XLOC_006508	YMR181C_mRNA	YMR181C_mRNA	=	TSS6819	S000004793		Protein of unknown function; mRNA transcribed as part of a bicistronic transcript with a predicted transcriptional repressor RGM1/YMR182C; mRNA is destroyed by nonsense-mediated decay (NMD); not an essential gene; YMR181C has a paralog, YPL229W, that arose from the whole genome duplication
TCONS_00007011	2	gray65	YMR194C-B	chrXIII	StringTie	transcript	651120	653214	.	-	.	transcript_id TCONS_00007011; gene_id XLOC_006519; oId MSTRG.6388.2; cmp_ref YMR194C-B_mRNA; class_code o; tss_id TSS6831;	XLOC_006519	MSTRG.6388.2	YMR194C-B_mRNA	o	TSS6831	S000028514	CMC4	Protein that localizes to the mitochondrial intermembrane space; localizes via the Mia40p-Erv1p system; contains twin cysteine-x(9)-cysteine motifs
TCONS_00007012	2	gray65	YMR194C-B	chrXIII	StringTie	transcript	652594	652887	.	-	.	transcript_id TCONS_00007012; gene_id XLOC_006519; oId YMR194C-B_mRNA; cmp_ref YMR194C-B_mRNA; class_code =; tss_id TSS6832;	XLOC_006519	YMR194C-B_mRNA	YMR194C-B_mRNA	=	TSS6832	S000028514	CMC4	Protein that localizes to the mitochondrial intermembrane space; localizes via the Mia40p-Erv1p system; contains twin cysteine-x(9)-cysteine motifs
TCONS_00007029	2	gray65	YMR215W	chrXIII	StringTie	transcript	696716	698556	.	-	.	transcript_id TCONS_00007029; gene_id XLOC_006532; oId MSTRG.6420.1; cmp_ref YMR215W_mRNA; class_code x; tss_id TSS6848;	XLOC_006532	MSTRG.6420.1	YMR215W_mRNA	x	TSS6848	S000004828	GAS3	Putative 1,3-beta-glucanosyltransferase; has similarity go other GAS family members; low abundance, possibly inactive member of the GAS family of GPI-containing proteins; localizes to the cell wall; mRNA induced during sporulation
TCONS_00007259	2	gray65	YNL146W	chrXIV	StringTie	transcript	351715	352017	.	+	.	transcript_id TCONS_00007259; gene_id XLOC_006754; oId YNL146W_mRNA; cmp_ref YNL146W_mRNA; class_code =; tss_id TSS7074;	XLOC_006754	YNL146W_mRNA	YNL146W_mRNA	=	TSS7074	S000005090		Putative protein of unknown function; green fluorescent protein (GFP)-fusion protein localizes to the endoplasmic reticulum; YNL146W is not an essential gene
TCONS_00007359	2	gray65	NME1	chrXIV	StringTie	transcript	585587	585926	.	+	.	transcript_id TCONS_00007359; gene_id XLOC_006844; oId NME1; cmp_ref NME1; class_code =; tss_id TSS7169;	XLOC_006844	NME1	NME1	=	TSS7169	S000007436	NME1	RNA component of RNase MRP; RNase MRP cleaves pre-rRNA and has a role in cell cycle-regulated degradation of daughter cell-specific mRNAs; human ortholog is implicated in cartilage-hair hypoplasia (CHH)
TCONS_00007385	2	gray65	YNR009W	chrXIV	StringTie	transcript	642690	643439	.	+	.	transcript_id TCONS_00007385; gene_id XLOC_006869; oId YNR009W_mRNA; cmp_ref YNR009W_mRNA; class_code =; tss_id TSS7195;	XLOC_006869	YNR009W_mRNA	YNR009W_mRNA	=	TSS7195	S000005292	NRM1	Transcriptional co-repressor of MBF-regulated gene expression; Nrm1p associates stably with promoters via MCB binding factor (MBF) to repress transcription upon exit from G1 phase
TCONS_00007386	2	gray65	YNR010W	chrXIV	StringTie	transcript	643744	644193	.	+	.	transcript_id TCONS_00007386; gene_id XLOC_006870; oId YNR010W_mRNA; cmp_ref YNR010W_mRNA; class_code =; tss_id TSS7196;	XLOC_006870	YNR010W_mRNA	YNR010W_mRNA	=	TSS7196	S000005293	CSE2	Subunit of the RNA polymerase II mediator complex; associates with core polymerase subunits to form the RNA polymerase II holoenzyme; component of the Middle domain of mediator; required for regulation of RNA polymerase II activity; relocalizes to the cytosol in response to hypoxia
TCONS_00007611	2	gray65	YNL096C	chrXIV	StringTie	transcript	443398	444315	.	-	.	transcript_id TCONS_00007611; gene_id XLOC_007072; oId YNL096C_mRNA; cmp_ref YNL096C_mRNA; class_code =; tss_id TSS7415;	XLOC_007072	YNL096C_mRNA	YNL096C_mRNA	=	TSS7415	S000005040	RPS7B	Protein component of the small (40S) ribosomal subunit; interacts with Kti11p; deletion causes hypersensitivity to zymocin; homologous to mammalian ribosomal protein S7, no bacterial homolog; RPS7B has a paralog, RPS7A, that arose from the whole genome duplication; protein abundance increases in response to DNA replication stress
TCONS_00007679	2	gray65	YNR004W	chrXIV	StringTie	transcript	635423	636794	.	-	.	transcript_id TCONS_00007679; gene_id XLOC_007136; oId MSTRG.7046.1; cmp_ref YNR004W_mRNA; class_code x; tss_id TSS7479;	XLOC_007136	MSTRG.7046.1	YNR004W_mRNA	x	TSS7479	S000005287	SWM2	Protein with a role in snRNA and snoRNA cap trimethylation; interacts with Tgs1p and shows similar phenotypes; required for trimethylation of the caps of spliceosomal snRNAs and the U3 snoRNA, and for efficient 3' end processing of U3 snoRNA; may act as a specificity factor for Tgs1p
TCONS_00007708	2	gray65	YNR050C	chrXIV	StringTie	transcript	714048	715388	.	-	.	transcript_id TCONS_00007708; gene_id XLOC_007165; oId YNR050C_mRNA; cmp_ref YNR050C_mRNA; class_code =; tss_id TSS7508;	XLOC_007165	YNR050C_mRNA	YNR050C_mRNA	=	TSS7508	S000005333	LYS9	Saccharopine dehydrogenase (NADP+, L-glutamate-forming); catalyzes the formation of saccharopine from alpha-aminoadipate 6-semialdehyde, the seventh step in lysine biosynthesis pathway; exhibits genetic and physical interactions with TRM112
TCONS_00007726	2	gray65	YNR068C	chrXIV	StringTie	transcript	760067	760885	.	-	.	transcript_id TCONS_00007726; gene_id XLOC_007183; oId YNR068C_mRNA; cmp_ref YNR068C_mRNA; class_code =; tss_id TSS7526;	XLOC_007183	YNR068C_mRNA	YNR068C_mRNA	=	TSS7526	S000005351		Putative protein of unknown function; exhibits homology to C-terminal end of Bul1p; expressed as a readthrough product of BSC5, the readthrough locus being termed BUL3; the BUL3 readthrough product is involved in ubiquitin-mediated sorting of plasma membrane proteins and interacts with WW domains of Rsp5p in vitro, but in a functionally different way than the non-readthrough form
TCONS_00007743	2	gray65	YOL158C	chrXV	StringTie	transcript	14784	24294	.	+	.	transcript_id TCONS_00007743; gene_id XLOC_007200; oId MSTRG.7162.1; cmp_ref YOL158C_mRNA; class_code x; tss_id TSS7543;	XLOC_007200	MSTRG.7162.1	YOL158C_mRNA	x	TSS7543	S000005518	ENB1	Endosomal ferric enterobactin transporter; expressed under conditions of iron deprivation; member of the major facilitator superfamily; expression is regulated by Rcs1p and affected by chloroquine treatment
TCONS_00007747	2	gray65	YOL154W	chrXV	StringTie	transcript	28385	35781	.	+	.	transcript_id TCONS_00007747; gene_id XLOC_007203; oId MSTRG.7170.2; cmp_ref YOL154W_mRNA; class_code o; tss_id TSS7546;	XLOC_007203	MSTRG.7170.2	YOL154W_mRNA	o	TSS7546	S000005514	ZPS1	Putative GPI-anchored protein; transcription is induced under low-zinc conditions, as mediated by the Zap1p transcription factor, and at alkaline pH
TCONS_00007789	2	gray65	YOL091W	chrXV	StringTie	transcript	145334	147163	.	+	.	transcript_id TCONS_00007789; gene_id XLOC_007242; oId YOL091W_mRNA; cmp_ref YOL091W_mRNA; class_code =; tss_id TSS7587;	XLOC_007242	YOL091W_mRNA	YOL091W_mRNA	=	TSS7587	S000005451	SPO21	Component of the meiotic outer plaque of the spindle pole body; involved in modifying the meiotic outer plaque that is required prior to prospore membrane formation; SPO21 has a paralog, YSW1, that arose from the whole genome duplication
TCONS_00007881	2	gray65	YOR029W	chrXV	StringTie	transcript	385161	386760	.	+	.	transcript_id TCONS_00007881; gene_id XLOC_007332; oId MSTRG.7430.1; cmp_ref YOR029W_mRNA; class_code p; tss_id TSS7678;	XLOC_007332	MSTRG.7430.1	YOR029W_mRNA	p	TSS7678	S000005555		Dubious open reading frame; unlikely to encode a functional protein, based on available experimental and comparative sequence data
TCONS_00007910	2	gray65	YOR072W	chrXV	StringTie	transcript	461502	461816	.	+	.	transcript_id TCONS_00007910; gene_id XLOC_007361; oId YOR072W_mRNA; cmp_ref YOR072W_mRNA; class_code =; tss_id TSS7707;	XLOC_007361	YOR072W_mRNA	YOR072W_mRNA	=	TSS7707	S000005598		Dubious open reading frame; unlikely to encode a functional protein, based on available experimental and comparative sequence data; partially overlaps the dubious gene YOR072W-A; diploid deletion strains are methotrexate, paraquat and wortmannin sensitive
TCONS_00007912	2	gray65	YOR072W	chrXV	StringTie	transcript	463030	464363	.	+	.	transcript_id TCONS_00007912; gene_id XLOC_007362; oId MSTRG.7495.1; cmp_ref YOR072W_mRNA; class_code p; tss_id TSS7709;	XLOC_007362	MSTRG.7495.1	YOR072W_mRNA	p	TSS7709	S000005598		Dubious open reading frame; unlikely to encode a functional protein, based on available experimental and comparative sequence data; partially overlaps the dubious gene YOR072W-A; diploid deletion strains are methotrexate, paraquat and wortmannin sensitive
TCONS_00007996	2	gray65	tV(AAC)O	chrXV	StringTie	transcript	663814	665784	.	+	.	transcript_id TCONS_00007996; gene_id XLOC_007442; oId MSTRG.7649.1; cmp_ref tV(AAC)O; class_code x; tss_id TSS7791;	XLOC_007442	MSTRG.7649.1	tV(AAC)O	x	TSS7791	S000006766		Valine tRNA (tRNA-Val), predicted by tRNAscan-SE analysis
TCONS_00008010	2	gray65	YOR193W	chrXV	StringTie	transcript	710446	711576	.	+	.	transcript_id TCONS_00008010; gene_id XLOC_007456; oId YOR193W_mRNA; cmp_ref YOR193W_mRNA; class_code =; tss_id TSS7805;	XLOC_007456	YOR193W_mRNA	YOR193W_mRNA	=	TSS7805	S000005719	PEX27	Peripheral peroxisomal membrane protein; involved in controlling peroxisome size and number, interacts with Pex25p; PEX27 has a paralog, PEX25, that arose from the whole genome duplication
TCONS_00008027	2	gray65	YOR220W	chrXV	StringTie	transcript	755328	756125	.	+	.	transcript_id TCONS_00008027; gene_id XLOC_007470; oId YOR220W_mRNA; cmp_ref YOR220W_mRNA; class_code =; tss_id TSS7822;	XLOC_007470	YOR220W_mRNA	YOR220W_mRNA	=	TSS7822	S000005746	RCN2	Protein of unknown function; green fluorescent protein (GFP)-fusion protein localizes to the cytoplasm; phosphorylated in response to alpha factor; protein abundance increases in response to DNA replication stress
TCONS_00008115	2	gray65	YOR340C	chrXV	StringTie	transcript	958317	960330	.	+	.	transcript_id TCONS_00008115; gene_id XLOC_007554; oId MSTRG.7878.1; cmp_ref YOR340C_mRNA; class_code x; tss_id TSS7910;	XLOC_007554	MSTRG.7878.1	YOR340C_mRNA	x	TSS7910	S000005867	RPA43	RNA polymerase I subunit A43
TCONS_00008133	2	gray65	YOR367W	chrXV	StringTie	transcript	1026007	1026609	.	+	.	transcript_id TCONS_00008133; gene_id XLOC_007571; oId YOR367W_mRNA; cmp_ref YOR367W_mRNA; class_code =; tss_id TSS7927;	XLOC_007571	YOR367W_mRNA	YOR367W_mRNA	=	TSS7927	S000005894	SCP1	Component of yeast cortical actin cytoskeleton; binds and cross links actin filaments; originally identified by its homology to calponin (contains a calponin-like repeat) but the Scp1p domain structure is more similar to transgelin
TCONS_00008258	2	gray65	YOL052C-A	chrXV	StringTie	transcript	231570	231755	.	-	.	transcript_id TCONS_00008258; gene_id XLOC_007686; oId YOL052C-A_mRNA; cmp_ref YOL052C-A_mRNA; class_code =; tss_id TSS8043;	XLOC_007686	YOL052C-A_mRNA	YOL052C-A_mRNA	=	TSS8043	S000005413	DDR2	Multi-stress response protein; expression is activated by a variety of xenobiotic agents and environmental or physiological stresses; DDR2 has a paralog, HOR7, that arose from the whole genome duplication
TCONS_00008270	2	gray65	YOL040C	chrXV	StringTie	transcript	253149	253577	.	-	.	transcript_id TCONS_00008270; gene_id XLOC_007694; oId YOL040C_mRNA; cmp_ref YOL040C_mRNA; class_code =; tss_id TSS8053;	XLOC_007694	YOL040C_mRNA	YOL040C_mRNA	=	TSS8053	S000005400	RPS15	Protein component of the small (40S) ribosomal subunit; homologous to mammalian ribosomal protein S15 and bacterial S19
TCONS_00008317	2	gray65	YOR028C	chrXV	StringTie	transcript	383533	384420	.	-	.	transcript_id TCONS_00008317; gene_id XLOC_007741; oId YOR028C_mRNA; cmp_ref YOR028C_mRNA; class_code =; tss_id TSS8100;	XLOC_007741	YOR028C_mRNA	YOR028C_mRNA	=	TSS8100	S000005554	CIN5	Basic leucine zipper (bZIP) transcription factor of the yAP-1 family; physically interacts with the Tup1-Cyc8 complex and recruits Tup1p to its targets; mediates pleiotropic drug resistance and salt tolerance; nuclearly localized under oxidative stress and sequestered in the cytoplasm by Lot6p under reducing conditions; CIN5 has a paralog, YAP6, that arose from the whole genome duplication
TCONS_00008411	2	gray65	YOR152C	chrXV	StringTie	transcript	617518	618288	.	-	.	transcript_id TCONS_00008411; gene_id XLOC_007832; oId YOR152C_mRNA; cmp_ref YOR152C_mRNA; class_code =; tss_id TSS8192;	XLOC_007832	YOR152C_mRNA	YOR152C_mRNA	=	TSS8192	S000005678	ATG40	Autophagy receptor with a role in endoplasmic reticulum degradation; involved specifically in autophagy of cortical and cytoplasmic ER in response to nitrogen starvation or rapamycin treatment; localizes to the cortical and cytoplasmic ER; similar to human FAM134B, which is also involved in ER autophagy and is associated with sensory neuropathy
TCONS_00008438	2	gray65	YOR185C	chrXV	StringTie	transcript	681444	682106	.	-	.	transcript_id TCONS_00008438; gene_id XLOC_007859; oId YOR185C_mRNA; cmp_ref YOR185C_mRNA; class_code =; tss_id TSS8219;	XLOC_007859	YOR185C_mRNA	YOR185C_mRNA	=	TSS8219	S000005711	GSP2	GTP binding protein (mammalian Ranp homolog); involved in the maintenance of nuclear organization, RNA processing and transport; interacts with Kap121p, Kap123p and Pdr6p (karyophilin betas); not required for viability; protein abundance increases in response to DNA replication stress; GSP2 has a paralog, GSP1, that arose from the whole genome duplication
TCONS_00008441	2	gray65	YOR190W	chrXV	StringTie	transcript	689565	692414	.	-	.	transcript_id TCONS_00008441; gene_id XLOC_007862; oId MSTRG.7669.1; cmp_ref YOR190W_mRNA; class_code x; tss_id TSS8222;	XLOC_007862	MSTRG.7669.1	YOR190W_mRNA	x	TSS8222	S000005716	SPR1	Sporulation-specific exo-1,3-beta-glucanase; contributes to ascospore thermoresistance; SPR1 has a paralog, EXG1, that arose from the whole genome duplication
TCONS_00008472	2	gray65	YOR226C	chrXV	StringTie	transcript	761614	762084	.	-	.	transcript_id TCONS_00008472; gene_id XLOC_007892; oId YOR226C_mRNA; cmp_ref YOR226C_mRNA; class_code =; tss_id TSS8252;	XLOC_007892	YOR226C_mRNA	YOR226C_mRNA	=	TSS8252	S000005752	ISU2	Mitochondrial protein required for iron-sulfur protein synthesis; performs scaffolding function during Fe/S cluster assembly; involved in Fe-S cluster assembly for both mitochondrial and cytosolic proteins; protein abundance increases under DNA replication stress; ISU2 has a paralog, ISU1, that arose from the whole genome duplication; isu1 isu2 double mutant is inviable; human homolog ISCU implic…
TCONS_00008514	2	gray65	YOR289W	chrXV	StringTie	transcript	853114	854124	.	-	.	transcript_id TCONS_00008514; gene_id XLOC_007933; oId MSTRG.7805.1; cmp_ref YOR289W_mRNA; class_code x; tss_id TSS8294;	XLOC_007933	MSTRG.7805.1	YOR289W_mRNA	x	TSS8294	S000005815		Putative protein of unknown function; transcription induced by the unfolded protein response; green fluorescent protein (GFP)-fusion protein localizes to both the cytoplasm and the nucleus
TCONS_00008520	2	gray65	YOR297C	chrXV	StringTie	transcript	874743	875321	.	-	.	transcript_id TCONS_00008520; gene_id XLOC_007939; oId YOR297C_mRNA; cmp_ref YOR297C_mRNA; class_code =; tss_id TSS8300;	XLOC_007939	YOR297C_mRNA	YOR297C_mRNA	=	TSS8300	S000005823	TIM18	Component of the mitochondrial TIM22 complex; involved in insertion of polytopic proteins into the inner membrane; may mediate assembly or stability of the complex
TCONS_00008564	2	gray65		chrXV	StringTie	transcript	1003231	1004716	.	-	.	transcript_id TCONS_00008564; gene_id XLOC_007980; oId MSTRG.7899.1; class_code u; tss_id TSS8343;	XLOC_007980	MSTRG.7899.1		u	TSS8343
TCONS_00008581	2	gray65	YOR381W	chrXV	StringTie	transcript	1054043	1058746	.	-	.	transcript_id TCONS_00008581; gene_id XLOC_007997; oId MSTRG.7938.1; cmp_ref YOR381W_mRNA; class_code x; tss_id TSS8360;	XLOC_007997	MSTRG.7938.1	YOR381W_mRNA	x	TSS8360	S000005908	FRE3	Ferric reductase; reduces siderophore-bound iron prior to uptake by transporters; expression induced by low iron levels
TCONS_00008595	2	gray65	YPL272C	chrXVI	StringTie	transcript	26344	28164	.	+	.	transcript_id TCONS_00008595; gene_id XLOC_008011; oId MSTRG.7969.1; cmp_ref YPL272C_mRNA; class_code x; tss_id TSS8374;	XLOC_008011	MSTRG.7969.1	YPL272C_mRNA	x	TSS8374	S000006193	PBI1	Putative protein of unknown function; gene expression induced in response to ketoconazole; YPL272C is not an essential gene
TCONS_00008628	2	gray65	YPL229W	chrXVI	StringTie	transcript	117067	117687	.	+	.	transcript_id TCONS_00008628; gene_id XLOC_008039; oId YPL229W_mRNA; cmp_ref YPL229W_mRNA; class_code =; tss_id TSS8404;	XLOC_008039	YPL229W_mRNA	YPL229W_mRNA	=	TSS8404	S000006150		Putative protein of unknown function; green fluorescent protein (GFP)-fusion protein localizes to the cytoplasm; not an essential gene; YPL229W has a paralog, YMR181C, that arose from the whole genome duplication
TCONS_00008743	2	gray65	YPL059W	chrXVI	StringTie	transcript	444579	445031	.	+	.	transcript_id TCONS_00008743; gene_id XLOC_008144; oId YPL059W_mRNA; cmp_ref YPL059W_mRNA; class_code =; tss_id TSS8515;	XLOC_008144	YPL059W_mRNA	YPL059W_mRNA	=	TSS8515	S000005980	GRX5	Glutathione-dependent oxidoreductase; hydroperoxide and superoxide-radical responsive; mitochondrial matrix protein involved in the synthesis/assembly of iron-sulfur centers; monothiol glutaredoxin subfamily member along with Grx3p and Grx4p
TCONS_00008785	2	gray65	YPR002C-A	chrXVI	StringTie	transcript	560352	561318	.	+	.	transcript_id TCONS_00008785; gene_id XLOC_008186; oId MSTRG.8353.1; cmp_ref YPR002C-A_mRNA; class_code x; tss_id TSS8557;	XLOC_008186	MSTRG.8353.1	YPR002C-A_mRNA	x	TSS8557	S000007254		Dubious open reading frame; unlikely to encode a functional protein, based on available experimental and comparative sequence data; completely overlaps the Ty1 long terminal repeat, YPRWdelta12
TCONS_00008786	2	gray65	YPR006C	chrXVI	StringTie	transcript	563991	569155	.	+	.	transcript_id TCONS_00008786; gene_id XLOC_008187; oId MSTRG.8356.1; cmp_ref YPR006C_mRNA; class_code x; tss_id TSS8558;	XLOC_008187	MSTRG.8356.1	YPR006C_mRNA	x	TSS8558	S000006210	ICL2	2-methylisocitrate lyase of the mitochondrial matrix; functions in the methylcitrate cycle to catalyze the conversion of 2-methylisocitrate to succinate and pyruvate; ICL2 transcription is repressed by glucose and induced by ethanol
TCONS_00008848	2	gray65	YPR084W	chrXVI	StringTie	transcript	706972	708342	.	+	.	transcript_id TCONS_00008848; gene_id XLOC_008245; oId YPR084W_mRNA; cmp_ref YPR084W_mRNA; class_code =; tss_id TSS8619;	XLOC_008245	YPR084W_mRNA	YPR084W_mRNA	=	TSS8619	S000006288		Putative protein of unknown function
TCONS_00008895	2	gray65	YPR149W	chrXVI	StringTie	transcript	829918	830439	.	+	.	transcript_id TCONS_00008895; gene_id XLOC_008290; oId YPR149W_mRNA; cmp_ref YPR149W_mRNA; class_code =; tss_id TSS8665;	XLOC_008290	YPR149W_mRNA	YPR149W_mRNA	=	TSS8665	S000006353	NCE102	Protein of unknown function; contains transmembrane domains; involved in secretion of proteins that lack classical secretory signal sequences; component of the detergent-insoluble glycolipid-enriched complexes (DIGs); NCE102 has a paralog, FHN1, that arose from the whole genome duplication
TCONS_00008919	2	gray65	YPR172W	chrXVI	StringTie	transcript	885796	886398	.	+	.	transcript_id TCONS_00008919; gene_id XLOC_008310; oId YPR172W_mRNA; cmp_ref YPR172W_mRNA; class_code =; tss_id TSS8687;	XLOC_008310	YPR172W_mRNA	YPR172W_mRNA	=	TSS8687	S000006376		Protein of unknown function; predicted to encode a pyridoxal 5'-phosphate synthase based on sequence similarity but purified protein does not possess this activity, nor does it bind flavin mononucleotide (FMN); transcriptionally activated by Yrm1p along with genes involved in multidrug resistance; YPR172W has a paralog, YLR456W, that arose from the whole genome duplication
TCONS_00008926	2	gray65	YPR183W	chrXVI	StringTie	transcript	900755	901558	.	+	.	transcript_id TCONS_00008926; gene_id XLOC_008317; oId YPR183W_mRNA; cmp_ref YPR183W_mRNA; class_code =; tss_id TSS8694;	XLOC_008317	YPR183W_mRNA	YPR183W_mRNA	=	TSS8694	S000006387	DPM1	Dolichol phosphate mannose (Dol-P-Man) synthase of ER membrane; catalyzes formation of Dol-P-Man from Dol-P and GDP-Man; required for biosynthesis of glycosyl phosphatidylinositol (GPI) membrane anchor, as well as O-mannosylation and protein N- and O-linked glycosylation; human homolog DPM1 can complement yeast mutant strains
TCONS_00008963	2	gray65	YPL250C	chrXVI	StringTie	transcript	74309	74719	.	-	.	transcript_id TCONS_00008963; gene_id XLOC_008351; oId YPL250C_mRNA; cmp_ref YPL250C_mRNA; class_code =; tss_id TSS8731;	XLOC_008351	YPL250C_mRNA	YPL250C_mRNA	=	TSS8731	S000006171	ICY2	Protein of unknown function; mobilized into polysomes upon a shift from a fermentable to nonfermentable carbon source; potential Cdc28p substrate; ICY2 has a paralog, ICY1, that arose from the whole genome duplication
TCONS_00008972	2	gray65	YPL241C	chrXVI	StringTie	transcript	95372	96258	.	-	.	transcript_id TCONS_00008972; gene_id XLOC_008360; oId YPL241C_mRNA; cmp_ref YPL241C_mRNA; class_code =; tss_id TSS8740;	XLOC_008360	YPL241C_mRNA	YPL241C_mRNA	=	TSS8740	S000006162	CIN2	GTPase-activating protein (GAP) for Cin4p; tubulin folding factor C involved in beta-tubulin (Tub2p) folding; mutants display increased chromosome loss and benomyl sensitivity; human homolog RP2 complements yeast null mutant
TCONS_00008988	2	gray65	YPL216W	chrXVI	StringTie	transcript	143190	147169	.	-	.	transcript_id TCONS_00008988; gene_id XLOC_008376; oId MSTRG.8045.1; cmp_ref YPL216W_mRNA; class_code x; tss_id TSS8756;	XLOC_008376	MSTRG.8045.1	YPL216W_mRNA	x	TSS8756	S000006137		Putative protein of unknown function; not an essential gene; YPL216W has a paralog, ITC1, that arose from the whole genome duplication
TCONS_00009018	2	gray65	YPL178W	chrXVI	StringTie	transcript	210363	212812	.	-	.	transcript_id TCONS_00009018; gene_id XLOC_008406; oId MSTRG.8101.1; cmp_ref YPL178W_mRNA; class_code x; tss_id TSS8786;	XLOC_008406	MSTRG.8101.1	YPL178W_mRNA	x	TSS8786	S000006099	CBC2	Small subunit of the heterodimeric cap binding complex with Sto1p; interacts with Npl3p, possibly to package mRNA for export from the nucleus; may have a role in telomere maintenance; contains an RNA-binding motif
TCONS_00009019	2	gray65	YPL177C	chrXVI	StringTie	transcript	213042	213962	.	-	.	transcript_id TCONS_00009019; gene_id XLOC_008407; oId YPL177C_mRNA; cmp_ref YPL177C_mRNA; class_code =; tss_id TSS8787;	XLOC_008407	YPL177C_mRNA	YPL177C_mRNA	=	TSS8787	S000006098	CUP9	Homeodomain-containing transcriptional repressor; regulates expression of PTR2, which encodes a major peptide transporter; imported peptides activate ubiquitin-dependent proteolysis, resulting in degradation of Cup9p and de-repression of PTR2 transcription; CUP9 has a paralog, TOS8, that arose from the whole genome duplication; protein abundance increases in response to DNA replication stress
TCONS_00009035	2	gray65	YPL156C	chrXVI	StringTie	transcript	255913	256767	.	-	.	transcript_id TCONS_00009035; gene_id XLOC_008423; oId YPL156C_mRNA; cmp_ref YPL156C_mRNA; class_code =; tss_id TSS8803;	XLOC_008423	YPL156C_mRNA	YPL156C_mRNA	=	TSS8803	S000006077	PRM4	Pheromone-regulated protein proposed to be involved in mating; predicted to have 1 transmembrane segment; transcriptionally regulated by Ste12p during mating and by Cat8p during the diauxic shift
TCONS_00009216	2	gray65	YPR082C	chrXVI	StringTie	transcript	704225	704656	.	-	.	transcript_id TCONS_00009216; gene_id XLOC_008594; oId YPR082C_mRNA; cmp_ref YPR082C_mRNA; class_code =; tss_id TSS8983;	XLOC_008594	YPR082C_mRNA	YPR082C_mRNA	=	TSS8983	S000006286	DIB1	17-kDa component of the U4/U6aU5 tri-snRNP; plays an essential role in pre-mRNA splicing; human ortholog TXNL4A (the human U5-specific 15-kDa protein) complements yeast dib1 null mutant
TCONS_00000117	3	gray85	YAL036C	chrI	StringTie	transcript	75043	76152	.	-	.	transcript_id TCONS_00000117; gene_id XLOC_000111; oId YAL036C_mRNA; cmp_ref YAL036C_mRNA; class_code =; tss_id TSS117;	XLOC_000111	YAL036C_mRNA	YAL036C_mRNA	=	TSS117	S000000034	RBG1	Member of the DRG family of GTP-binding proteins; associates with translating ribosomes; interacts with Tma46p, Ygr250cp, Gir2p and Yap1p via two-hybrid
TCONS_00000126	3	gray85	YAL025C	chrI	StringTie	transcript	100225	101145	.	-	.	transcript_id TCONS_00000126; gene_id XLOC_000119; oId YAL025C_mRNA; cmp_ref YAL025C_mRNA; class_code =; tss_id TSS126;	XLOC_000119	YAL025C_mRNA	YAL025C_mRNA	=	TSS126	S000000023	MAK16	Essential nuclear protein; constituent of 66S pre-ribosomal particles; required for maturation of 25S and 5.8S rRNAs; required for maintenance of M1 satellite double-stranded RNA of the L-A virus
TCONS_00000128	3	gray85	YAL023C	chrI	StringTie	transcript	106272	108551	.	-	.	transcript_id TCONS_00000128; gene_id XLOC_000121; oId YAL023C_mRNA; cmp_ref YAL023C_mRNA; class_code =; tss_id TSS128;	XLOC_000121	YAL023C_mRNA	YAL023C_mRNA	=	TSS128	S000000021	PMT2	Protein O-mannosyltransferase of the ER membrane; transfers mannose residues from dolichyl phosphate-D-mannose to protein serine/threonine residues; involved in ER quality control; acts in a complex with Pmt1p, can instead interact with Pmt5p; antifungal drug target; PMT2 has a paralog, PMT3, that arose from the whole genome duplication
TCONS_00000141	3	gray85	YAL005C	chrI	StringTie	transcript	139503	141431	.	-	.	transcript_id TCONS_00000141; gene_id XLOC_000134; oId YAL005C_mRNA; cmp_ref YAL005C_mRNA; class_code =; tss_id TSS141;	XLOC_000134	YAL005C_mRNA	YAL005C_mRNA	=	TSS141	S000000004	SSA1	ATPase involved in protein folding and NLS-directed nuclear transport; member of HSP70 family; forms chaperone complex with Ydj1p; localized to nucleus, cytoplasm, and cell wall; 98% identical with paralog Ssa2p, but subtle differences between the two proteins provide functional specificity with respect to propagation of yeast [URE3] prions and vacuolar-mediated degradations of gluconeogenesis en…
TCONS_00000274	3	gray85	YBR024W	chrII	StringTie	transcript	289445	290350	.	+	.	transcript_id TCONS_00000274; gene_id XLOC_000252; oId YBR024W_mRNA; cmp_ref YBR024W_mRNA; class_code =; tss_id TSS269;	XLOC_000252	YBR024W_mRNA	YBR024W_mRNA	=	TSS269	S000000228	SCO2	Protein anchored to mitochondrial inner membrane; may have a redundant function with Sco1p in delivery of copper to cytochrome c oxidase; interacts with Cox2p; SCO2 has a paralog, SCO1, that arose from the whole genome duplication
TCONS_00000299	3	gray85	YBR056W	chrII	StringTie	transcript	347879	349384	.	+	.	transcript_id TCONS_00000299; gene_id XLOC_000274; oId YBR056W_mRNA; cmp_ref YBR056W_mRNA; class_code =; tss_id TSS292;	XLOC_000274	YBR056W_mRNA	YBR056W_mRNA	=	TSS292	S000000260		Putative glycoside hydrolase of the mitochondrial intermembrane space
TCONS_00000327	3	gray85	YBR103W	chrII	StringTie	transcript	447709	449316	.	+	.	transcript_id TCONS_00000327; gene_id XLOC_000301; oId YBR103W_mRNA; cmp_ref YBR103W_mRNA; class_code =; tss_id TSS320;	XLOC_000301	YBR103W_mRNA	YBR103W_mRNA	=	TSS320	S000000307	SIF2	WD40 repeat-containing subunit of Set3C histone deacetylase complex; complex represses early/middle sporulation genes; antagonizes telomeric silencing; binds specifically to the Sir4p N-terminus
TCONS_00000328	3	gray85	YBR104W	chrII	StringTie	transcript	449667	450656	.	+	.	transcript_id TCONS_00000328; gene_id XLOC_000302; oId YBR104W_mRNA; cmp_ref YBR104W_mRNA; class_code =; tss_id TSS321;	XLOC_000302	YBR104W_mRNA	YBR104W_mRNA	=	TSS321	S000000308	YMC2	Putative mitochondrial inner membrane transporter; proposed role in oleate metabolism and glutamate biosynthesis; member of the mitochondrial carrier (MCF) family; YMC2 has a paralog, YMC1, that arose from the whole genome duplication
TCONS_00000401	3	gray85	YBR192W	chrII	StringTie	transcript	607652	608785	.	+	.	transcript_id TCONS_00000401; gene_id XLOC_000364; oId YBR192W_mRNA; cmp_ref YBR192W_mRNA; class_code =; tss_id TSS388;	XLOC_000364	YBR192W_mRNA	YBR192W_mRNA	=	TSS388	S000000396	RIM2	Mitochondrial pyrimidine nucleotide transporter; imports pyrimidine nucleoside triphosphates and exports pyrimidine nucleoside monophosphates; member of the mitochondrial carrier family
TCONS_00000441	3	gray85	YBR251W	chrII	StringTie	transcript	721390	722313	.	+	.	transcript_id TCONS_00000441; gene_id XLOC_000402; oId YBR251W_mRNA; cmp_ref YBR251W_mRNA; class_code =; tss_id TSS428;	XLOC_000402	YBR251W_mRNA	YBR251W_mRNA	=	TSS428	S000000455	MRPS5	Mitochondrial ribosomal protein of the small subunit
TCONS_00000467	3	gray85	YBR295W	chrII	StringTie	transcript	792849	796499	.	+	.	transcript_id TCONS_00000467; gene_id XLOC_000427; oId YBR295W_mRNA; cmp_ref YBR295W_mRNA; class_code =; tss_id TSS453;	XLOC_000427	YBR295W_mRNA	YBR295W_mRNA	=	TSS453	S000000499	PCA1	Cadmium transporting P-type ATPase; may also have a role in copper and iron homeostasis; stabilized by Cd binding, which prevents ubiquitination; S288C and other lab strains contain a G970R mutation which eliminates Cd transport function
TCONS_00000503	3	gray85	YBL075C	chrII	StringTie	transcript	84499	86448	.	-	.	transcript_id TCONS_00000503; gene_id XLOC_000458; oId YBL075C_mRNA; cmp_ref YBL075C_mRNA; class_code =; tss_id TSS488;	XLOC_000458	YBL075C_mRNA	YBL075C_mRNA	=	TSS488	S000000171	SSA3	ATPase involved in protein folding and the response to stress; plays a role in SRP-dependent cotranslational protein-membrane targeting and translocation; member of the heat shock protein 70 (HSP70) family; localized to the cytoplasm; SSA3 has a paralog, SSA4, that arose from the whole genome duplication
TCONS_00000528	3	gray85	YBL039C	chrII	StringTie	transcript	143989	145728	.	-	.	transcript_id TCONS_00000528; gene_id XLOC_000479; oId YBL039C_mRNA; cmp_ref YBL039C_mRNA; class_code =; tss_id TSS513;	XLOC_000479	YBL039C_mRNA	YBL039C_mRNA	=	TSS513	S000000135	URA7	Major CTP synthase isozyme (see also URA8); catalyzes the ATP-dependent transfer of the amide nitrogen from glutamine to UTP, forming CTP, the final step in de novo biosynthesis of pyrimidines; involved in phospholipid biosynthesis; capable of forming cytoplasmic filaments termed cytoophidium, especially during conditions of glucose depletion; URA7 has a paralog, URA8, that arose from the whole g…
TCONS_00000693	3	gray85	YBR169C	chrII	StringTie	transcript	573915	575996	.	-	.	transcript_id TCONS_00000693; gene_id XLOC_000632; oId YBR169C_mRNA; cmp_ref YBR169C_mRNA; class_code =; tss_id TSS677;	XLOC_000632	YBR169C_mRNA	YBR169C_mRNA	=	TSS677	S000000373	SSE2	Member of the heat shock protein 70 (HSP70) family; may be involved in protein folding; localized to the cytoplasm; SSE2 has a paralog, SSE1, that arose from the whole genome duplication
TCONS_00000714	3	gray85	YBR196C	chrII	StringTie	transcript	612236	613900	.	-	.	transcript_id TCONS_00000714; gene_id XLOC_000652; oId YBR196C_mRNA; cmp_ref YBR196C_mRNA; class_code =; tss_id TSS697;	XLOC_000652	YBR196C_mRNA	YBR196C_mRNA	=	TSS697	S000000400	PGI1	Glycolytic enzyme phosphoglucose isomerase; catalyzes the interconversion of glucose-6-phosphate and fructose-6-phosphate; required for cell cycle progression and completion of the gluconeogenic events of sporulation
TCONS_00000804	3	gray85	YCL054W	chrIII	StringTie	transcript	31449	33974	.	+	.	transcript_id TCONS_00000804; gene_id XLOC_000738; oId YCL054W_mRNA; cmp_ref YCL054W_mRNA; class_code =; tss_id TSS786;	XLOC_000738	YCL054W_mRNA	YCL054W_mRNA	=	TSS786	S000000559	SPB1	AdoMet-dependent methyltransferase; involved in rRNA processing and 60S ribosomal subunit maturation; methylates G2922 in the tRNA docking site of the large subunit rRNA and in the absence of snR52, U2921; suppressor of PAB1 mutants
TCONS_00000812	3	gray85	YCL036W	chrIII	StringTie	transcript	59026	60726	.	+	.	transcript_id TCONS_00000812; gene_id XLOC_000745; oId YCL036W_mRNA; cmp_ref YCL036W_mRNA; class_code =; tss_id TSS794;	XLOC_000745	YCL036W_mRNA	YCL036W_mRNA	=	TSS794	S000000541	GFD2	Protein of unknown function; identified as a high-copy suppressor of a dbp5 mutation; GFD2 has a paralog, YDR514C, that arose from the whole genome duplication
TCONS_00000816	3	gray85	YCL028W	chrIII	StringTie	transcript	70150	71367	.	+	.	transcript_id TCONS_00000816; gene_id XLOC_000749; oId YCL028W_mRNA; cmp_ref YCL028W_mRNA; class_code =; tss_id TSS798;	XLOC_000749	YCL028W_mRNA	YCL028W_mRNA	=	TSS798	S000000533	RNQ1	[PIN(+)] prion; an infectious protein conformation that is generally an ordered protein aggregate
TCONS_00000944	3	gray85	YCL030C	chrIII	StringTie	transcript	65934	68333	.	-	.	transcript_id TCONS_00000944; gene_id XLOC_000866; oId YCL030C_mRNA; cmp_ref YCL030C_mRNA; class_code =; tss_id TSS921;	XLOC_000866	YCL030C_mRNA	YCL030C_mRNA	=	TSS921	S000000535	HIS4	Multifunctional enzyme containing phosphoribosyl-ATP pyrophosphatase; phosphoribosyl-AMP cyclohydrolase, and histidinol dehydrogenase activities; catalyzes the second, third, ninth and tenth steps in histidine biosynthesis
TCONS_00001018	3	gray85	YCR047C	chrIII	StringTie	transcript	210488	211671	.	-	.	transcript_id TCONS_00001018; gene_id XLOC_000936; oId MSTRG.882.1; cmp_ref YCR047C_mRNA; class_code o; tss_id TSS993;	XLOC_000936	MSTRG.882.1	YCR047C_mRNA	o	TSS993	S000000643	BUD23	Methyltransferase that methylates residue G1575 of 18S rRNA; required for rRNA processing and nuclear export of 40S ribosomal subunits independently of methylation activity; diploid mutant displays random budding pattern; functional homolog of human WBSCR22
TCONS_00001019	3	gray85	YCR047C	chrIII	StringTie	transcript	210718	211545	.	-	.	transcript_id TCONS_00001019; gene_id XLOC_000936; oId YCR047C_mRNA; cmp_ref YCR047C_mRNA; class_code =; tss_id TSS994;	XLOC_000936	YCR047C_mRNA	YCR047C_mRNA	=	TSS994	S000000643	BUD23	Methyltransferase that methylates residue G1575 of 18S rRNA; required for rRNA processing and nuclear export of 40S ribosomal subunits independently of methylation activity; diploid mutant displays random budding pattern; functional homolog of human WBSCR22
TCONS_00001024	3	gray85	YCR057C	chrIII	StringTie	transcript	220457	223228	.	-	.	transcript_id TCONS_00001024; gene_id XLOC_000941; oId YCR057C_mRNA; cmp_ref YCR057C_mRNA; class_code =; tss_id TSS999;	XLOC_000941	YCR057C_mRNA	YCR057C_mRNA	=	TSS999	S000000653	PWP2	Conserved 90S pre-ribosomal component; essential for proper endonucleolytic cleavage of the 35 S rRNA precursor at A0, A1, and A2 sites; contains eight WD-repeats; PWP2 deletion leads to defects in cell cycle and bud morphogenesis
TCONS_00001117	3	gray85	YDL168W	chrIV	StringTie	transcript	159604	160764	.	+	.	transcript_id TCONS_00001117; gene_id XLOC_001029; oId YDL168W_mRNA; cmp_ref YDL168W_mRNA; class_code =; tss_id TSS1091;	XLOC_001029	YDL168W_mRNA	YDL168W_mRNA	=	TSS1091	S000002327	SFA1	Bifunctional alcohol dehydrogenase and formaldehyde dehydrogenase; formaldehyde dehydrogenase activity is glutathione-dependent; functions in formaldehyde detoxification and formation of long chain and complex alcohols, regulated by Hog1p-Sko1p; protein abundance increases in response to DNA replication stress
TCONS_00001121	3	gray85	YDL161W	chrIV	StringTie	transcript	167714	169078	.	+	.	transcript_id TCONS_00001121; gene_id XLOC_001033; oId YDL161W_mRNA; cmp_ref YDL161W_mRNA; class_code =; tss_id TSS1095;	XLOC_001033	YDL161W_mRNA	YDL161W_mRNA	=	TSS1095	S000002320	ENT1	Epsin-like protein involved in endocytosis and actin patch assembly; functionally redundant with Ent2p; binds clathrin via a clathrin-binding domain motif at C-terminus; relocalizes from bud neck to cytoplasm upon DNA replication stress; ENT1 has a paralog, ENT2, that arose from the whole genome duplication
TCONS_00001135	3	gray85	YDL143W	chrIV	StringTie	transcript	199996	201582	.	+	.	transcript_id TCONS_00001135; gene_id XLOC_001047; oId YDL143W_mRNA; cmp_ref YDL143W_mRNA; class_code =; tss_id TSS1109;	XLOC_001047	YDL143W_mRNA	YDL143W_mRNA	=	TSS1109	S000002302	CCT4	Subunit of the cytosolic chaperonin Cct ring complex; related to Tcp1p, required for the assembly of actin and tubulins in vivo
TCONS_00001178	3	gray85	YDL085W	chrIV	StringTie	transcript	303211	304848	.	+	.	transcript_id TCONS_00001178; gene_id XLOC_001085; oId YDL085W_mRNA; cmp_ref YDL085W_mRNA; class_code =; tss_id TSS1150;	XLOC_001085	YDL085W_mRNA	YDL085W_mRNA	=	TSS1150	S000002243	NDE2	Mitochondrial external NADH dehydrogenase; catalyzes the oxidation of cytosolic NADH; Nde1p and Nde2p are involved in providing the cytosolic NADH to the mitochondrial respiratory chain; NDE2 has a paralog, NDE1, that arose from the whole genome duplication
TCONS_00001193	3	gray85	YDL060W	chrIV	StringTie	transcript	341619	343985	.	+	.	transcript_id TCONS_00001193; gene_id XLOC_001099; oId YDL060W_mRNA; cmp_ref YDL060W_mRNA; class_code =; tss_id TSS1165;	XLOC_001099	YDL060W_mRNA	YDL060W_mRNA	=	TSS1165	S000002218	TSR1	Protein required for processing of 20S pre-rRNA in the cytoplasm; associates with pre-40S ribosomal particles; inhibits the premature association of 60S subunits with assembling 40S subunits in the cytoplasm; similar to Bms1p; relocalizes from nucleus to cytoplasm upon DNA replication stress
TCONS_00001235	3	gray85	YDL007W	chrIV	StringTie	transcript	438047	439360	.	+	.	transcript_id TCONS_00001235; gene_id XLOC_001135; oId YDL007W_mRNA; cmp_ref YDL007W_mRNA; class_code =; tss_id TSS1203;	XLOC_001135	YDL007W_mRNA	YDL007W_mRNA	=	TSS1203	S000002165	RPT2	ATPase of the 19S regulatory particle of the 26S proteasome; one of six ATPases of the regulatory particle; involved in the degradation of ubiquitinated substrates; required for normal peptide hydrolysis by the core 20S particle; N-myristoylation of Rpt2p at Gly2 is involved in regulating the proper intracellular distribution of proteasome activity by controlling the nuclear localization of the 2…
TCONS_00001277	3	gray85	YDR047W	chrIV	StringTie	transcript	551860	552948	.	+	.	transcript_id TCONS_00001277; gene_id XLOC_001177; oId YDR047W_mRNA; cmp_ref YDR047W_mRNA; class_code =; tss_id TSS1245;	XLOC_001177	YDR047W_mRNA	YDR047W_mRNA	=	TSS1245	S000002454	HEM12	Uroporphyrinogen decarboxylase; catalyzes the fifth step in the heme biosynthetic pathway; localizes to both the cytoplasm and nucleus; a hem12 mutant has phenotypes similar to patients with porphyria cutanea tarda
TCONS_00001278	3	gray85	YDR049W	chrIV	StringTie	transcript	553254	555152	.	+	.	transcript_id TCONS_00001278; gene_id XLOC_001178; oId YDR049W_mRNA; cmp_ref YDR049W_mRNA; class_code =; tss_id TSS1246;	XLOC_001178	YDR049W_mRNA	YDR049W_mRNA	=	TSS1246	S000002456	VMS1	Component of a Cdc48p-complex involved in protein quality control; exhibits cytosolic and ER-membrane localization, with Cdc48p, during normal growth, and contributes to ER-associated degradation (ERAD) of specific substrates at a step after their ubiquitination; forms a mitochondrially-associated complex with Cdc48p and Npl4p under oxidative stress that is required for ubiquitin-mediated mitocho…
TCONS_00001359	3	gray85	YDR161W	chrIV	StringTie	transcript	779043	780206	.	+	.	transcript_id TCONS_00001359; gene_id XLOC_001243; oId YDR161W_mRNA; cmp_ref YDR161W_mRNA; class_code =; tss_id TSS1324;	XLOC_001243	YDR161W_mRNA	YDR161W_mRNA	=	TSS1324	S000002568	ACL4	Specific assembly chaperone for ribosomal protein Rpl4p; binds to an evolutionarily conserved surface extension of nascent Rpl4p and chaperones Rpl4p until its assembly into the pre-ribosome; transcriptionally co-regulated with rRNA and ribosome biosynthesis genes
TCONS_00001380	3	gray85	YDR188W	chrIV	StringTie	transcript	836421	838061	.	+	.	transcript_id TCONS_00001380; gene_id XLOC_001264; oId YDR188W_mRNA; cmp_ref YDR188W_mRNA; class_code =; tss_id TSS1345;	XLOC_001264	YDR188W_mRNA	YDR188W_mRNA	=	TSS1345	S000002596	CCT6	Subunit of the cytosolic chaperonin Cct ring complex; related to Tcp1p, essential protein that is required for the assembly of actin and tubulins in vivo; contains an ATP-binding motif
TCONS_00001420	3	gray85	YDR237W	chrIV	StringTie	transcript	936615	937493	.	+	.	transcript_id TCONS_00001420; gene_id XLOC_001303; oId YDR237W_mRNA; cmp_ref YDR237W_mRNA; class_code =; tss_id TSS1384;	XLOC_001303	YDR237W_mRNA	YDR237W_mRNA	=	TSS1384	S000002645	MRPL7	Mitochondrial ribosomal protein of the large subunit; MRPL7 produces both YmL5 and YmL7, which are two different modified forms of the same protein
TCONS_00001657	3	gray85	YDL217C	chrIV	StringTie	transcript	67983	68606	.	-	.	transcript_id TCONS_00001657; gene_id XLOC_001527; oId YDL217C_mRNA; cmp_ref YDL217C_mRNA; class_code =; tss_id TSS1616;	XLOC_001527	YDL217C_mRNA	YDL217C_mRNA	=	TSS1616	S000002376	TIM22	Essential core component of the mitochondrial TIM22 complex; involved in insertion of polytopic proteins into the inner membrane; forms the channel through which proteins are imported
TCONS_00001667	3	gray85	YDL205C	chrIV	StringTie	transcript	92762	93745	.	-	.	transcript_id TCONS_00001667; gene_id XLOC_001537; oId YDL205C_mRNA; cmp_ref YDL205C_mRNA; class_code =; tss_id TSS1626;	XLOC_001537	YDL205C_mRNA	YDL205C_mRNA	=	TSS1626	S000002364	HEM3	Porphobilinogen deaminase; catalyzes the conversion of 4-porphobilinogen to hydroxymethylbilane, the third step in heme biosynthesis; localizes to the cytoplasm and nucleus; expression is regulated by Hap2p-Hap3p, but not by levels of heme
TCONS_00001702	3	gray85	YDL153C	chrIV	StringTie	transcript	181186	183018	.	-	.	transcript_id TCONS_00001702; gene_id XLOC_001572; oId YDL153C_mRNA; cmp_ref YDL153C_mRNA; class_code =; tss_id TSS1661;	XLOC_001572	YDL153C_mRNA	YDL153C_mRNA	=	TSS1661	S000002312	SAS10	Subunit of U3-containing Small Subunit (SSU) processome complex; involved in production of 18S rRNA and assembly of small ribosomal subunit; disrupts silencing when overproduced; mutant has increased aneuploidy tolerance; essential gene
TCONS_00001751	3	gray85	YDL078C	chrIV	StringTie	transcript	315357	316388	.	-	.	transcript_id TCONS_00001751; gene_id XLOC_001617; oId YDL078C_mRNA; cmp_ref YDL078C_mRNA; class_code =; tss_id TSS1709;	XLOC_001617	YDL078C_mRNA	YDL078C_mRNA	=	TSS1709	S000002236	MDH3	Peroxisomal malate dehydrogenase; catalyzes interconversion of malate and oxaloacetate; involved in the glyoxylate cycle
TCONS_00001880	3	gray85	YDR087C	chrIV	StringTie	transcript	617470	618306	.	-	.	transcript_id TCONS_00001880; gene_id XLOC_001727; oId YDR087C_mRNA; cmp_ref YDR087C_mRNA; class_code =; tss_id TSS1832;	XLOC_001727	YDR087C_mRNA	YDR087C_mRNA	=	TSS1832	S000002494	RRP1	Essential evolutionarily conserved nucleolar protein; necessary for biogenesis of 60S ribosomal subunits and for processing of pre-rRNAs to mature rRNA; associated with several distinct 66S pre-ribosomal particles
TCONS_00001906	3	gray85	YDR120C	chrIV	StringTie	transcript	691549	693261	.	-	.	transcript_id TCONS_00001906; gene_id XLOC_001752; oId YDR120C_mRNA; cmp_ref YDR120C_mRNA; class_code =; tss_id TSS1857;	XLOC_001752	YDR120C_mRNA	YDR120C_mRNA	=	TSS1857	S000002527	TRM1	tRNA methyltransferase; two forms of protein are made by alternative translation starts; localizes to both nucleus and mitochondrion to produce modified base N2,N2-dimethylguanosine in tRNAs in both compartments; nuclear Trm1p is evenly distributed around inner nuclear membrane in WT, but mislocalizes as puncta near ER-nucleus junctions in spindle pole body (SPB) mutants; both Trm1p inner nuclear…
TCONS_00001962	3	gray85	YDR190C	chrIV	StringTie	transcript	840604	841995	.	-	.	transcript_id TCONS_00001962; gene_id XLOC_001799; oId YDR190C_mRNA; cmp_ref YDR190C_mRNA; class_code =; tss_id TSS1912;	XLOC_001799	YDR190C_mRNA	YDR190C_mRNA	=	TSS1912	S000002598	RVB1	ATP-dependent DNA helicase, also known as pontin; member of the AAA+ and RuvB-like protein families; similar to Rvb2p; conserved component of multiple complexes including the INO80 complex, the Swr1 complex, and the R2TP complex (Rvb1-Rvb2-Tah1-Pih1); involved in multiple processes such as chromatin remodeling, box C/D snoRNP assembly, and RNA polymerase II assembly
TCONS_00002020	3	gray85	YDR267C	chrIV	StringTie	transcript	1002510	1003502	.	-	.	transcript_id TCONS_00002020; gene_id XLOC_001855; oId YDR267C_mRNA; cmp_ref YDR267C_mRNA; class_code =; tss_id TSS1968;	XLOC_001855	YDR267C_mRNA	YDR267C_mRNA	=	TSS1968	S000002675	CIA1	Component of cytosolic iron-sulfur protein assembly (CIA) machinery; acts at late step of Fe-S cluster assembly; forms CIA targeting complex with Cia2p and Met18p that directs Fe-S cluster incorporation into subset of proteins involved in methionine biosynthesis, DNA replication and repair, transcription, telomere maintenance; contains WD40 repeats; human homolog CIAO1 can complement yeast cia1 n…
TCONS_00002041	3	gray85	YDR292C	chrIV	StringTie	transcript	1043146	1045011	.	-	.	transcript_id TCONS_00002041; gene_id XLOC_001875; oId YDR292C_mRNA; cmp_ref YDR292C_mRNA; class_code =; tss_id TSS1988;	XLOC_001875	YDR292C_mRNA	YDR292C_mRNA	=	TSS1988	S000002700	SRP101	Signal recognition particle (SRP) receptor alpha subunit; contain GTPase domains; involved in SRP-dependent protein targeting; interacts with the beta subunit, Srp102p
TCONS_00002049	3	gray85	YDR300C	chrIV	StringTie	transcript	1061505	1062791	.	-	.	transcript_id TCONS_00002049; gene_id XLOC_001883; oId YDR300C_mRNA; cmp_ref YDR300C_mRNA; class_code =; tss_id TSS1996;	XLOC_001883	YDR300C_mRNA	YDR300C_mRNA	=	TSS1996	S000002708	PRO1	Gamma-glutamyl kinase; catalyzes the first step in proline biosynthesis; PRO1 has a paralog, YHR033W, that arose from the whole genome duplication
TCONS_00002071	3	gray85	YDR324C	chrIV	StringTie	transcript	1114433	1116763	.	-	.	transcript_id TCONS_00002071; gene_id XLOC_001905; oId YDR324C_mRNA; cmp_ref YDR324C_mRNA; class_code =; tss_id TSS2018;	XLOC_001905	YDR324C_mRNA	YDR324C_mRNA	=	TSS2018	S000002732	UTP4	Subunit of U3-containing 90S preribosome and SSU processome complexes; involved in production of 18S rRNA and assembly of small ribosomal subunit; member of t-Utp subcomplex involved with transcription of 35S rRNA transcript; Small Subunit processome is also known as SSU processome
TCONS_00002080	3	gray85	YDR341C	chrIV	StringTie	transcript	1151803	1153626	.	-	.	transcript_id TCONS_00002080; gene_id XLOC_001914; oId YDR341C_mRNA; cmp_ref YDR341C_mRNA; class_code =; tss_id TSS2027;	XLOC_001914	YDR341C_mRNA	YDR341C_mRNA	=	TSS2027	S000002749		Arginyl-tRNA synthetase; the authentic, non-tagged protein is detected in highly purified mitochondria in high-throughput studies; YDR341C has a paralog, MSR1, that arose from the whole genome duplication
TCONS_00002081	3	gray85	YDR342C	chrIV	StringTie	transcript	1154216	1155928	.	-	.	transcript_id TCONS_00002081; gene_id XLOC_001915; oId YDR342C_mRNA; cmp_ref YDR342C_mRNA; class_code =; tss_id TSS2028;	XLOC_001915	YDR342C_mRNA	YDR342C_mRNA	=	TSS2028	S000002750	HXT7	High-affinity glucose transporter; member of the major facilitator superfamily, nearly identical to Hxt6p, expressed at high basal levels relative to other HXTs, expression repressed by high glucose levels; HXT7 has a paralog, HXT4, that arose from the whole genome duplication
TCONS_00002084	3	gray85	YDR343C	chrIV	StringTie	transcript	1159608	1161320	.	-	.	transcript_id TCONS_00002084; gene_id XLOC_001916; oId YDR343C_mRNA; cmp_ref YDR343C_mRNA; class_code =; tss_id TSS2031;	XLOC_001916	YDR343C_mRNA	YDR343C_mRNA	=	TSS2031	S000002751	HXT6	High-affinity glucose transporter; member of the major facilitator superfamily, nearly identical to Hxt7p, expressed at high basal levels relative to other HXTs, repression of expression by high glucose requires SNF3; HXT6 has a paralog, HXT1, that arose from the whole genome duplication
TCONS_00002088	3	gray85	YDR346C	chrIV	StringTie	transcript	1167214	1168659	.	-	.	transcript_id TCONS_00002088; gene_id XLOC_001918; oId YDR346C_mRNA; cmp_ref YDR346C_mRNA; class_code =; tss_id TSS2033;	XLOC_001918	YDR346C_mRNA	YDR346C_mRNA	=	TSS2033	S000002754	SVF1	Protein with a potential role in cell survival pathways; required for the diauxic growth shift; expression in mammalian cells increases survival under conditions inducing apoptosis; mutant has increased aneuploidy tolerance
TCONS_00002100	3	gray85	YDR362C	chrIV	StringTie	transcript	1196679	1198697	.	-	.	transcript_id TCONS_00002100; gene_id XLOC_001930; oId YDR362C_mRNA; cmp_ref YDR362C_mRNA; class_code =; tss_id TSS2045;	XLOC_001930	YDR362C_mRNA	YDR362C_mRNA	=	TSS2045	S000002770	TFC6	Subunit of RNA polymerase III transcription initiation factor complex; one of six subunits of RNA polymerase III transcription initiation factor complex (TFIIIC); part of TFIIIC TauB domain that binds BoxB promoter sites of tRNA and other genes; cooperates with Tfc3p in DNA binding; human homolog is TFIIIC-110
TCONS_00002135	3	gray85	YDR415C	chrIV	StringTie	transcript	1297037	1298161	.	-	.	transcript_id TCONS_00002135; gene_id XLOC_001964; oId YDR415C_mRNA; cmp_ref YDR415C_mRNA; class_code =; tss_id TSS2080;	XLOC_001964	YDR415C_mRNA	YDR415C_mRNA	=	TSS2080	S000002823		Putative aminopeptidase
TCONS_00002193	3	gray85	YDR497C	chrIV	StringTie	transcript	1443713	1445467	.	-	.	transcript_id TCONS_00002193; gene_id XLOC_002017; oId YDR497C_mRNA; cmp_ref YDR497C_mRNA; class_code =; tss_id TSS2136;	XLOC_002017	YDR497C_mRNA	YDR497C_mRNA	=	TSS2136	S000002905	ITR1	Myo-inositol transporter; member of the sugar transporter superfamily; expression is repressed by inositol and choline via Opi1p and derepressed via Ino2p and Ino4p; relative distribution to the vacuole increases upon DNA replication stress; ITR1 has a paralog, ITR2, that arose from the whole genome duplication
TCONS_00002208	3	gray85	YDR516C	chrIV	StringTie	transcript	1474974	1476476	.	-	.	transcript_id TCONS_00002208; gene_id XLOC_002032; oId YDR516C_mRNA; cmp_ref YDR516C_mRNA; class_code =; tss_id TSS2151;	XLOC_002032	YDR516C_mRNA	YDR516C_mRNA	=	TSS2151	S000002924	EMI2	Non-essential protein of unknown function; required for transcriptional induction of the early meiotic-specific transcription factor IME1; required for sporulation; expression regulated by glucose-repression transcription factors Mig1/2p; EMI2 has a paralog, GLK1, that arose from the whole genome duplication; protein abundance increases in response to DNA replication stress
TCONS_00002288	3	gray85	YIL103W	chrIX	StringTie	transcript	171751	173028	.	+	.	transcript_id TCONS_00002288; gene_id XLOC_002096; oId YIL103W_mRNA; cmp_ref YIL103W_mRNA; class_code =; tss_id TSS2222;	XLOC_002096	YIL103W_mRNA	YIL103W_mRNA	=	TSS2222	S000001365	DPH1	Protein required for synthesis of diphthamide; required along with Dph2p, Kti11p, Jjj3p, and Dph5p; diphthamide is a modified histidine residue of translation elongation factor 2 (Eft1p or Eft2p); may act in a complex with Dph2p and Kti11p
TCONS_00002305	3	gray85	YIL078W	chrIX	StringTie	transcript	212499	214703	.	+	.	transcript_id TCONS_00002305; gene_id XLOC_002112; oId YIL078W_mRNA; cmp_ref YIL078W_mRNA; class_code =; tss_id TSS2238;	XLOC_002112	YIL078W_mRNA	YIL078W_mRNA	=	TSS2238	S000001340	THS1	Threonyl-tRNA synthetase; essential cytoplasmic protein; human homolog TARS can complement yeast null mutant
TCONS_00002315	3	gray85	YIL064W	chrIX	StringTie	transcript	241943	242716	.	+	.	transcript_id TCONS_00002315; gene_id XLOC_002122; oId YIL064W_mRNA; cmp_ref YIL064W_mRNA; class_code =; tss_id TSS2248;	XLOC_002122	YIL064W_mRNA	YIL064W_mRNA	=	TSS2248	S000001326	EFM4	Lysine methyltransferase; involved in the dimethylation of eEF1A (Tef1p/Tef2p) at lysine 316; sequence similarity to S-adenosylmethionine-dependent methyltransferases of the seven beta-strand family; role in vesicular transport
TCONS_00002411	3	gray85	YIL160C	chrIX	StringTie	transcript	40191	41444	.	-	.	transcript_id TCONS_00002411; gene_id XLOC_002212; oId YIL160C_mRNA; cmp_ref YIL160C_mRNA; class_code =; tss_id TSS2342;	XLOC_002212	YIL160C_mRNA	YIL160C_mRNA	=	TSS2342	S000001422	POT1	3-ketoacyl-CoA thiolase with broad chain length specificity; cleaves 3-ketoacyl-CoA into acyl-CoA and acetyl-CoA during beta-oxidation of fatty acids
TCONS_00002462	3	gray85	YIL091C	chrIX	StringTie	transcript	191030	193195	.	-	.	transcript_id TCONS_00002462; gene_id XLOC_002263; oId YIL091C_mRNA; cmp_ref YIL091C_mRNA; class_code =; tss_id TSS2393;	XLOC_002263	YIL091C_mRNA	YIL091C_mRNA	=	TSS2393	S000001353	UTP25	Nucleolar protein; required for 35S pre-RNA processing and 40S ribosomal subunit biogenesis
TCONS_00002556	3	gray85	YIR026C	chrIX	StringTie	transcript	404873	405967	.	-	.	transcript_id TCONS_00002556; gene_id XLOC_002351; oId YIR026C_mRNA; cmp_ref YIR026C_mRNA; class_code =; tss_id TSS2487;	XLOC_002351	YIR026C_mRNA	YIR026C_mRNA	=	TSS2487	S000001465	YVH1	Dual specificity protein phosphatase; regulates growth, sporulation, and glycogen accumulation in a cAMP-dependent protein kinase cascade dependent manner; mutants are defective in 60S ribosome assembly; positively regulates pre-autophagosomal structure (PAS) formation upon nitrogen starvation or rapamycin treatment
TCONS_00002557	3	gray85	YIR027C	chrIX	StringTie	transcript	406260	407642	.	-	.	transcript_id TCONS_00002557; gene_id XLOC_002352; oId YIR027C_mRNA; cmp_ref YIR027C_mRNA; class_code =; tss_id TSS2488;	XLOC_002352	YIR027C_mRNA	YIR027C_mRNA	=	TSS2488	S000001466	DAL1	Allantoinase; converts allantoin to allantoate in the first step of allantoin degradation; expression sensitive to nitrogen catabolite repression
TCONS_00002559	3	gray85	YIR031C	chrIX	StringTie	transcript	413015	414679	.	-	.	transcript_id TCONS_00002559; gene_id XLOC_002354; oId YIR031C_mRNA; cmp_ref YIR031C_mRNA; class_code =; tss_id TSS2490;	XLOC_002354	YIR031C_mRNA	YIR031C_mRNA	=	TSS2490	S000001470	DAL7	Malate synthase; can accept butyryl-CoA as acyl-CoA donor in addition to traditional substrate acetyl-CoA; recycles glyoxylate generated during allantoin degradation; expression sensitive to nitrogen catabolite repression and induced by allophanate, an intermediate in allantoin degradation
TCONS_00002588	3	gray85	YEL058W	chrV	StringTie	transcript	43252	44925	.	+	.	transcript_id TCONS_00002588; gene_id XLOC_002383; oId YEL058W_mRNA; cmp_ref YEL058W_mRNA; class_code =; tss_id TSS2519;	XLOC_002383	YEL058W_mRNA	YEL058W_mRNA	=	TSS2519	S000000784	PCM1	Essential N-acetylglucosamine-phosphate mutase; converts GlcNAc-6-P to GlcNAc-1-P, which is a precursor for the biosynthesis of chitin and for the formation of N-glycosylated mannoproteins and glycosylphosphatidylinositol anchors
TCONS_00002661	3	gray85	YER024W	chrV	StringTie	transcript	202192	204963	.	+	.	transcript_id TCONS_00002661; gene_id XLOC_002455; oId YER024W_mRNA; cmp_ref YER024W_mRNA; class_code =; tss_id TSS2591;	XLOC_002455	YER024W_mRNA	YER024W_mRNA	=	TSS2591	S000000826	YAT2	Carnitine acetyltransferase; has similarity to Yat1p, which is a carnitine acetyltransferase associated with the mitochondrial outer membrane
TCONS_00002662	3	gray85	YER025W	chrV	StringTie	transcript	205251	206834	.	+	.	transcript_id TCONS_00002662; gene_id XLOC_002456; oId YER025W_mRNA; cmp_ref YER025W_mRNA; class_code =; tss_id TSS2592;	XLOC_002456	YER025W_mRNA	YER025W_mRNA	=	TSS2592	S000000827	GCD11	Gamma subunit of the translation initiation factor eIF2; involved in the identification of the start codon; binds GTP when forming the ternary complex with GTP and tRNAi-Met; mutations in human ortholog cause X-linked intellectual disability (XLID)
TCONS_00002682	3	gray85	YER049W	chrV	StringTie	transcript	251728	253662	.	+	.	transcript_id TCONS_00002682; gene_id XLOC_002476; oId YER049W_mRNA; cmp_ref YER049W_mRNA; class_code =; tss_id TSS2612;	XLOC_002476	YER049W_mRNA	YER049W_mRNA	=	TSS2612	S000000851	TPA1	Fe(II)/2-oxoglutarate-dependent dioxygenase family member; catalyzes the repair of methyl-base lesions in both ss and dsDNA by oxidative demethylation; Poly(rA)-binding protein involved in mRNA poly(A) tail length and mRNA stability; role in translation termination efficiency; interacts with Sup45p (eRF1), Sup35p (eRF3) and Pab1p; similar to human prolyl 4-hydroxylase OGFOD1; binds Fe(II) and 2-o…
TCONS_00002690	3	gray85	YER060W	chrV	StringTie	transcript	274567	276153	.	+	.	transcript_id TCONS_00002690; gene_id XLOC_002484; oId YER060W_mRNA; cmp_ref YER060W_mRNA; class_code =; tss_id TSS2620;	XLOC_002484	YER060W_mRNA	YER060W_mRNA	=	TSS2620	S000000862	FCY21	Putative purine-cytosine permease; very similar to Fcy2p but cannot substitute for its function
TCONS_00002726	3	gray85	YER095W	chrV	StringTie	transcript	349980	351182	.	+	.	transcript_id TCONS_00002726; gene_id XLOC_002516; oId YER095W_mRNA; cmp_ref YER095W_mRNA; class_code =; tss_id TSS2654;	XLOC_002516	YER095W_mRNA	YER095W_mRNA	=	TSS2654	S000000897	RAD51	Strand exchange protein; forms a helical filament with DNA that searches for homology; involved in the recombinational repair of double-strand breaks in DNA during vegetative growth and meiosis; homolog of Dmc1p and bacterial RecA protein
TCONS_00002734	3	gray85	YER103W	chrV	StringTie	transcript	364589	366517	.	+	.	transcript_id TCONS_00002734; gene_id XLOC_002522; oId YER103W_mRNA; cmp_ref YER103W_mRNA; class_code =; tss_id TSS2662;	XLOC_002522	YER103W_mRNA	YER103W_mRNA	=	TSS2662	S000000905	SSA4	Heat shock protein that is highly induced upon stress; plays a role in SRP-dependent cotranslational protein-membrane targeting and translocation; member of the HSP70 family; cytoplasmic protein that concentrates in nuclei upon starvation; SSA4 has a paralog, SSA3, that arose from the whole genome duplication
TCONS_00002929	3	gray85	YER056C	chrV	StringTie	transcript	266512	268113	.	-	.	transcript_id TCONS_00002929; gene_id XLOC_002706; oId YER056C_mRNA; cmp_ref YER056C_mRNA; class_code =; tss_id TSS2855;	XLOC_002706	YER056C_mRNA	YER056C_mRNA	=	TSS2855	S000000858	FCY2	Purine-cytosine permease; mediates purine (adenine, guanine, and hypoxanthine) and cytosine accumulation; relative distribution to the vacuole increases upon DNA replication stress
TCONS_00002991	3	gray85	YER126C	chrV	StringTie	transcript	413394	414179	.	-	.	transcript_id TCONS_00002991; gene_id XLOC_002766; oId YER126C_mRNA; cmp_ref YER126C_mRNA; class_code =; tss_id TSS2916;	XLOC_002766	YER126C_mRNA	YER126C_mRNA	=	TSS2916	S000000928	NSA2	Protein constituent of 66S pre-ribosomal particles; contributes to processing of the 27S pre-rRNA
TCONS_00003097	3	gray85	YFR002W	chrVI	StringTie	transcript	150016	152535	.	+	.	transcript_id TCONS_00003097; gene_id XLOC_002868; oId YFR002W_mRNA; cmp_ref YFR002W_mRNA; class_code =; tss_id TSS3019;	XLOC_002868	YFR002W_mRNA	YFR002W_mRNA	=	TSS3019	S000001898	NIC96	Linker nucleoporin component of the nuclear pore complex (NPC); also part of the NPC nuclear basket; contributes to nucleocytoplasmic transport and NPC biogenesis; forms stable associations with three FG-nucleoporins (Nsp1p, Nup57p, and Nup49p)
TCONS_00003103	3	gray85	YFR009W	chrVI	StringTie	transcript	162488	164746	.	+	.	transcript_id TCONS_00003103; gene_id XLOC_002874; oId YFR009W_mRNA; cmp_ref YFR009W_mRNA; class_code =; tss_id TSS3025;	XLOC_002874	YFR009W_mRNA	YFR009W_mRNA	=	TSS3025	S000001905	GCN20	Positive regulator of the Gcn2p kinase activity; forms a complex with Gcn1p; proposed to stimulate Gcn2p activation by an uncharged tRNA
TCONS_00003175	3	gray85	YFL018C	chrVI	StringTie	transcript	101628	103127	.	-	.	transcript_id TCONS_00003175; gene_id XLOC_002941; oId YFL018C_mRNA; cmp_ref YFL018C_mRNA; class_code =; tss_id TSS3097;	XLOC_002941	YFL018C_mRNA	YFL018C_mRNA	=	TSS3097	S000001876	LPD1	Dihydrolipoamide dehydrogenase; the lipoamide dehydrogenase component (E3) of the pyruvate dehydrogenase and 2-oxoglutarate dehydrogenase multi-enzyme complexes; PDH complex is concentrated in spots within the mitochondrial matrix, often near the ERMES complex and near peroxisomes; LPD1 has a paralog, IRC15, that arose from the whole genome duplication
TCONS_00003201	3	gray85	YFR014C	chrVI	StringTie	transcript	172537	173877	.	-	.	transcript_id TCONS_00003201; gene_id XLOC_002966; oId YFR014C_mRNA; cmp_ref YFR014C_mRNA; class_code =; tss_id TSS3123;	XLOC_002966	YFR014C_mRNA	YFR014C_mRNA	=	TSS3123	S000001910	CMK1	Calmodulin-dependent protein kinase; may play a role in stress response, many Ca++/calmodulin dependent phosphorylation substrates demonstrated in vitro, amino acid sequence similar to mammalian Cam Kinase II; CMK1 has a paralog, CMK2, that arose from the whole genome duplication
TCONS_00003210	3	gray85	YFR024C-A	chrVI	StringTie	transcript	201960	203433	.	-	.	transcript_id TCONS_00003210; gene_id XLOC_002975; oId YFR024C-A_mRNA; cmp_ref YFR024C-A_mRNA; class_code =; tss_id TSS3132;	XLOC_002975	YFR024C-A_mRNA	YFR024C-A_mRNA	=	TSS3132	S000002968	LSB3	Protein containing a C-terminal SH3 domain; binds Las17p, which is a homolog of human Wiskott-Aldrich Syndrome protein involved in actin patch assembly and actin polymerization; protein abundance increases in response to DNA replication stress; LSB3 has a paralog, YSC84, that arose from the whole genome duplication
TCONS_00003258	3	gray85	YGL248W	chrVII	StringTie	transcript	35653	36762	.	+	.	transcript_id TCONS_00003258; gene_id XLOC_003019; oId YGL248W_mRNA; cmp_ref YGL248W_mRNA; class_code =; tss_id TSS3179;	XLOC_003019	YGL248W_mRNA	YGL248W_mRNA	=	TSS3179	S000003217	PDE1	Low-affinity cyclic AMP phosphodiesterase; controls glucose and intracellular acidification-induced cAMP signaling, target of the cAMP-protein kinase A (PKA) pathway; glucose induces transcription and inhibits translation
TCONS_00003343	3	gray85	YGL123W	chrVII	StringTie	transcript	277617	278381	.	+	.	transcript_id TCONS_00003343; gene_id XLOC_003103; oId YGL123W_mRNA; cmp_ref YGL123W_mRNA; class_code =; tss_id TSS3264;	XLOC_003103	YGL123W_mRNA	YGL123W_mRNA	=	TSS3264	S000003091	RPS2	Protein component of the small (40S) subunit; essential for control of translational accuracy; phosphorylation by C-terminal domain kinase I (CTDK-I) enhances translational accuracy; methylated on one or more arginine residues by Hmt1p; homologous to mammalian ribosomal protein S2 and bacterial S5
TCONS_00003349	3	gray85	YGL114W	chrVII	StringTie	transcript	293460	295637	.	+	.	transcript_id TCONS_00003349; gene_id XLOC_003109; oId YGL114W_mRNA; cmp_ref YGL114W_mRNA; class_code =; tss_id TSS3270;	XLOC_003109	YGL114W_mRNA	YGL114W_mRNA	=	TSS3270	S000003082		Putative protein of unknown function; predicted member of the oligopeptide transporter (OPT) family of membrane transporters
TCONS_00003363	3	gray85	YGL097W	chrVII	StringTie	transcript	321782	323230	.	+	.	transcript_id TCONS_00003363; gene_id XLOC_003123; oId YGL097W_mRNA; cmp_ref YGL097W_mRNA; class_code =; tss_id TSS3284;	XLOC_003123	YGL097W_mRNA	YGL097W_mRNA	=	TSS3284	S000003065	SRM1	Nucleotide exchange factor for Gsp1p; localizes to the nucleus, required for nucleocytoplasmic trafficking of macromolecules; suppressor of the pheromone response pathway; potentially phosphorylated by Cdc28p; human homolog of the RAN GEF, RCC1, can complement a temperature sensitive point mutant
TCONS_00003393	3	gray85	YGL055W	chrVII	StringTie	transcript	398628	400160	.	+	.	transcript_id TCONS_00003393; gene_id XLOC_003151; oId YGL055W_mRNA; cmp_ref YGL055W_mRNA; class_code =; tss_id TSS3314;	XLOC_003151	YGL055W_mRNA	YGL055W_mRNA	=	TSS3314	S000003023	OLE1	Delta(9) fatty acid desaturase; required for monounsaturated fatty acid synthesis and for normal distribution of mitochondria
TCONS_00003425	3	gray85	YGL017W	chrVII	StringTie	transcript	459854	461365	.	+	.	transcript_id TCONS_00003425; gene_id XLOC_003180; oId YGL017W_mRNA; cmp_ref YGL017W_mRNA; class_code =; tss_id TSS3346;	XLOC_003180	YGL017W_mRNA	YGL017W_mRNA	=	TSS3346	S000002985	ATE1	Arginyl-tRNA-protein transferase; catalyzes post-translational conjugation of arginine to the amino termini of acceptor proteins which are then subject to degradation via the N-end rule pathway
TCONS_00003428	3	gray85	YGL012W	chrVII	StringTie	transcript	472855	474276	.	+	.	transcript_id TCONS_00003428; gene_id XLOC_003183; oId YGL012W_mRNA; cmp_ref YGL012W_mRNA; class_code =; tss_id TSS3349;	XLOC_003183	YGL012W_mRNA	YGL012W_mRNA	=	TSS3349	S000002980	ERG4	C-24(28) sterol reductase; catalyzes the final step in ergosterol biosynthesis; mutants are viable, but lack ergosterol
TCONS_00003557	3	gray85	YGR143W	chrVII	StringTie	transcript	775193	777508	.	+	.	transcript_id TCONS_00003557; gene_id XLOC_003304; oId YGR143W_mRNA; cmp_ref YGR143W_mRNA; class_code =; tss_id TSS3475;	XLOC_003304	YGR143W_mRNA	YGR143W_mRNA	=	TSS3475	S000003375	SKN1	Protein involved in sphingolipid biosynthesis; type II membrane protein; SKN1 has a paralog, KRE6, that arose from the whole genome duplication
TCONS_00003560	3	gray85	YGR145W	chrVII	StringTie	transcript	781767	783890	.	+	.	transcript_id TCONS_00003560; gene_id XLOC_003307; oId YGR145W_mRNA; cmp_ref YGR145W_mRNA; class_code =; tss_id TSS3478;	XLOC_003307	YGR145W_mRNA	YGR145W_mRNA	=	TSS3478	S000003377	ENP2	Component of the SSU; required for pre-18S rRNA processing, biogenesis of the small ribosomal subunit; interacts with U3 snoRNA, Mpp10p and Bfr2p; contains WD repeats, and has homology to Spb1p
TCONS_00003584	3	gray85	YGR173W	chrVII	StringTie	transcript	843854	844960	.	+	.	transcript_id TCONS_00003584; gene_id XLOC_003330; oId YGR173W_mRNA; cmp_ref YGR173W_mRNA; class_code =; tss_id TSS3501;	XLOC_003330	YGR173W_mRNA	YGR173W_mRNA	=	TSS3501	S000003405	RBG2	Protein with a role in translation; forms a complex with Gir2p; has similarity to mammalian developmentally regulated GTP-binding protein
TCONS_00003602	3	gray85	YGR199W	chrVII	StringTie	transcript	897502	899781	.	+	.	transcript_id TCONS_00003602; gene_id XLOC_003348; oId YGR199W_mRNA; cmp_ref YGR199W_mRNA; class_code =; tss_id TSS3519;	XLOC_003348	YGR199W_mRNA	YGR199W_mRNA	=	TSS3519	S000003431	PMT6	Protein O-mannosyltransferase; transfers mannose from dolichyl phosphate-D-mannose to protein serine/threonine residues of secretory proteins; reaction is essential for cell wall rigidity; member of a family of mannosyltransferases
TCONS_00003644	3	gray85	YGR256W	chrVII	StringTie	transcript	1004624	1006102	.	+	.	transcript_id TCONS_00003644; gene_id XLOC_003388; oId YGR256W_mRNA; cmp_ref YGR256W_mRNA; class_code =; tss_id TSS3561;	XLOC_003388	YGR256W_mRNA	YGR256W_mRNA	=	TSS3561	S000003488	GND2	6-phosphogluconate dehydrogenase (decarboxylating); catalyzes an NADPH regenerating reaction in the pentose phosphate pathway; required for growth on D-glucono-delta-lactone; GND2 has a paralog, GND1, that arose from the whole genome duplication
TCONS_00003824	3	gray85	YGL048C	chrVII	StringTie	transcript	410069	411286	.	-	.	transcript_id TCONS_00003824; gene_id XLOC_003554; oId YGL048C_mRNA; cmp_ref YGL048C_mRNA; class_code =; tss_id TSS3736;	XLOC_003554	YGL048C_mRNA	YGL048C_mRNA	=	TSS3736	S000003016	RPT6	ATPase of the 19S regulatory particle of the 26S proteasome; one of six ATPases of the regulatory particle; involved in the degradation of ubiquitinated substrates; bound by ubiquitin-protein ligases Ubr1p and Ufd4p; localized mainly to the nucleus throughout the cell cycle; protein abundance increases in response to DNA replication stress
TCONS_00003826	3	gray85	YGL044C	chrVII	StringTie	transcript	416146	417036	.	-	.	transcript_id TCONS_00003826; gene_id XLOC_003556; oId YGL044C_mRNA; cmp_ref YGL044C_mRNA; class_code =; tss_id TSS3738;	XLOC_003556	YGL044C_mRNA	YGL044C_mRNA	=	TSS3738	S000003012	RNA15	Component of the cleavage and polyadenylation factor I (CF I); CF 1, composed of the CF 1A complex (Rna14p, Rna15p, Clp1p, Pcf11p) and Hrp1, is involved in cleavage and polyadenylation of mRNA 3' ends; interacts with the A-rich polyadenylation signal in complex with Rna14p and Hrp1p; mutant displays reduced transcription elongation in the G-less-based run-on (GLRO) assay; required for gene loopin…
TCONS_00003855	3	gray85	YGL009C	chrVII	StringTie	transcript	476313	478652	.	-	.	transcript_id TCONS_00003855; gene_id XLOC_003582; oId YGL009C_mRNA; cmp_ref YGL009C_mRNA; class_code =; tss_id TSS3765;	XLOC_003582	YGL009C_mRNA	YGL009C_mRNA	=	TSS3765	S000002977	LEU1	Isopropylmalate isomerase; catalyzes the second step in the leucine biosynthesis pathway
TCONS_00003866	3	gray85	YGR005C	chrVII	StringTie	transcript	504657	505859	.	-	.	transcript_id TCONS_00003866; gene_id XLOC_003592; oId YGR005C_mRNA; cmp_ref YGR005C_mRNA; class_code =; tss_id TSS3776;	XLOC_003592	YGR005C_mRNA	YGR005C_mRNA	=	TSS3776	S000003237	TFG2	TFIIF (Transcription Factor II) middle subunit; involved in both transcription initiation and elongation of RNA polymerase II; homologous to human RAP30
TCONS_00003930	3	gray85	YGR087C	chrVII	StringTie	transcript	651290	652981	.	-	.	transcript_id TCONS_00003930; gene_id XLOC_003651; oId YGR087C_mRNA; cmp_ref YGR087C_mRNA; class_code =; tss_id TSS3836;	XLOC_003651	YGR087C_mRNA	YGR087C_mRNA	=	TSS3836	S000003319	PDC6	Minor isoform of pyruvate decarboxylase; decarboxylates pyruvate to acetaldehyde, involved in amino acid catabolism; transcription is glucose- and ethanol-dependent, and is strongly induced during sulfur limitation
TCONS_00003994	3	gray85	YGR175C	chrVII	StringTie	transcript	846933	848423	.	-	.	transcript_id TCONS_00003994; gene_id XLOC_003709; oId YGR175C_mRNA; cmp_ref YGR175C_mRNA; class_code =; tss_id TSS3899;	XLOC_003709	YGR175C_mRNA	YGR175C_mRNA	=	TSS3899	S000003407	ERG1	Squalene epoxidase; catalyzes the epoxidation of squalene to 2,3-oxidosqualene; plays an essential role in the ergosterol-biosynthesis pathway and is the specific target of the antifungal drug terbinafine
TCONS_00004013	3	gray85	YGR194C	chrVII	StringTie	transcript	886073	887875	.	-	.	transcript_id TCONS_00004013; gene_id XLOC_003728; oId YGR194C_mRNA; cmp_ref YGR194C_mRNA; class_code =; tss_id TSS3918;	XLOC_003728	YGR194C_mRNA	YGR194C_mRNA	=	TSS3918	S000003426	XKS1	Xylulokinase; converts D-xylulose and ATP to xylulose 5-phosphate and ADP; rate limiting step in fermentation of xylulose; required for xylose fermentation by recombinant S. cerevisiae strains
TCONS_00004015	3	gray85	YGR196C	chrVII	StringTie	transcript	889733	892186	.	-	.	transcript_id TCONS_00004015; gene_id XLOC_003730; oId YGR196C_mRNA; cmp_ref YGR196C_mRNA; class_code =; tss_id TSS3920;	XLOC_003730	YGR196C_mRNA	YGR196C_mRNA	=	TSS3920	S000003428	FYV8	Protein of unknown function; required for survival upon exposure to K1 killer toxin
TCONS_00004031	3	gray85	YGR220C	chrVII	StringTie	transcript	936074	936883	.	-	.	transcript_id TCONS_00004031; gene_id XLOC_003746; oId YGR220C_mRNA; cmp_ref YGR220C_mRNA; class_code =; tss_id TSS3936;	XLOC_003746	YGR220C_mRNA	YGR220C_mRNA	=	TSS3936	S000003452	MRPL9	Mitochondrial ribosomal protein of the large subunit
TCONS_00004053	3	gray85	YGR244C	chrVII	StringTie	transcript	978036	979319	.	-	.	transcript_id TCONS_00004053; gene_id XLOC_003767; oId YGR244C_mRNA; cmp_ref YGR244C_mRNA; class_code =; tss_id TSS3957;	XLOC_003767	YGR244C_mRNA	YGR244C_mRNA	=	TSS3957	S000003476	LSC2	Beta subunit of succinyl-CoA ligase; succinyl-CoA ligase is a mitochondrial enzyme of the TCA cycle that catalyzes the nucleotide-dependent conversion of succinyl-CoA to succinate
TCONS_00004054	3	gray85	YGR245C	chrVII	StringTie	transcript	979765	982068	.	-	.	transcript_id TCONS_00004054; gene_id XLOC_003768; oId YGR245C_mRNA; cmp_ref YGR245C_mRNA; class_code =; tss_id TSS3958;	XLOC_003768	YGR245C_mRNA	YGR245C_mRNA	=	TSS3958	S000003477	SDA1	Protein required for actin organization and passage through Start; highly conserved nuclear protein; required for actin cytoskeleton organization; plays a critical role in G1 events; binds Nap1p; involved in 60S ribosome biogenesis
TCONS_00004079	3	gray85	YGR276C	chrVII	StringTie	transcript	1043819	1045480	.	-	.	transcript_id TCONS_00004079; gene_id XLOC_003793; oId YGR276C_mRNA; cmp_ref YGR276C_mRNA; class_code =; tss_id TSS3983;	XLOC_003793	YGR276C_mRNA	YGR276C_mRNA	=	TSS3983	S000003508	RNH70	3'-5' exoribonuclease; required for maturation of 3' ends of 5S rRNA and tRNA-Arg3 from dicistronic transcripts
TCONS_00004136	3	gray85	YHR001W	chrVIII	StringTie	transcript	106055	107368	.	+	.	transcript_id TCONS_00004136; gene_id XLOC_003849; oId YHR001W_mRNA; cmp_ref YHR001W_mRNA; class_code =; tss_id TSS4039;	XLOC_003849	YHR001W_mRNA	YHR001W_mRNA	=	TSS4039	S000001043	OSH7	Oxysterol-binding protein; part of family with seven members in S. cerevisiae; family members have overlapping, redundant functions in sterol metabolism and collectively perform a function essential for viability; OSH7 has a paralog, OSH6, that arose from the whole genome duplication
TCONS_00004145	3	gray85	YHR012W	chrVIII	StringTie	transcript	129481	130448	.	+	.	transcript_id TCONS_00004145; gene_id XLOC_003856; oId YHR012W_mRNA; cmp_ref YHR012W_mRNA; class_code =; tss_id TSS4047;	XLOC_003856	YHR012W_mRNA	YHR012W_mRNA	=	TSS4047	S000001054	VPS29	Subunit of the membrane-associated retromer complex; endosomal protein; essential for endosome-to-Golgi retrograde transport; forms a subcomplex with Vps35p and Vps26p that selects cargo proteins for endosome-to-Golgi retrieval
TCONS_00004151	3	gray85	YHR020W	chrVIII	StringTie	transcript	143996	146062	.	+	.	transcript_id TCONS_00004151; gene_id XLOC_003862; oId YHR020W_mRNA; cmp_ref YHR020W_mRNA; class_code =; tss_id TSS4053;	XLOC_003862	YHR020W_mRNA	YHR020W_mRNA	=	TSS4053	S000001062		Prolyl-tRNA synthetase; N-terminal domain shows weak homology to prokaryotic posttransfer editing domain, but does not possess posttransfer editing activity; may interact with ribosomes, based on co-purification experiments
TCONS_00004262	3	gray85	YHR170W	chrVIII	StringTie	transcript	443828	445384	.	+	.	transcript_id TCONS_00004262; gene_id XLOC_003969; oId YHR170W_mRNA; cmp_ref YHR170W_mRNA; class_code =; tss_id TSS4164;	XLOC_003969	YHR170W_mRNA	YHR170W_mRNA	=	TSS4164	S000001213	NMD3	Protein involved in nuclear export of the large ribosomal subunit; acts as a Crm1p-dependent adapter protein for export of nascent ribosomal subunits through the nuclear pore complex
TCONS_00004281	3	gray85	YHR183W	chrVIII	StringTie	transcript	470960	472429	.	+	.	transcript_id TCONS_00004281; gene_id XLOC_003985; oId YHR183W_mRNA; cmp_ref YHR183W_mRNA; class_code =; tss_id TSS4180;	XLOC_003985	YHR183W_mRNA	YHR183W_mRNA	=	TSS4180	S000001226	GND1	6-phosphogluconate dehydrogenase (decarboxylating); catalyzes an NADPH regenerating reaction in the pentose phosphate pathway; required for growth on D-glucono-delta-lactone and adaptation to oxidative stress; GND1 has a paralog, GND2, that arose from the whole genome duplication
TCONS_00004348	3	gray85	YHL010C	chrVIII	StringTie	transcript	81964	83721	.	-	.	transcript_id TCONS_00004348; gene_id XLOC_004048; oId YHL010C_mRNA; cmp_ref YHL010C_mRNA; class_code =; tss_id TSS4244;	XLOC_004048	YHL010C_mRNA	YHL010C_mRNA	=	TSS4244	S000001002	ETP1	Putative protein of unknown function required for growth on ethanol; contains a zinc finger region and has homology to human BRAP2, which is a cytoplasmic protein that binds nuclear localization sequences
TCONS_00004361	3	gray85	YHR005C	chrVIII	StringTie	transcript	113499	114917	.	-	.	transcript_id TCONS_00004361; gene_id XLOC_004061; oId YHR005C_mRNA; cmp_ref YHR005C_mRNA; class_code =; tss_id TSS4257;	XLOC_004061	YHR005C_mRNA	YHR005C_mRNA	=	TSS4257	S000001047	GPA1	Subunit of the G protein involved in pheromone response; GTP-binding alpha subunit of the heterotrimeric G protein; negatively regulates the mating pathway by sequestering G(beta)gamma and by triggering an adaptive response; activates Vps34p at the endosome; protein abundance increases in response to DNA replication stress
TCONS_00004368	3	gray85	YHR009C	chrVIII	StringTie	transcript	124109	125680	.	-	.	transcript_id TCONS_00004368; gene_id XLOC_004068; oId YHR009C_mRNA; cmp_ref YHR009C_mRNA; class_code =; tss_id TSS4264;	XLOC_004068	YHR009C_mRNA	YHR009C_mRNA	=	TSS4264	S000001051	TDA3	Putative oxidoreductase involved in late endosome to Golgi transport; physical and genetical interactions with Btn2p; null mutant is viable, has extended S phase, and sensitive to expression of top1-T722A allele; similar to human FOXRED1
TCONS_00004372	3	gray85	YHR016C	chrVIII	StringTie	transcript	136881	138455	.	-	.	transcript_id TCONS_00004372; gene_id XLOC_004072; oId YHR016C_mRNA; cmp_ref YHR016C_mRNA; class_code =; tss_id TSS4268;	XLOC_004072	YHR016C_mRNA	YHR016C_mRNA	=	TSS4268	S000001058	YSC84	Actin-binding protein; involved in bundling of actin filaments and endocytosis of actin cortical patches; activity stimulated by Las17p; contains SH3 domain similar to Rvs167p; YSC84 has a paralog, LSB3, that arose from the whole genome duplication
TCONS_00004401	3	gray85	YHR046C	chrVIII	StringTie	transcript	197398	198285	.	-	.	transcript_id TCONS_00004401; gene_id XLOC_004098; oId YHR046C_mRNA; cmp_ref YHR046C_mRNA; class_code =; tss_id TSS4295;	XLOC_004098	YHR046C_mRNA	YHR046C_mRNA	=	TSS4295	S000001088	INM1	Inositol monophosphatase; involved in biosynthesis of inositol and in phosphoinositide second messenger signaling; INM1 expression increases in the presence of inositol and decreases upon exposure to antibipolar drugs lithium and valproate
TCONS_00004419	3	gray85	YHR065C	chrVIII	StringTie	transcript	227532	229037	.	-	.	transcript_id TCONS_00004419; gene_id XLOC_004112; oId YHR065C_mRNA; cmp_ref YHR065C_mRNA; class_code =; tss_id TSS4312;	XLOC_004112	YHR065C_mRNA	YHR065C_mRNA	=	TSS4312	S000001107	RRP3	Protein involved in rRNA processing; required for maturation of the 35S primary transcript of pre-rRNA and for cleavage leading to mature 18S rRNA; homologous to eIF-4a, which is a DEAD box RNA-dependent ATPase with helicase activity
TCONS_00004441	3	gray85	YHR089C	chrVIII	StringTie	transcript	282439	283291	.	-	.	transcript_id TCONS_00004441; gene_id XLOC_004133; oId MSTRG.4011.1; cmp_ref YHR089C_mRNA; class_code o; tss_id TSS4333;	XLOC_004133	MSTRG.4011.1	YHR089C_mRNA	o	TSS4333	S000001131	GAR1	Protein component of the H/ACA snoRNP pseudouridylase complex; involved in the modification and cleavage of the 18S pre-rRNA
TCONS_00004442	3	gray85	YHR089C	chrVIII	StringTie	transcript	282681	283298	.	-	.	transcript_id TCONS_00004442; gene_id XLOC_004133; oId YHR089C_mRNA; cmp_ref YHR089C_mRNA; class_code =; tss_id TSS4333;	XLOC_004133	YHR089C_mRNA	YHR089C_mRNA	=	TSS4333	S000001131	GAR1	Protein component of the H/ACA snoRNP pseudouridylase complex; involved in the modification and cleavage of the 18S pre-rRNA
TCONS_00004520	3	gray85	YHR201C	chrVIII	StringTie	transcript	499950	501143	.	-	.	transcript_id TCONS_00004520; gene_id XLOC_004209; oId YHR201C_mRNA; cmp_ref YHR201C_mRNA; class_code =; tss_id TSS4411;	XLOC_004209	YHR201C_mRNA	YHR201C_mRNA	=	TSS4411	S000001244	PPX1	Exopolyphosphatase; hydrolyzes inorganic polyphosphate (poly P) into Pi residues; located in the cytosol, plasma membrane, and mitochondrial matrix
TCONS_00004524	3	gray85	YHR207C	chrVIII	StringTie	transcript	514905	516485	.	-	.	transcript_id TCONS_00004524; gene_id XLOC_004212; oId YHR207C_mRNA; cmp_ref YHR207C_mRNA; class_code =; tss_id TSS4415;	XLOC_004212	YHR207C_mRNA	YHR207C_mRNA	=	TSS4415	S000001250	SET5	Methyltransferase involved in methylation of histone H4 Lys5, -8, -12; S-adenosylmethionine-dependent; zinc-finger protein, contains one canonical and two unusual fingers in unusual arrangements; deletion enhances replication of positive-strand RNA virus
TCONS_00004544	3	gray85	YJL214W	chrX	StringTie	transcript	26887	28596	.	+	.	transcript_id TCONS_00004544; gene_id XLOC_004230; oId YJL214W_mRNA; cmp_ref YJL214W_mRNA; class_code =; tss_id TSS4434;	XLOC_004230	YJL214W_mRNA	YJL214W_mRNA	=	TSS4434	S000003750	HXT8	Protein of unknown function with similarity to hexose transporters; expression is induced by low levels of glucose and repressed by high levels of glucose
TCONS_00004564	3	gray85	YJL186W	chrX	StringTie	transcript	80155	81915	.	+	.	transcript_id TCONS_00004564; gene_id XLOC_004247; oId YJL186W_mRNA; cmp_ref YJL186W_mRNA; class_code =; tss_id TSS4453;	XLOC_004247	YJL186W_mRNA	YJL186W_mRNA	=	TSS4453	S000003722	MNN5	Alpha-1,2-mannosyltransferase; responsible for addition of the second alpha-1,2-linked mannose of the branches on the mannan backbone of oligosaccharides, localizes to an early Golgi compartment
TCONS_00004594	3	gray85	YJL143W	chrX	StringTie	transcript	147101	147577	.	+	.	transcript_id TCONS_00004594; gene_id XLOC_004276; oId YJL143W_mRNA; cmp_ref YJL143W_mRNA; class_code =; tss_id TSS4483;	XLOC_004276	YJL143W_mRNA	YJL143W_mRNA	=	TSS4483	S000003679	TIM17	Essential component of the TIM23 complex; with Tim23p, contributes to the architecture and function of the import channel; may link the import motor to the core Translocase of the Inner Mitochondrial membrane (TIM23 complex)
TCONS_00004657	3	gray85	YJL055W	chrX	StringTie	transcript	333357	334094	.	+	.	transcript_id TCONS_00004657; gene_id XLOC_004335; oId YJL055W_mRNA; cmp_ref YJL055W_mRNA; class_code =; tss_id TSS4545;	XLOC_004335	YJL055W_mRNA	YJL055W_mRNA	=	TSS4545	S000003591		Putative protein of unknown function; functions together with HAM1 to mediate resistance to 5-FU; specifically reduces the incorporation of 5-FU into RNA, without affecting uptake or incorporation of uracil into RNA; proposed to be involved in the metabolism of purine and pyrimidine base analogues; deletion mutants are sensitive to HAP and AHA
TCONS_00004689	3	gray85	YJL014W	chrX	StringTie	transcript	407558	409162	.	+	.	transcript_id TCONS_00004689; gene_id XLOC_004365; oId YJL014W_mRNA; cmp_ref YJL014W_mRNA; class_code =; tss_id TSS4575;	XLOC_004365	YJL014W_mRNA	YJL014W_mRNA	=	TSS4575	S000003551	CCT3	Subunit of the cytosolic chaperonin Cct ring complex; related to Tcp1p, required for the assembly of actin and tubulins in vivo; capable of binding Q/N rich proteins and mediating their folding
TCONS_00004729	3	gray85	YJR051W	chrX	StringTie	transcript	529861	531366	.	+	.	transcript_id TCONS_00004729; gene_id XLOC_004402; oId YJR051W_mRNA; cmp_ref YJR051W_mRNA; class_code =; tss_id TSS4613;	XLOC_004402	YJR051W_mRNA	YJR051W_mRNA	=	TSS4613	S000003812	OSM1	Fumarate reductase, catalyzes the reduction of fumarate to succinate; required for the reoxidation of intracellular NADH under anaerobic conditions; mutations cause osmotic sensitivity; has two translation start sites, one at the annotated start codon which produces an ER-targeted form required for anaerobic growth, and one at codon 32 which produces a mitochondrially-targeted form; OSM1 has a pa…
TCONS_00004761	3	gray85	YJR095W	chrX	StringTie	transcript	609773	610741	.	+	.	transcript_id TCONS_00004761; gene_id XLOC_004432; oId YJR095W_mRNA; cmp_ref YJR095W_mRNA; class_code =; tss_id TSS4645;	XLOC_004432	YJR095W_mRNA	YJR095W_mRNA	=	TSS4645	S000003856	SFC1	Mitochondrial succinate-fumarate transporter; transports succinate into and fumarate out of the mitochondrion; required for ethanol and acetate utilization
TCONS_00004768	3	gray85	YJR105W	chrX	StringTie	transcript	623581	624603	.	+	.	transcript_id TCONS_00004768; gene_id XLOC_004439; oId YJR105W_mRNA; cmp_ref YJR105W_mRNA; class_code =; tss_id TSS4652;	XLOC_004439	YJR105W_mRNA	YJR105W_mRNA	=	TSS4652	S000003866	ADO1	Adenosine kinase; required for the utilization of S-adenosylmethionine (AdoMet); may be involved in recycling adenosine produced through the methyl cycle
TCONS_00004906	3	gray85	YJL108C	chrX	StringTie	transcript	217705	218856	.	-	.	transcript_id TCONS_00004906; gene_id XLOC_004571; oId YJL108C_mRNA; cmp_ref YJL108C_mRNA; class_code =; tss_id TSS4789;	XLOC_004571	YJL108C_mRNA	YJL108C_mRNA	=	TSS4789	S000003644	PRM10	Pheromone-regulated protein; proposed to be involved in mating; predicted to have 5 transmembrane segments; induced by treatment with 8-methoxypsoralen and UVA irradiation
TCONS_00004977	3	gray85	YJL008C	chrX	StringTie	transcript	419957	421663	.	-	.	transcript_id TCONS_00004977; gene_id XLOC_004638; oId YJL008C_mRNA; cmp_ref YJL008C_mRNA; class_code =; tss_id TSS4858;	XLOC_004638	YJL008C_mRNA	YJL008C_mRNA	=	TSS4858	S000003545	CCT8	Subunit of the cytosolic chaperonin Cct ring complex; related to Tcp1p, required for the assembly of actin and tubulins in vivo
TCONS_00005018	3	gray85	YJR049C	chrX	StringTie	transcript	526884	528476	.	-	.	transcript_id TCONS_00005018; gene_id XLOC_004678; oId YJR049C_mRNA; cmp_ref YJR049C_mRNA; class_code =; tss_id TSS4898;	XLOC_004678	YJR049C_mRNA	YJR049C_mRNA	=	TSS4898	S000003810	UTR1	ATP-NADH kinase; phosphorylates both NAD and NADH; active as a hexamer; enhances the activity of ferric reductase (Fre1p); UTR1 has a paralog, YEF1, that arose from the whole genome duplication
TCONS_00005070	3	gray85	YJR130C	chrX	StringTie	transcript	665218	667137	.	-	.	transcript_id TCONS_00005070; gene_id XLOC_004728; oId YJR130C_mRNA; cmp_ref YJR130C_mRNA; class_code =; tss_id TSS4950;	XLOC_004728	YJR130C_mRNA	YJR130C_mRNA	=	TSS4950	S000003891	STR2	Cystathionine gamma-synthase, converts cysteine into cystathionine; STR2 has a paralog, YML082W, that arose from the whole genome duplication
TCONS_00005098	3	gray85	YKL217W	chrXI	StringTie	transcript	22234	24084	.	+	.	transcript_id TCONS_00005098; gene_id XLOC_004755; oId YKL217W_mRNA; cmp_ref YKL217W_mRNA; class_code =; tss_id TSS4978;	XLOC_004755	YKL217W_mRNA	YKL217W_mRNA	=	TSS4978	S000001700	JEN1	Monocarboxylate/proton symporter of the plasma membrane; transport activity is dependent on the pH gradient across the membrane; mediates high-affinity uptake of carbon sources lactate, pyuvate, and acetate, and also of the micronutrient selenite, whose structure mimics that of monocarboxylates; expression and localization are tightly regulated, with transcription repression, mRNA degradation, an…
TCONS_00005122	3	gray85	YKL181W	chrXI	StringTie	transcript	107316	108599	.	+	.	transcript_id TCONS_00005122; gene_id XLOC_004778; oId YKL181W_mRNA; cmp_ref YKL181W_mRNA; class_code =; tss_id TSS5002;	XLOC_004778	YKL181W_mRNA	YKL181W_mRNA	=	TSS5002	S000001664	PRS1	5-phospho-ribosyl-1(alpha)-pyrophosphate synthetase; synthesizes PRPP, which is required for nucleotide, histidine, and tryptophan biosynthesis; plays a key role in cell wall integrity (CWI) pathway; one of five related enzymes, which are active as heteromultimeric complexes; missense mutations in human homolog PRPS1 are associated with neuropathic Arts syndrome and Charcot-Marie Tooth (CMTX5) di…
TCONS_00005149	3	gray85	YKL145W	chrXI	StringTie	transcript	174213	175616	.	+	.	transcript_id TCONS_00005149; gene_id XLOC_004796; oId YKL145W_mRNA; cmp_ref YKL145W_mRNA; class_code =; tss_id TSS5027;	XLOC_004796	YKL145W_mRNA	YKL145W_mRNA	=	TSS5027	S000001628	RPT1	ATPase of the 19S regulatory particle of the 26S proteasome; one of six ATPases of the regulatory particle; involved in the degradation of ubiquitinated substrates; required for optimal CDC20 transcription; interacts with Rpn12p and Ubr1p; mutant has aneuploidy tolerance
TCONS_00005151	3	gray85	YKL143W	chrXI	StringTie	transcript	176781	178172	.	+	.	transcript_id TCONS_00005151; gene_id XLOC_004797; oId YKL143W_mRNA; cmp_ref YKL143W_mRNA; class_code =; tss_id TSS5029;	XLOC_004797	YKL143W_mRNA	YKL143W_mRNA	=	TSS5029	S000001626	LTV1	Component of the GSE complex; GSE is required for proper sorting of amino acid permease Gap1p; required for ribosomal small subunit export from nucleus; required for growth at low temperature
TCONS_00005168	3	gray85	YKL120W	chrXI	StringTie	transcript	217344	218318	.	+	.	transcript_id TCONS_00005168; gene_id XLOC_004813; oId YKL120W_mRNA; cmp_ref YKL120W_mRNA; class_code =; tss_id TSS5046;	XLOC_004813	YKL120W_mRNA	YKL120W_mRNA	=	TSS5046	S000001603	OAC1	Mitochondrial inner membrane transporter; transports oxaloacetate, sulfate, thiosulfate, and isopropylmalate; member of the mitochondrial carrier family
TCONS_00005241	3	gray85	YKL027W	chrXI	StringTie	transcript	387562	388905	.	+	.	transcript_id TCONS_00005241; gene_id XLOC_004886; oId YKL027W_mRNA; cmp_ref YKL027W_mRNA; class_code =; tss_id TSS5119;	XLOC_004886	YKL027W_mRNA	YKL027W_mRNA	=	TSS5119	S000001510	TCD2	tRNA threonylcarbamoyladenosine dehydratase; required for the ct6A tRNA base modification, where an adenosine at position 37 is modified to form a cyclized active ester with an oxazolone ring; localized to the mitochondrial outer membrane; TCD2 has a paralog, TCD1, that arose from the whole genome duplication
TCONS_00005302	3	gray85	YKR069W	chrXI	StringTie	transcript	571612	573393	.	+	.	transcript_id TCONS_00005302; gene_id XLOC_004945; oId YKR069W_mRNA; cmp_ref YKR069W_mRNA; class_code =; tss_id TSS5180;	XLOC_004945	YKR069W_mRNA	YKR069W_mRNA	=	TSS5180	S000001777	MET1	S-adenosyl-L-methionine uroporphyrinogen III transmethylase; involved in the biosynthesis of siroheme, a prosthetic group used by sulfite reductase; required for sulfate assimilation and methionine biosynthesis
TCONS_00005303	3	gray85	YKR070W	chrXI	StringTie	transcript	573574	574632	.	+	.	transcript_id TCONS_00005303; gene_id XLOC_004946; oId YKR070W_mRNA; cmp_ref YKR070W_mRNA; class_code =; tss_id TSS5181;	XLOC_004946	YKR070W_mRNA	YKR070W_mRNA	=	TSS5181	S000001778		Putative protein of unknown function; the authentic, non-tagged protein is detected in highly purified mitochondria in high-throughput studies
TCONS_00005337	3	gray85	YKL215C	chrXI	StringTie	transcript	26827	30687	.	-	.	transcript_id TCONS_00005337; gene_id XLOC_004979; oId YKL215C_mRNA; cmp_ref YKL215C_mRNA; class_code =; tss_id TSS5214;	XLOC_004979	YKL215C_mRNA	YKL215C_mRNA	=	TSS5214	S000001698	OXP1	5-oxoprolinase; enzyme is ATP-dependent and functions as a dimer; similar to mouse Oplah gene; green fluorescent protein (GFP)-fusion protein localizes to the cytoplasm; protein abundance increases in response to DNA replication stress
TCONS_00005387	3	gray85	YKL155C	chrXI	StringTie	transcript	159456	161342	.	-	.	transcript_id TCONS_00005387; gene_id XLOC_005024; oId YKL155C_mRNA; cmp_ref YKL155C_mRNA; class_code =; tss_id TSS5263;	XLOC_005024	YKL155C_mRNA	YKL155C_mRNA	=	TSS5263	S000001638	RSM22	Mitochondrial ribosomal protein of the small subunit; also predicted to be an S-adenosylmethionine-dependent RNA methyltransferase
TCONS_00005415	3	gray85	YKL114C	chrXI	StringTie	transcript	223352	224455	.	-	.	transcript_id TCONS_00005415; gene_id XLOC_005051; oId YKL114C_mRNA; cmp_ref YKL114C_mRNA; class_code =; tss_id TSS5291;	XLOC_005051	YKL114C_mRNA	YKL114C_mRNA	=	TSS5291	S000001597	APN1	Major apurinic/apyrimidinic endonuclease; 3'-repair diesterase; involved in repair of DNA damage by oxidation and alkylating agents; also functions as a 3'-5' exonuclease to repair 7,8-dihydro-8-oxodeoxyguanosine; genetically interacts with NTG1 to maintain mitochondrial genome integrity
TCONS_00005416	3	gray85	YKL113C	chrXI	StringTie	transcript	224727	225875	.	-	.	transcript_id TCONS_00005416; gene_id XLOC_005052; oId YKL113C_mRNA; cmp_ref YKL113C_mRNA; class_code =; tss_id TSS5292;	XLOC_005052	YKL113C_mRNA	YKL113C_mRNA	=	TSS5292	S000001596	RAD27	5' to 3' exonuclease, 5' flap endonuclease; required for Okazaki fragment processing and maturation, for long-patch base-excision repair and large loop repair (LLR), ribonucleotide excision repair; member of the S. pombe RAD2/FEN1 family; relocalizes to the cytosol in response to hypoxia
TCONS_00005442	3	gray85	YKL074C	chrXI	StringTie	transcript	294610	296193	.	-	.	transcript_id TCONS_00005442; gene_id XLOC_005077; oId YKL074C_mRNA; cmp_ref YKL074C_mRNA; class_code =; tss_id TSS5318;	XLOC_005077	YKL074C_mRNA	YKL074C_mRNA	=	TSS5318	S000001557	MUD2	Protein involved in early pre-mRNA splicing; component of the pre-mRNA-U1 snRNP complex, the commitment complex; interacts with Msl5p/BBP splicing factor and Sub2p; similar to metazoan splicing factor U2AF65
TCONS_00005467	3	gray85	YKL046C	chrXI	StringTie	transcript	351275	352624	.	-	.	transcript_id TCONS_00005467; gene_id XLOC_005101; oId YKL046C_mRNA; cmp_ref YKL046C_mRNA; class_code =; tss_id TSS5342;	XLOC_005101	YKL046C_mRNA	YKL046C_mRNA	=	TSS5342	S000001529	DCW1	Putative mannosidase; GPI-anchored membrane protein required for cell wall biosynthesis in bud formation;homologous to Dfg5p
TCONS_00005485	3	gray85	YKL021C	chrXI	StringTie	transcript	397344	398750	.	-	.	transcript_id TCONS_00005485; gene_id XLOC_005119; oId YKL021C_mRNA; cmp_ref YKL021C_mRNA; class_code =; tss_id TSS5360;	XLOC_005119	YKL021C_mRNA	YKL021C_mRNA	=	TSS5360	S000001504	MAK11	Protein involved in an early step of 60S ribosomal subunit biogenesis; essential for cell growth and replication of killer M1 dsRNA virus; contains four beta-transducin repeats
TCONS_00005522	3	gray85	YKR026C	chrXI	StringTie	transcript	488738	489655	.	-	.	transcript_id TCONS_00005522; gene_id XLOC_005154; oId YKR026C_mRNA; cmp_ref YKR026C_mRNA; class_code =; tss_id TSS5397;	XLOC_005154	YKR026C_mRNA	YKR026C_mRNA	=	TSS5397	S000001734	GCN3	Alpha subunit of translation initiation factor eIF2B; guanine-nucleotide exchange factor for eIF2; activity subsequently regulated by phosphorylated eIF2; positive regulator of GCN4 expression; assembles into filaments with Gcd2p, Gcd6p, Gcd7p, and Sui2p as cells approach stationary phase and under cytosolic acidification and starvation conditions; human homolog EIF2B1 can complement yeast null m…
TCONS_00005557	3	gray85	YKR081C	chrXI	StringTie	transcript	591506	592540	.	-	.	transcript_id TCONS_00005557; gene_id XLOC_005189; oId YKR081C_mRNA; cmp_ref YKR081C_mRNA; class_code =; tss_id TSS5432;	XLOC_005189	YKR081C_mRNA	YKR081C_mRNA	=	TSS5432	S000001789	RPF2	Essential protein involved in rRNA maturation and ribosomal assembly; involved in the processing of pre-rRNA and the assembly of the 60S ribosomal subunit; interacts with ribosomal protein L11; localizes predominantly to the nucleolus; constituent of 66S pre-ribosomal particles
TCONS_00005559	3	gray85	YKR084C	chrXI	StringTie	transcript	597055	598890	.	-	.	transcript_id TCONS_00005559; gene_id XLOC_005191; oId YKR084C_mRNA; cmp_ref YKR084C_mRNA; class_code =; tss_id TSS5434;	XLOC_005191	YKR084C_mRNA	YKR084C_mRNA	=	TSS5434	S000001792	HBS1	GTPase with similarity to translation release factors; together with binding partner Dom34p, facilitates ribosomal subunit dissociation and peptidyl-tRNA release when translation is stalled, particularly in 3' UTRs; genetically implicated in mRNA no-go decay; HBS1 has a paralog, SKI7, that arose from the whole genome duplication
TCONS_00005598	3	gray85	YLL029W	chrXII	StringTie	transcript	81461	83710	.	+	.	transcript_id TCONS_00005598; gene_id XLOC_005227; oId YLL029W_mRNA; cmp_ref YLL029W_mRNA; class_code =; tss_id TSS5470;	XLOC_005227	YLL029W_mRNA	YLL029W_mRNA	=	TSS5470	S000003952	FRA1	Protein involved in negative regulation of iron regulon transcription; forms an iron independent complex with Fra2p, Grx3p, and Grx4p; cytosolic; mutant fails to repress transcription of iron regulon and is defective in spore formation
TCONS_00005601	3	gray85	YLL026W	chrXII	StringTie	transcript	88623	91349	.	+	.	transcript_id TCONS_00005601; gene_id XLOC_005230; oId YLL026W_mRNA; cmp_ref YLL026W_mRNA; class_code =; tss_id TSS5473;	XLOC_005230	YLL026W_mRNA	YLL026W_mRNA	=	TSS5473	S000003949	HSP104	Disaggregase; heat shock protein that cooperates with Ydj1p (Hsp40) and Ssa1p (Hsp70) to refold and reactivate previously denatured, aggregated proteins; responsive to stresses including: heat, ethanol, and sodium arsenite; involved in [PSI+] propagation; protein becomes more abundant and forms cytoplasmic foci in response to DNA replication stress; potentiated Hsp104p variants decrease TDP-43 pr…
TCONS_00005682	3	gray85	YLR100W	chrXII	StringTie	transcript	341810	342853	.	+	.	transcript_id TCONS_00005682; gene_id XLOC_005307; oId YLR100W_mRNA; cmp_ref YLR100W_mRNA; class_code =; tss_id TSS5551;	XLOC_005307	YLR100W_mRNA	YLR100W_mRNA	=	TSS5551	S000004090	ERG27	3-keto sterol reductase; catalyzes the last of three steps required to remove two C-4 methyl groups from an intermediate in ergosterol biosynthesis; mutants are sterol auxotrophs
TCONS_00005749	3	gray85	YLR174W	chrXII	StringTie	transcript	504591	505829	.	+	.	transcript_id TCONS_00005749; gene_id XLOC_005369; oId YLR174W_mRNA; cmp_ref YLR174W_mRNA; class_code =; tss_id TSS5617;	XLOC_005369	YLR174W_mRNA	YLR174W_mRNA	=	TSS5617	S000004164	IDP2	Cytosolic NADP-specific isocitrate dehydrogenase; catalyzes oxidation of isocitrate to alpha-ketoglutarate; levels are elevated during growth on non-fermentable carbon sources and reduced during growth on glucose; IDP2 has a paralog, IDP3, that arose from the whole genome duplication
TCONS_00005764	3	gray85	YLR196W	chrXII	StringTie	transcript	543968	545698	.	+	.	transcript_id TCONS_00005764; gene_id XLOC_005383; oId YLR196W_mRNA; cmp_ref YLR196W_mRNA; class_code =; tss_id TSS5631;	XLOC_005383	YLR196W_mRNA	YLR196W_mRNA	=	TSS5631	S000004186	PWP1	Protein with WD-40 repeats involved in rRNA processing; associates with trans-acting ribosome biogenesis factors; similar to beta-transducin superfamily
TCONS_00005797	3	gray85	YLR249W	chrXII	StringTie	transcript	636763	640113	.	+	.	transcript_id TCONS_00005797; gene_id XLOC_005415; oId MSTRG.5609.1; cmp_ref YLR249W_mRNA; class_code o; tss_id TSS5663;	XLOC_005415	MSTRG.5609.1	YLR249W_mRNA	o	TSS5663	S000004239	YEF3	Translation elongation factor 3; contains two ABC cassettes; binds and hydrolyzes ATP; YEF3 has a paralog, HEF3, that arose from the whole genome duplication
TCONS_00005798	3	gray85	YLR249W	chrXII	StringTie	transcript	636780	639914	.	+	.	transcript_id TCONS_00005798; gene_id XLOC_005415; oId YLR249W_mRNA; cmp_ref YLR249W_mRNA; class_code =; tss_id TSS5663;	XLOC_005415	YLR249W_mRNA	YLR249W_mRNA	=	TSS5663	S000004239	YEF3	Translation elongation factor 3; contains two ABC cassettes; binds and hydrolyzes ATP; YEF3 has a paralog, HEF3, that arose from the whole genome duplication
TCONS_00005830	3	gray85	YLR299W	chrXII	StringTie	transcript	726069	728051	.	+	.	transcript_id TCONS_00005830; gene_id XLOC_005445; oId YLR299W_mRNA; cmp_ref YLR299W_mRNA; class_code =; tss_id TSS5695;	XLOC_005445	YLR299W_mRNA	YLR299W_mRNA	=	TSS5695	S000004290	ECM38	Gamma-glutamyltranspeptidase; major glutathione-degrading enzyme; involved in detoxification of electrophilic xenobiotics; expression induced mainly by nitrogen starvation
TCONS_00005831	3	gray85	YLR300W	chrXII	StringTie	transcript	728955	730301	.	+	.	transcript_id TCONS_00005831; gene_id XLOC_005446; oId YLR300W_mRNA; cmp_ref YLR300W_mRNA; class_code =; tss_id TSS5696;	XLOC_005446	YLR300W_mRNA	YLR300W_mRNA	=	TSS5696	S000004291	EXG1	Major exo-1,3-beta-glucanase of the cell wall; involved in cell wall beta-glucan assembly; exists as three differentially glycosylated isoenzymes; EXG1 has a paralog, SPR1, that arose from the whole genome duplication
TCONS_00005902	3	gray85	YLR383W	chrXII	StringTie	transcript	885288	888632	.	+	.	transcript_id TCONS_00005902; gene_id XLOC_005505; oId YLR383W_mRNA; cmp_ref YLR383W_mRNA; class_code =; tss_id TSS5764;	XLOC_005505	YLR383W_mRNA	YLR383W_mRNA	=	TSS5764	S000004375	SMC6	Component of the SMC5-SMC6 complex; this complex plays a key role in the removal of X-shaped DNA structures that arise between sister chromatids during DNA replication and repair; homologous to S. pombe rad18
TCONS_00006014	3	gray85	YLL034C	chrXII	StringTie	transcript	70633	73146	.	-	.	transcript_id TCONS_00006014; gene_id XLOC_005588; oId YLL034C_mRNA; cmp_ref YLL034C_mRNA; class_code =; tss_id TSS5856;	XLOC_005588	YLL034C_mRNA	YLL034C_mRNA	=	TSS5856	S000003957	RIX7	Putative ATPase of the AAA family; required for export of pre-ribosomal large subunits from the nucleus; distributed between the nucleolus, nucleoplasm, and nuclear periphery depending on growth conditions
TCONS_00006041	3	gray85	YLR002C	chrXII	StringTie	transcript	154343	156334	.	-	.	transcript_id TCONS_00006041; gene_id XLOC_005614; oId YLR002C_mRNA; cmp_ref YLR002C_mRNA; class_code =; tss_id TSS5883;	XLOC_005614	YLR002C_mRNA	YLR002C_mRNA	=	TSS5883	S000003992	NOC3	Subunit of a nuclear complex with Noc2p and pre-replicative complexes; the Noc2p-Noc3p complex binds to 66S ribosomal precursors to mediate their maturation and intranuclear transport; binds to chromatin at active replication origins, and is required for pre-RC formation and maintenance during DNA replication licensing
TCONS_00006094	3	gray85	YLR069C	chrXII	StringTie	transcript	271630	273915	.	-	.	transcript_id TCONS_00006094; gene_id XLOC_005667; oId YLR069C_mRNA; cmp_ref YLR069C_mRNA; class_code =; tss_id TSS5936;	XLOC_005667	YLR069C_mRNA	YLR069C_mRNA	=	TSS5936	S000004059	MEF1	Mitochondrial elongation factor involved in translational elongation
TCONS_00006120	3	gray85	YLR103C	chrXII	StringTie	transcript	343989	345941	.	-	.	transcript_id TCONS_00006120; gene_id XLOC_005691; oId YLR103C_mRNA; cmp_ref YLR103C_mRNA; class_code =; tss_id TSS5962;	XLOC_005691	YLR103C_mRNA	YLR103C_mRNA	=	TSS5962	S000004093	CDC45	DNA replication initiation factor; recruited to MCM pre-RC complexes at replication origins; promotes release of MCM from Mcm10p, recruits elongation machinery; binds tightly to ssDNA, which disrupts interaction with the MCM helicase and stalls it during replication stress; mutants in human homolog may cause velocardiofacial and DiGeorge syndromes
TCONS_00006154	3	gray85	YLR153C	chrXII	StringTie	transcript	445524	447575	.	-	.	transcript_id TCONS_00006154; gene_id XLOC_005724; oId YLR153C_mRNA; cmp_ref YLR153C_mRNA; class_code =; tss_id TSS5995;	XLOC_005724	YLR153C_mRNA	YLR153C_mRNA	=	TSS5995	S000004143	ACS2	Acetyl-coA synthetase isoform; along with Acs1p, acetyl-coA synthetase isoform is the nuclear source of acetyl-coA for histone acetylation; mutants affect global transcription; required for growth on glucose; expressed under anaerobic conditions
TCONS_00006181	3	gray85	YLR163C	chrXII	StringTie	transcript	491866	493254	.	-	.	transcript_id TCONS_00006181; gene_id XLOC_005741; oId YLR163C_mRNA; cmp_ref YLR163C_mRNA; class_code =; tss_id TSS6019;	XLOC_005741	YLR163C_mRNA	YLR163C_mRNA	=	TSS6019	S000004153	MAS1	Beta subunit of the mitochondrial processing protease (MPP); essential processing enzyme that cleaves the N-terminal targeting sequences from mitochondrially imported proteins
TCONS_00006232	3	gray85	YLR231C	chrXII	StringTie	transcript	605758	607119	.	-	.	transcript_id TCONS_00006232; gene_id XLOC_005789; oId YLR231C_mRNA; cmp_ref YLR231C_mRNA; class_code =; tss_id TSS6070;	XLOC_005789	YLR231C_mRNA	YLR231C_mRNA	=	TSS6070	S000004221	BNA5	Kynureninase; required for the de novo biosynthesis of NAD from tryptophan via kynurenine; expression regulated by Hst1p
TCONS_00006434	3	gray85	YML096W	chrXIII	StringTie	transcript	79909	81486	.	+	.	transcript_id TCONS_00006434; gene_id XLOC_005977; oId YML096W_mRNA; cmp_ref YML096W_mRNA; class_code =; tss_id TSS6269;	XLOC_005977	YML096W_mRNA	YML096W_mRNA	=	TSS6269	S000004562		Putative protein with similarity to asparagine synthetases; green fluorescent protein (GFP)-fusion protein localizes to the cytoplasm; YML096W is not an essential gene and partially overlaps the verified gene RAD10
TCONS_00006436	3	gray85	YML093W	chrXIII	StringTie	transcript	83090	85789	.	+	.	transcript_id TCONS_00006436; gene_id XLOC_005979; oId YML093W_mRNA; cmp_ref YML093W_mRNA; class_code =; tss_id TSS6271;	XLOC_005979	YML093W_mRNA	YML093W_mRNA	=	TSS6271	S000004558	UTP14	Subunit of U3-containing Small Subunit (SSU) processome complex; involved in production of 18S rRNA and assembly of small ribosomal subunit
TCONS_00006446	3	gray85	YML080W	chrXIII	StringTie	transcript	108806	110077	.	+	.	transcript_id TCONS_00006446; gene_id XLOC_005989; oId YML080W_mRNA; cmp_ref YML080W_mRNA; class_code =; tss_id TSS6281;	XLOC_005989	YML080W_mRNA	YML080W_mRNA	=	TSS6281	S000004545	DUS1	Dihydrouridine synthase; member of a widespread family of conserved proteins including Smm1p, Dus3p, and Dus4p; modifies pre-tRNA(Phe) at U17
TCONS_00006459	3	gray85	YML060W	chrXIII	StringTie	transcript	151871	153001	.	+	.	transcript_id TCONS_00006459; gene_id XLOC_006000; oId YML060W_mRNA; cmp_ref YML060W_mRNA; class_code =; tss_id TSS6292;	XLOC_006000	YML060W_mRNA	YML060W_mRNA	=	TSS6292	S000004525	OGG1	Nuclear and mitochondrial glycosylase/lyase; specifically excises 7,8-dihydro-8-oxoguanine residues located opposite cytosine or thymine residues in DNA, repairs oxidative damage to mitochondrial DNA, contributes to UVA resistance
TCONS_00006468	3	gray85	YML048W	chrXIII	StringTie	transcript	178426	179637	.	+	.	transcript_id TCONS_00006468; gene_id XLOC_006009; oId YML048W_mRNA; cmp_ref YML048W_mRNA; class_code =; tss_id TSS6301;	XLOC_006009	YML048W_mRNA	YML048W_mRNA	=	TSS6301	S000004511	GSF2	Endoplasmic reticulum (ER) localized integral membrane protein; may promote secretion of certain hexose transporters, including Gal2p; involved in glucose-dependent repression
TCONS_00006513	3	gray85	YMR011W	chrXIII	StringTie	transcript	288079	289704	.	+	.	transcript_id TCONS_00006513; gene_id XLOC_006049; oId YMR011W_mRNA; cmp_ref YMR011W_mRNA; class_code =; tss_id TSS6343;	XLOC_006049	YMR011W_mRNA	YMR011W_mRNA	=	TSS6343	S000004613	HXT2	High-affinity glucose transporter of the major facilitator superfamily; expression is induced by low levels of glucose and repressed by high levels of glucose
TCONS_00006534	3	gray85	YMR027W	chrXIII	StringTie	transcript	325877	327289	.	+	.	transcript_id TCONS_00006534; gene_id XLOC_006069; oId YMR027W_mRNA; cmp_ref YMR027W_mRNA; class_code =; tss_id TSS6363;	XLOC_006069	YMR027W_mRNA	YMR027W_mRNA	=	TSS6363	S000004629		Putative protein of unknown function; green fluorescent protein (GFP)-fusion protein localizes to the nucleus and cytoplasm; YMR027W is not an essential gene
TCONS_00006538	3	gray85	YMR032W	chrXIII	StringTie	transcript	335298	337307	.	+	.	transcript_id TCONS_00006538; gene_id XLOC_006073; oId YMR032W_mRNA; cmp_ref YMR032W_mRNA; class_code =; tss_id TSS6367;	XLOC_006073	YMR032W_mRNA	YMR032W_mRNA	=	TSS6367	S000004635	HOF1	Protein that regulates actin cytoskeleton organization; required for cytokinesis, actin cable organization, and secretory vesicle trafficking; localized to bud neck; phosphorylated by Dbf2p; regulates actomyosin ring dynamics and septin localization; contains an SH3 domain; N terminus controls cell size and levels of actin cables, while C terminus controls actin cable organization via direct regu…
TCONS_00006592	3	gray85	YMR108W	chrXIII	StringTie	transcript	484084	486147	.	+	.	transcript_id TCONS_00006592; gene_id XLOC_006122; oId YMR108W_mRNA; cmp_ref YMR108W_mRNA; class_code =; tss_id TSS6419;	XLOC_006122	YMR108W_mRNA	YMR108W_mRNA	=	TSS6419	S000004714	ILV2	Acetolactate synthase; catalyses the first common step in isoleucine and valine biosynthesis and is the target of several classes of inhibitors, localizes to the mitochondria; expression of the gene is under general amino acid control
TCONS_00006666	3	gray85	YMR196W	chrXIII	StringTie	transcript	655076	658342	.	+	.	transcript_id TCONS_00006666; gene_id XLOC_006186; oId YMR196W_mRNA; cmp_ref YMR196W_mRNA; class_code =; tss_id TSS6492;	XLOC_006186	YMR196W_mRNA	YMR196W_mRNA	=	TSS6492	S000004809		Putative protein of unknown function; green fluorescent protein (GFP)-fusion protein localizes to the cytoplasm; YMR196W is not an essential gene
TCONS_00006699	3	gray85	YMR241W	chrXIII	StringTie	transcript	751961	752905	.	+	.	transcript_id TCONS_00006699; gene_id XLOC_006218; oId YMR241W_mRNA; cmp_ref YMR241W_mRNA; class_code =; tss_id TSS6524;	XLOC_006218	YMR241W_mRNA	YMR241W_mRNA	=	TSS6524	S000004854	YHM2	Citrate and oxoglutarate carrier protein; exports citrate from and imports oxoglutarate into the mitochondrion, causing net export of NADPH reducing equivalents; also associates with mt nucleoids and has a role in replication and segregation of the mt genome
TCONS_00006706	3	gray85	YMR250W	chrXIII	StringTie	transcript	770801	772558	.	+	.	transcript_id TCONS_00006706; gene_id XLOC_006225; oId YMR250W_mRNA; cmp_ref YMR250W_mRNA; class_code =; tss_id TSS6531;	XLOC_006225	YMR250W_mRNA	YMR250W_mRNA	=	TSS6531	S000004862	GAD1	Glutamate decarboxylase; converts glutamate into gamma-aminobutyric acid (GABA) during glutamate catabolism; involved in response to oxidative stress
TCONS_00006737	3	gray85	YMR297W	chrXIII	StringTie	transcript	861922	863520	.	+	.	transcript_id TCONS_00006737; gene_id XLOC_006254; oId YMR297W_mRNA; cmp_ref YMR297W_mRNA; class_code =; tss_id TSS6561;	XLOC_006254	YMR297W_mRNA	YMR297W_mRNA	=	TSS6561	S000004912	PRC1	Vacuolar carboxypeptidase Y (proteinase C, CPY); broad-specificity C-terminal exopeptidase involved in non-specific protein degradation in the vacuole; member of the serine carboxypeptidase family
TCONS_00006764	3	gray85	YML128C	chrXIII	StringTie	transcript	15135	16676	.	-	.	transcript_id TCONS_00006764; gene_id XLOC_006280; oId YML128C_mRNA; cmp_ref YML128C_mRNA; class_code =; tss_id TSS6588;	XLOC_006280	YML128C_mRNA	YML128C_mRNA	=	TSS6588	S000004597	MSC1	Protein of unknown function; mutant is defective in directing meiotic recombination events to homologous chromatids; the authentic, non-tagged protein is detected in highly purified mitochondria and is phosphorylated
TCONS_00006774	3	gray85	YML115C	chrXIII	StringTie	transcript	40187	41794	.	-	.	transcript_id TCONS_00006774; gene_id XLOC_006290; oId YML115C_mRNA; cmp_ref YML115C_mRNA; class_code =; tss_id TSS6598;	XLOC_006290	YML115C_mRNA	YML115C_mRNA	=	TSS6598	S000004583	VAN1	Component of the mannan polymerase I; complex contains Van1p and Mnn9p and is involved in the first steps of mannan synthesis; mutants are vanadate-resistant
TCONS_00006814	3	gray85	YML061C	chrXIII	StringTie	transcript	148953	151532	.	-	.	transcript_id TCONS_00006814; gene_id XLOC_006330; oId YML061C_mRNA; cmp_ref YML061C_mRNA; class_code =; tss_id TSS6638;	XLOC_006330	YML061C_mRNA	YML061C_mRNA	=	TSS6638	S000004526	PIF1	DNA helicase, potent G-quadruplex DNA binder/unwinder; possesses strand annealing activity; promotes DNA synthesis during break-induced replication; important for crossover recombination; translation from different start sites produces mitochondrial and nuclear forms; nuclear form is a catalytic inhibitor of telomerase; mitochondrial form involved in DNA repair and recombination; mutations affect…
TCONS_00006818	3	gray85	YML056C	chrXIII	StringTie	transcript	162194	164176	.	-	.	transcript_id TCONS_00006818; gene_id XLOC_006334; oId YML056C_mRNA; cmp_ref YML056C_mRNA; class_code =; tss_id TSS6642;	XLOC_006334	YML056C_mRNA	YML056C_mRNA	=	TSS6642	S000004520	IMD4	Inosine monophosphate dehydrogenase; catalyzes the rate-limiting step in the de novo synthesis of GTP; member of a four-gene family in S. cerevisiae, constitutively expressed; IMD4 has a paralog, IMD3, that arose from the whole genome duplication
TCONS_00006858	3	gray85	YML008C	chrXIII	StringTie	transcript	251839	252990	.	-	.	transcript_id TCONS_00006858; gene_id XLOC_006373; oId YML008C_mRNA; cmp_ref YML008C_mRNA; class_code =; tss_id TSS6682;	XLOC_006373	YML008C_mRNA	YML008C_mRNA	=	TSS6682	S000004467	ERG6	Delta(24)-sterol C-methyltransferase; converts zymosterol to fecosterol in the ergosterol biosynthetic pathway by methylating position C-24; localized to lipid particles, the plasma membrane-associated endoplasmic reticulum, and the mitochondrial outer membrane
TCONS_00006886	3	gray85	YMR031C	chrXIII	StringTie	transcript	332212	334743	.	-	.	transcript_id TCONS_00006886; gene_id XLOC_006400; oId YMR031C_mRNA; cmp_ref YMR031C_mRNA; class_code =; tss_id TSS6710;	XLOC_006400	YMR031C_mRNA	YMR031C_mRNA	=	TSS6710	S000004633	EIS1	Component of the eisosome required for proper eisosome assembly; similar to Uso1p; authentic, non-tagged protein is detected in a phosphorylated state in highly purified mitochondria in high-throughput studies; protein increases in abundance and relocalizes from plasma membrane to cytoplasm upon DNA replication stress; EIS1 has a paralog, YKL050C, that arose from the whole genome duplication
TCONS_00006936	3	gray85	YMR092C	chrXIII	StringTie	transcript	451632	453479	.	-	.	transcript_id TCONS_00006936; gene_id XLOC_006447; oId YMR092C_mRNA; cmp_ref YMR092C_mRNA; class_code =; tss_id TSS6758;	XLOC_006447	YMR092C_mRNA	YMR092C_mRNA	=	TSS6758	S000004698	AIP1	Actin cortical patch component; interacts with the actin depolymerizing factor cofilin; inhibits elongation of aged ADP-actin filaments decorated with cofilin to maintain a high level of assembly-competent actin species; required to restrict cofilin localization to cortical patches; putative regulator of cytokinesis; contains WD repeats; protein increases in abundance and relocalizes from cytopla…
TCONS_00006964	3	gray85	YMR131C	chrXIII	StringTie	transcript	533163	534698	.	-	.	transcript_id TCONS_00006964; gene_id XLOC_006474; oId YMR131C_mRNA; cmp_ref YMR131C_mRNA; class_code =; tss_id TSS6785;	XLOC_006474	YMR131C_mRNA	YMR131C_mRNA	=	TSS6785	S000004738	RRB1	Specific chaperone for ribosomal protein Rpl3p; binds to nascent Rpl3p during translation; essential gene
TCONS_00007042	3	gray85	YMR229C	chrXIII	StringTie	transcript	725934	731123	.	-	.	transcript_id TCONS_00007042; gene_id XLOC_006545; oId YMR229C_mRNA; cmp_ref YMR229C_mRNA; class_code =; tss_id TSS6861;	XLOC_006545	YMR229C_mRNA	YMR229C_mRNA	=	TSS6861	S000004842	RRP5	RNA binding protein involved in synthesis of both 18S and 5.8S rRNAs; component of both the ribosomal small subunit (SSU) processosome and the 90S preribosome; acts as part of a Mak21p-Noc2p-Rrp5p module that associates with nascent pre-rRNA during transcription and has a role in bigenesis of the large ribosomal subunit; has binding preference for single stranded tracts of U's; relocalizes from n…
TCONS_00007102	3	gray85	YMR302C	chrXIII	StringTie	transcript	870073	872625	.	-	.	transcript_id TCONS_00007102; gene_id XLOC_006603; oId YMR302C_mRNA; cmp_ref YMR302C_mRNA; class_code =; tss_id TSS6920;	XLOC_006603	YMR302C_mRNA	YMR302C_mRNA	=	TSS6920	S000004917	YME2	Integral inner mitochondrial membrane protein; role in maintaining mitochondrial nucleoid structure and number; mutants exhibit an increased rate of mitochondrial DNA escape; shows some sequence similarity to exonucleases
TCONS_00007119	3	gray85	YMR318C	chrXIII	StringTie	transcript	910866	912230	.	-	.	transcript_id TCONS_00007119; gene_id XLOC_006619; oId MSTRG.6577.1; cmp_ref YMR318C_mRNA; class_code o; tss_id TSS6937;	XLOC_006619	MSTRG.6577.1	YMR318C_mRNA	o	TSS6937	S000004937	ADH6	NADPH-dependent medium chain alcohol dehydrogenase; has broad substrate specificity; member of the cinnamyl family of alcohol dehydrogenases; may be involved in fusel alcohol synthesis or in aldehyde tolerance; protein abundance increases in response to DNA replication stress
TCONS_00007120	3	gray85	YMR318C	chrXIII	StringTie	transcript	911061	912143	.	-	.	transcript_id TCONS_00007120; gene_id XLOC_006619; oId YMR318C_mRNA; cmp_ref YMR318C_mRNA; class_code =; tss_id TSS6937;	XLOC_006619	YMR318C_mRNA	YMR318C_mRNA	=	TSS6937	S000004937	ADH6	NADPH-dependent medium chain alcohol dehydrogenase; has broad substrate specificity; member of the cinnamyl family of alcohol dehydrogenases; may be involved in fusel alcohol synthesis or in aldehyde tolerance; protein abundance increases in response to DNA replication stress
[truncated: 146 more rows]

## Sheet: ATP.g.ct1.GOSEQres
	category	over_represented_pvalue	under_represented_pvalue	numDEInCat	numInCat	term	ontology	Genes
[truncated: 8,035 more rows]

## Sheet: ATP.g.ct2.GOSEQres
	category	over_represented_pvalue	under_represented_pvalue	numDEInCat	numInCat	term	ontology	Genes
[truncated: 8,035 more rows]

[truncated: 51 more sheets: ATP.g.ct3.GOSEQres, ATP.g.ct4.GOSEQres, ATP.g.ct5.GOSEQres, ATP.g.ct1.yeastract, ATP.g.ct2.yeastract, ATP.g.ct3.yeastract, ATP.g.ct4.yeastract, ATP.g.ct5.yeastract, ATP.a.Cluster, ATP.a.ct1.GOSEQres, ATP.a.ct2.GOSEQres, ATP.a.ct3.GOSEQres, ATP.a.ct4.GOSEQres, ATP.a.ct5.GOSEQres, ATP.a.ct1.yeastract, ATP.a.ct2.yeastract, ATP.a.ct3.yeastract, ATP.a.ct4.yeastract, ATP.a.ct5.yeastract, ATP.aG.Cluster …]
